# Supplementary material for: Combined genomic and transcriptomic analysis reveals the contribution of tandem duplication genes to low-temperature adaptation in perennial ryegrass
Source: Front Plant Sci. 2023 Jul 12;14:1216048. doi: 10.3389/fpls.2023.1216048 (PMC10368995; doi:10.3389/fpls.2023.1216048)
Supplement: Supplementary file 1 [file Table_1.xlsx]

## Sheet: Table S1
Supplementary Table 1. Statistics of TDGs in L. perenne and other studied species.
Species	Reference genome	Number of protein conding genes located on chromosome	Number of TDGs	Percenage(%)
Achnatherum splendens	--	49632	3770	7.59591
Oryza sativa	Osativa_323_v7.0	42004	4214	10.0324
Hordeum vulgare	HvulgareMorex_702_V3	35106	4790	13.6444
Lolium perenne	Lolium_2.6.1_V3	66405	3770	5.67728
Brachypodium distachyon	Bdistachyon_556_v3.2	32432	2902	8.94795
