# Supplementary material for: Combined genomic and transcriptomic analysis reveals the contribution of tandem duplication genes to low-temperature adaptation in perennial ryegrass
Source: Front Plant Sci. 2023 Jul 12;14:1216048. doi: 10.3389/fpls.2023.1216048 (PMC10368995; doi:10.3389/fpls.2023.1216048)
Supplement: Supplementary file 2 [file Table_2.xlsx]

## Sheet: Sheet1
Supplementary Table 2. Number of TDGs in chromosome of L. perenne genome.
Chr	Length (bp)	Number of TDGs	Percentage
Chr1	271290285	470	0.1247
Chr2	346150129	579	0.1536
Chr3	383792884	663	0.1759
Chr4	414229617	728	0.1931
Chr5	259810134	396	0.105
Chr6	276787272	445	0.118
Chr7	357723430	489	0.1297
Total	2309783751	3770	-
