# Supplementary material for: Combined genomic and transcriptomic analysis reveals the contribution of tandem duplication genes to low-temperature adaptation in perennial ryegrass
Source: Front Plant Sci. 2023 Jul 12;14:1216048. doi: 10.3389/fpls.2023.1216048 (PMC10368995; doi:10.3389/fpls.2023.1216048)
Supplement: Supplementary file 3 [file Table_3.xlsx]

## Sheet: Table S3
Supplementary Table 3. Calculation of synonymous and nonsynonymous substitutions per site of TDG pairs.
Gene1	Gene2	Ka	Ks	Ka/Ks
V3.Lp_chr1_0G10076.1	V3.Lp_chr1_0G10078.1	1.0769	1.5183	0.7093
V3.Lp_chr1_0G10084.1	V3.Lp_chr1_0G10086.1	0.0318	0.0136	2.3487
V3.Lp_chr1_0G10170.1	V3.Lp_chr1_0G10182.1	0.1486	0.8094	0.1836
V3.Lp_chr1_0G10182.1	V3.Lp_chr1_0G10186.1	0.1188	0.3645	0.3258
V3.Lp_chr1_0G10376.1	V3.Lp_chr1_0G10380.1	0.0006	0.0017	0.3886
V3.Lp_chr1_0G10530.1	V3.Lp_chr1_0G10532.1	0.0709	0.6671	0.1063
V3.Lp_chr1_0G10564.1	V3.Lp_chr1_0G10566.1	0.3605	0.6998	0.5151
V3.Lp_chr1_0G10578.1	V3.Lp_chr1_0G10580.1	0.0524	0.1344	0.3896
V3.Lp_chr1_0G10718.1	V3.Lp_chr1_0G10722.1	0.0461	0.3485	0.1323
V3.Lp_chr1_0G1074.1	V3.Lp_chr1_0G1076.1	0.0147	0.0162	0.9042
V3.Lp_chr1_0G10892.1	V3.Lp_chr1_0G10894.1	0.0598	1.3241	0.0452
V3.Lp_chr1_0G10950.1	V3.Lp_chr1_0G10952.1	0.0062	0.0144	0.4318
V3.Lp_chr1_0G1102.1	V3.Lp_chr1_0G1104.1	0.0063	0.0735	0.0855
V3.Lp_chr1_0G11044.1	V3.Lp_chr1_0G11046.1	0.1853	3.2497	0.057
V3.Lp_chr1_0G11074.1	V3.Lp_chr1_0G11078.1	0.0242	0.0806	0.3004
V3.Lp_chr1_0G1120.1	V3.Lp_chr1_0G1124.1	0.349	0.6618	0.5274
V3.Lp_chr1_0G11232.1	V3.Lp_chr1_0G11234.1	0	0	99
V3.Lp_chr1_0G11268.1	V3.Lp_chr1_0G11270.1	0.1242	0.2562	0.4847
V3.Lp_chr1_0G11270.1	V3.Lp_chr1_0G11272.1	0.0888	0.1493	0.5946
V3.Lp_chr1_0G11294.1	V3.Lp_chr1_0G11296.1	0.1109	0.3999	0.2773
V3.Lp_chr1_0G11506.1	V3.Lp_chr1_0G11508.1	0.1501	2.4325	0.0617
V3.Lp_chr1_0G11732.1	V3.Lp_chr1_0G11734.1	0.099	0.8264	0.1198
V3.Lp_chr1_0G11734.1	V3.Lp_chr1_0G11736.1	0.0093	0.2912	0.0321
V3.Lp_chr1_0G11996.1	V3.Lp_chr1_0G11998.1	0.0012	0.0032	0.3731
V3.Lp_chr1_0G12140.1	V3.Lp_chr1_0G12148.1	0.2596	0.8506	0.3052
V3.Lp_chr1_0G12168.1	V3.Lp_chr1_0G12170.1	0.2008	1.7152	0.1171
V3.Lp_chr1_0G1220.1	V3.Lp_chr1_0G1222.1	0.0431	0.8227	0.0524
V3.Lp_chr1_0G1222.1	V3.Lp_chr1_0G1224.1	0.3249	1.0786	0.3012
V3.Lp_chr1_0G12446.1	V3.Lp_chr1_0G12448.1	0.2522	0.4736	0.5326
V3.Lp_chr1_0G12448.1	V3.Lp_chr1_0G12450.1	0.2457	0.4652	0.5281
V3.Lp_chr1_0G12460.1	V3.Lp_chr1_0G12462.1	0.0415	0.6181	0.0671
V3.Lp_chr1_0G12594.1	V3.Lp_chr1_0G12596.1	0.2478	4.0954	0.0605
V3.Lp_chr1_0G12766.1	V3.Lp_chr1_0G12768.1	0.2192	1.777	0.1233
V3.Lp_chr1_0G12806.1	V3.Lp_chr1_0G12808.1	0.0994	0.1933	0.5143
V3.Lp_chr1_0G12968.1	V3.Lp_chr1_0G12970.1	0.2117	0.3675	0.5762
V3.Lp_chr1_0G13014.1	V3.Lp_chr1_0G13016.1	0.2986	0.4578	0.6521
V3.Lp_chr1_0G13062.1	V3.Lp_chr1_0G13064.1	0.0395	0.2625	0.1504
V3.Lp_chr1_0G13066.1	V3.Lp_chr1_0G13068.1	0.1101	0.2251	0.4893
V3.Lp_chr1_0G13068.1	V3.Lp_chr1_0G13070.1	0.0902	0.1004	0.8981
V3.Lp_chr1_0G13238.1	V3.Lp_chr1_0G13244.1	0.0621	0.2027	0.3063
V3.Lp_chr1_0G13248.1	V3.Lp_chr1_0G13250.1	0.1581	0.5439	0.2906
V3.Lp_chr1_0G13392.1	V3.Lp_chr1_0G13394.1	0.1276	0.129	0.9892
V3.Lp_chr1_0G13432.1	V3.Lp_chr1_0G13434.1	0.0824	0.2766	0.298
V3.Lp_chr1_0G13442.1	V3.Lp_chr1_0G13444.1	0.5922	3.6676	0.1615
V3.Lp_chr1_0G13712.1	V3.Lp_chr1_0G13714.1	0.2299	0.7205	0.319
V3.Lp_chr1_0G13770.1	V3.Lp_chr1_0G13772.1	0.8382	4.2776	0.1959
V3.Lp_chr1_0G14040.1	V3.Lp_chr1_0G14042.1	0.4886	4.2034	0.1162
V3.Lp_chr1_0G14168.1	V3.Lp_chr1_0G14172.1	0.263	0.8037	0.3273
V3.Lp_chr1_0G14222.1	V3.Lp_chr1_0G14224.1	0.0712	0.1265	0.5627
V3.Lp_chr1_0G14346.1	V3.Lp_chr1_0G14348.1	0.8498	3.7621	0.2259
V3.Lp_chr1_0G14360.1	V3.Lp_chr1_0G14364.1	0.1059	0.7599	0.1394
V3.Lp_chr1_0G14364.1	V3.Lp_chr1_0G14366.1	0.0829	0.3865	0.2146
V3.Lp_chr1_0G14400.1	V3.Lp_chr1_0G14402.1	0.0875	0.2693	0.3248
V3.Lp_chr1_0G14648.1	V3.Lp_chr1_0G14652.1	0.1423	0.7414	0.1919
V3.Lp_chr1_0G14678.1	V3.Lp_chr1_0G14680.1	0.0011	0.1402	0.0078
V3.Lp_chr1_0G14686.1	V3.Lp_chr1_0G14688.1	0.0213	0.072	0.2965
V3.Lp_chr1_0G14698.1	V3.Lp_chr1_0G14700.1	0.3443	0.7503	0.4589
V3.Lp_chr1_0G14700.1	V3.Lp_chr1_0G14702.1	0.1642	0.2742	0.5989
V3.Lp_chr1_0G14704.1	V3.Lp_chr1_0G14706.1	0.2752	0.5994	0.4591
V3.Lp_chr1_0G14706.1	V3.Lp_chr1_0G14708.1	0.3233	0.9465	0.3416
V3.Lp_chr1_0G14734.1	V3.Lp_chr1_0G14736.1	0.4331	1.0949	0.3955
V3.Lp_chr1_0G14746.1	V3.Lp_chr1_0G14748.1	0.2792	0.6581	0.4242
V3.Lp_chr1_0G14774.1	V3.Lp_chr1_0G14776.1	0.4424	1.6782	0.2636
V3.Lp_chr1_0G14782.1	V3.Lp_chr1_0G14784.1	0.4882	1.1666	0.4185
V3.Lp_chr1_0G15102.1	V3.Lp_chr1_0G15104.1	0.0924	0.38	0.2431
V3.Lp_chr1_0G15104.1	V3.Lp_chr1_0G15106.1	0.2204	3.9558	0.0557
V3.Lp_chr1_0G15190.1	V3.Lp_chr1_0G15192.1	0.2093	0.3863	0.5418
V3.Lp_chr1_0G15228.1	V3.Lp_chr1_0G15232.1	0.2836	0.4418	0.642
V3.Lp_chr1_0G15286.1	V3.Lp_chr1_0G15288.1	0.1007	0.3063	0.3288
V3.Lp_chr1_0G15290.1	V3.Lp_chr1_0G15292.1	0.0633	0.8829	0.0717
V3.Lp_chr1_0G15292.1	V3.Lp_chr1_0G15294.1	0.5663	3.6281	0.1561
V3.Lp_chr1_0G15294.1	V3.Lp_chr1_0G15296.1	0.5182	1.3859	0.3739
V3.Lp_chr1_0G15296.1	V3.Lp_chr1_0G15298.1	0.201	0.5198	0.3867
V3.Lp_chr1_0G15352.1	V3.Lp_chr1_0G15354.1	0.2554	0.5391	0.4738
V3.Lp_chr1_0G15440.1	V3.Lp_chr1_0G15436.1	0	0	99
V3.Lp_chr1_0G15466.1	V3.Lp_chr1_0G15468.1	0.1011	0.3812	0.2651
V3.Lp_chr1_0G15490.1	V3.Lp_chr1_0G15492.1	0.4853	2.0479	0.237
V3.Lp_chr1_0G1558.1	V3.Lp_chr1_0G1560.1	0.542	2.5265	0.2145
V3.Lp_chr1_0G15588.1	V3.Lp_chr1_0G15592.1	0.1776	0.4401	0.4035
V3.Lp_chr1_0G15710.1	V3.Lp_chr1_0G15712.1	0.1925	0.6178	0.3116
V3.Lp_chr1_0G15726.1	V3.Lp_chr1_0G15728.1	0.5579	1.4417	0.3869
V3.Lp_chr1_0G15728.1	V3.Lp_chr1_0G15730.1	0.5793	1.4802	0.3914
V3.Lp_chr1_0G15730.1	V3.Lp_chr1_0G15732.1	0.5834	2.4257	0.2405
V3.Lp_chr1_0G15732.1	V3.Lp_chr1_0G15734.1	0.5532	1.5356	0.3602
V3.Lp_chr1_0G15734.1	V3.Lp_chr1_0G15736.1	0.4951	1.5484	0.3198
V3.Lp_chr1_0G15760.1	V3.Lp_chr1_0G15762.1	0.1614	0.9298	0.1736
V3.Lp_chr1_0G15762.1	V3.Lp_chr1_0G15764.1	0.2115	0.7985	0.2648
V3.Lp_chr1_0G15836.1	V3.Lp_chr1_0G15838.1	0.7358	3.1804	0.2313
V3.Lp_chr1_0G15904.1	V3.Lp_chr1_0G15906.1	0.086	0.6641	0.1295
V3.Lp_chr1_0G16036.1	V3.Lp_chr1_0G16040.1	0.0776	0.0792	0.9798
V3.Lp_chr1_0G16304.1	V3.Lp_chr1_0G16308.1	0.1811	0.5814	0.3115
V3.Lp_chr1_0G16354.1	V3.Lp_chr1_0G16356.1	0.4818	0.9244	0.5213
V3.Lp_chr1_0G1636.1	V3.Lp_chr1_0G1638.1	0	0	99
V3.Lp_chr1_0G16406.1	V3.Lp_chr1_0G16408.1	1.2944	1.9907	0.6502
V3.Lp_chr1_0G16538.1	V3.Lp_chr1_0G16540.1	0.1666	0.8762	0.1902
V3.Lp_chr1_0G16544.1	V3.Lp_chr1_0G16546.1	0.2721	0.8969	0.3034
V3.Lp_chr1_0G16546.1	V3.Lp_chr1_0G16548.1	0.0274	0.1593	0.1719
V3.Lp_chr1_0G1664.1	V3.Lp_chr1_0G1670.1	0.122	0.6397	0.1907
V3.Lp_chr1_0G16780.1	V3.Lp_chr1_0G16784.1	0.0629	1.3121	0.0479
V3.Lp_chr1_0G16784.1	V3.Lp_chr1_0G16786.1	0.0125	0.1997	0.0625
V3.Lp_chr1_0G16792.1	V3.Lp_chr1_0G16794.1	0.4029	3.5513	0.1134
V3.Lp_chr1_0G16954.1	V3.Lp_chr1_0G16956.1	0.386	1.1947	0.3231
V3.Lp_chr1_0G16956.1	V3.Lp_chr1_0G16958.1	0.112	0.1868	0.5998
V3.Lp_chr1_0G17098.1	V3.Lp_chr1_0G17100.1	0.109	0.3884	0.2808
V3.Lp_chr1_0G17168.1	V3.Lp_chr1_0G17170.1	0.1454	0.4989	0.2915
V3.Lp_chr1_0G17352.1	V3.Lp_chr1_0G17354.1	0.0728	0.1725	0.4223
V3.Lp_chr1_0G17428.1	V3.Lp_chr1_0G17430.1	0.0031	0.0017	1.8265
V3.Lp_chr1_0G17522.1	V3.Lp_chr1_0G17524.1	0.2122	2.6961	0.0787
V3.Lp_chr1_0G17542.1	V3.Lp_chr1_0G17544.1	0.4867	3.9189	0.1242
V3.Lp_chr1_0G17646.1	V3.Lp_chr1_0G17648.1	0.0724	0.2029	0.3568
V3.Lp_chr1_0G1772.1	V3.Lp_chr1_0G1774.1	0.6903	1.8085	0.3817
V3.Lp_chr1_0G17830.1	V3.Lp_chr1_0G17832.1	0.1953	0.96	0.2035
V3.Lp_chr1_0G17832.1	V3.Lp_chr1_0G17834.1	0.2914	2.202	0.1323
V3.Lp_chr1_0G17834.1	V3.Lp_chr1_0G17838.1	0.3282	1.7939	0.1829
V3.Lp_chr1_0G17844.1	V3.Lp_chr1_0G17846.1	0.0169	0.2814	0.0601
V3.Lp_chr1_0G17894.1	V3.Lp_chr1_0G17896.1	0.0452	0.3626	0.1247
V3.Lp_chr1_0G17896.1	V3.Lp_chr1_0G17898.1	0.2918	1.5739	0.1854
V3.Lp_chr1_0G18106.1	V3.Lp_chr1_0G18108.1	0.3395	0.3965	0.8562
V3.Lp_chr1_0G18142.1	V3.Lp_chr1_0G18144.1	0.5462	2.0446	0.2671
V3.Lp_chr1_0G18196.1	V3.Lp_chr1_0G18200.1	0.2334	0.5785	0.4034
V3.Lp_chr1_0G18208.1	V3.Lp_chr1_0G18210.1	0.0163	0.0877	0.1862
V3.Lp_chr1_0G18234.1	V3.Lp_chr1_0G18236.1	0.1209	0.2774	0.4359
V3.Lp_chr1_0G18236.1	V3.Lp_chr1_0G18238.1	0.0071	0.0186	0.3796
V3.Lp_chr1_0G18324.1	V3.Lp_chr1_0G18326.1	0	0	99
V3.Lp_chr1_0G18414.1	V3.Lp_chr1_0G18418.1	0.2644	1.0056	0.263
V3.Lp_chr1_0G18440.1	V3.Lp_chr1_0G18444.1	0.2766	1.0706	0.2584
V3.Lp_chr1_0G18486.1	V3.Lp_chr1_0G18488.1	0	0.0339	0
V3.Lp_chr1_0G18814.1	V3.Lp_chr1_0G18816.1	0.1839	0.5803	0.3169
V3.Lp_chr1_0G18894.1	V3.Lp_chr1_0G18896.1	0.0714	1.2929	0.0552
V3.Lp_chr1_0G18966.1	V3.Lp_chr1_0G18968.1	0.1846	0.5442	0.3393
V3.Lp_chr1_0G19082.1	V3.Lp_chr1_0G19084.1	0.3435	0.6489	0.5294
V3.Lp_chr1_0G19114.1	V3.Lp_chr1_0G19116.1	0.0038	0.0021	1.7967
V3.Lp_chr1_0G19118.1	V3.Lp_chr1_0G19120.1	0	0	99
V3.Lp_chr1_0G19128.1	V3.Lp_chr1_0G19130.1	0.002	0	99
V3.Lp_chr1_0G19210.1	V3.Lp_chr1_0G19212.1	0.0233	0.0241	0.9659
V3.Lp_chr1_0G19290.1	V3.Lp_chr1_0G19292.1	0.5598	1.0975	0.5101
V3.Lp_chr1_0G19294.1	V3.Lp_chr1_0G19296.1	0.1068	1.204	0.0887
V3.Lp_chr1_0G19342.1	V3.Lp_chr1_0G19344.1	0.1401	1.0195	0.1374
V3.Lp_chr1_0G19370.1	V3.Lp_chr1_0G19374.1	0.1436	1.3115	0.1095
V3.Lp_chr1_0G19378.1	V3.Lp_chr1_0G19380.1	0.0967	0.2558	0.3781
V3.Lp_chr1_0G19408.1	V3.Lp_chr1_0G19410.1	0.0474	0.3659	0.1296
V3.Lp_chr1_0G19450.1	V3.Lp_chr1_0G19452.1	0.0111	0	99
V3.Lp_chr1_0G19468.1	V3.Lp_chr1_0G19470.1	0.0213	0.0245	0.8716
V3.Lp_chr1_0G19486.1	V3.Lp_chr1_0G19488.1	0.1671	1.3936	0.1199
V3.Lp_chr1_0G19514.1	V3.Lp_chr1_0G19516.1	0	0.0028	0
V3.Lp_chr1_0G19526.1	V3.Lp_chr1_0G19530.1	0.0327	0.2499	0.1308
V3.Lp_chr1_0G19576.1	V3.Lp_chr1_0G19578.1	0.1227	0.1982	0.6192
V3.Lp_chr1_0G19624.1	V3.Lp_chr1_0G19626.1	0.1181	0.1414	0.8355
V3.Lp_chr1_0G19642.1	V3.Lp_chr1_0G19646.1	0.1518	0.112	1.3558
V3.Lp_chr1_0G19760.1	V3.Lp_chr1_0G19762.1	0.0292	0.065	0.4496
V3.Lp_chr1_0G19822.1	V3.Lp_chr1_0G19824.1	0.2217	0.414	0.5354
V3.Lp_chr1_0G19928.1	V3.Lp_chr1_0G19930.1	0.018	0.0202	0.8919
V3.Lp_chr1_0G2006.1	V3.Lp_chr1_0G2010.1	0.1399	0.3563	0.3927
V3.Lp_chr1_0G2056.1	V3.Lp_chr1_0G2060.1	0.2069	0.8722	0.2372
V3.Lp_chr1_0G2146.1	V3.Lp_chr1_0G2150.1	0.1843	0.258	0.7144
V3.Lp_chr1_0G2160.1	V3.Lp_chr1_0G2162.1	0.003	0.0143	0.2118
V3.Lp_chr1_0G2216.1	V3.Lp_chr1_0G2218.1	0.3164	2.5703	0.1231
V3.Lp_chr1_0G2266.1	V3.Lp_chr1_0G2272.1	0.1728	0.346	0.4996
V3.Lp_chr1_0G2360.1	V3.Lp_chr1_0G2362.1	0.3526	2.513	0.1403
V3.Lp_chr1_0G2362.1	V3.Lp_chr1_0G2364.1	0.3911	2.0235	0.1933
V3.Lp_chr1_0G2366.1	V3.Lp_chr1_0G2368.1	0.0315	0.1294	0.2435
V3.Lp_chr1_0G2368.1	V3.Lp_chr1_0G2370.1	0.3511	1.6307	0.2153
V3.Lp_chr1_0G2418.1	V3.Lp_chr1_0G2426.1	0.0859	0.5884	0.1459
V3.Lp_chr1_0G2426.1	V3.Lp_chr1_0G2428.1	0.0209	0.1194	0.1751
V3.Lp_chr1_0G2464.1	V3.Lp_chr1_0G2466.1	0.3584	1.34	0.2675
V3.Lp_chr1_0G2466.1	V3.Lp_chr1_0G2468.1	0.5607	1.837	0.3052
V3.Lp_chr1_0G2796.1	V3.Lp_chr1_0G2798.1	0.0133	0.0245	0.5423
V3.Lp_chr1_0G2808.1	V3.Lp_chr1_0G2810.1	0.0431	0.0553	0.7789
V3.Lp_chr1_0G2838.1	V3.Lp_chr1_0G2840.1	0.0289	0.1157	0.2495
V3.Lp_chr1_0G2886.1	V3.Lp_chr1_0G2888.1	0.4002	1.3931	0.2873
V3.Lp_chr1_0G2896.1	V3.Lp_chr1_0G2898.1	0.197	0.3656	0.5388
V3.Lp_chr1_0G2988.1	V3.Lp_chr1_0G2990.1	0.3037	0.41	0.7408
V3.Lp_chr1_0G3016.1	V3.Lp_chr1_0G3018.1	0.0464	0.0422	1.0989
V3.Lp_chr1_0G3044.1	V3.Lp_chr1_0G3056.1	0.1013	0.0918	1.1027
V3.Lp_chr1_0G3056.1	V3.Lp_chr1_0G3060.1	0.2868	0.361	0.7945
V3.Lp_chr1_0G3086.1	V3.Lp_chr1_0G3088.1	0.0182	0.1416	0.1285
V3.Lp_chr1_0G3136.1	V3.Lp_chr1_0G3138.1	0.2568	0.5696	0.4508
V3.Lp_chr1_0G3324.1	V3.Lp_chr1_0G3326.1	0.0754	0.2773	0.2719
V3.Lp_chr1_0G3390.1	V3.Lp_chr1_0G3392.1	0.164	0.4193	0.3912
V3.Lp_chr1_0G3470.1	V3.Lp_chr1_0G3472.1	0.2076	1.5387	0.1349
V3.Lp_chr1_0G3478.1	V3.Lp_chr1_0G3480.1	0.221	2.6719	0.0827
V3.Lp_chr1_0G3528.1	V3.Lp_chr1_0G3530.1	0.0119	0.0325	0.3662
V3.Lp_chr1_0G3530.1	V3.Lp_chr1_0G3536.1	0.014	0.0489	0.2862
V3.Lp_chr1_0G3596.1	V3.Lp_chr1_0G3598.1	0.0814	0.4692	0.1734
V3.Lp_chr1_0G3638.1	V3.Lp_chr1_0G3640.1	0.0982	0.9529	0.103
V3.Lp_chr1_0G3808.1	V3.Lp_chr1_0G3812.1	0.193	0.3999	0.4825
V3.Lp_chr1_0G3846.1	V3.Lp_chr1_0G3848.1	0.0469	0.1436	0.3268
V3.Lp_chr1_0G386.1	V3.Lp_chr1_0G388.1	0.0569	0.0806	0.7056
V3.Lp_chr1_0G3882.1	V3.Lp_chr1_0G3884.1	0.2377	0.742	0.3204
V3.Lp_chr1_0G4052.1	V3.Lp_chr1_0G4054.1	0.037	0.0243	1.5215
V3.Lp_chr1_0G4108.1	V3.Lp_chr1_0G4110.1	0.0764	0.1912	0.3995
V3.Lp_chr1_0G4132.1	V3.Lp_chr1_0G4134.1	0.0363	0.1846	0.1967
V3.Lp_chr1_0G4210.1	V3.Lp_chr1_0G4212.1	0.0306	0.105	0.2909
V3.Lp_chr1_0G4228.1	V3.Lp_chr1_0G4238.1	0.0441	0.0619	0.713
V3.Lp_chr1_0G4410.1	V3.Lp_chr1_0G4412.1	0.3103	0.5201	0.5967
V3.Lp_chr1_0G4412.1	V3.Lp_chr1_0G4414.1	0.3053	0.516	0.5917
V3.Lp_chr1_0G4576.1	V3.Lp_chr1_0G4578.1	0.119	0.1457	0.8169
V3.Lp_chr1_0G4600.1	V3.Lp_chr1_0G4602.1	0.2285	0.4746	0.4814
V3.Lp_chr1_0G4612.1	V3.Lp_chr1_0G4614.1	0.0965	0.1939	0.4978
V3.Lp_chr1_0G466.1	V3.Lp_chr1_0G468.1	0.0854	0.1981	0.4313
V3.Lp_chr1_0G4668.1	V3.Lp_chr1_0G4670.1	0.095	0.9473	0.1003
V3.Lp_chr1_0G4684.1	V3.Lp_chr1_0G4686.1	0.1233	1.2183	0.1012
V3.Lp_chr1_0G4802.1	V3.Lp_chr1_0G4804.1	0.0267	0.1597	0.1674
V3.Lp_chr1_0G4804.1	V3.Lp_chr1_0G4808.1	0.1427	1.3068	0.1092
V3.Lp_chr1_0G5190.1	V3.Lp_chr1_0G5192.1	0.0088	0.0179	0.4947
V3.Lp_chr1_0G5616.1	V3.Lp_chr1_0G5618.1	0.0825	0.3477	0.2374
V3.Lp_chr1_0G5618.1	V3.Lp_chr1_0G5626.1	0.0434	0.1637	0.2655
V3.Lp_chr1_0G5710.1	V3.Lp_chr1_0G5712.1	0.1521	0.198	0.7681
V3.Lp_chr1_0G5862.1	V3.Lp_chr1_0G5864.1	0.3058	0.5001	0.6115
V3.Lp_chr1_0G6050.1	V3.Lp_chr1_0G6054.1	0.0366	0.1851	0.1979
V3.Lp_chr1_0G6196.1	V3.Lp_chr1_0G6198.1	0.3952	0.5607	0.7048
V3.Lp_chr1_0G6198.1	V3.Lp_chr1_0G6204.1	0.1193	0.281	0.4246
V3.Lp_chr1_0G6204.1	V3.Lp_chr1_0G6206.1	0.0065	0.0934	0.0695
V3.Lp_chr1_0G6206.1	V3.Lp_chr1_0G6208.1	0.1005	0.2047	0.4909
V3.Lp_chr1_0G6236.1	V3.Lp_chr1_0G6238.1	0.1745	0.4112	0.4243
V3.Lp_chr1_0G626.1	V3.Lp_chr1_0G628.1	0.1834	0.4702	0.3901
V3.Lp_chr1_0G6268.1	V3.Lp_chr1_0G6270.1	0.3511	1.9253	0.1824
V3.Lp_chr1_0G6270.1	V3.Lp_chr1_0G6272.1	0.3977	1.3527	0.294
V3.Lp_chr1_0G6282.1	V3.Lp_chr1_0G6284.1	0.1051	0.1679	0.6257
V3.Lp_chr1_0G6374.1	V3.Lp_chr1_0G6376.1	0.1745	0.2227	0.7835
V3.Lp_chr1_0G6460.1	V3.Lp_chr1_0G6462.1	0.1072	0.2527	0.4241
V3.Lp_chr1_0G660.1	V3.Lp_chr1_0G662.1	0.1232	0.1556	0.7921
V3.Lp_chr1_0G6938.1	V3.Lp_chr1_0G6940.1	0.2615	1.671	0.1565
V3.Lp_chr1_0G698.1	V3.Lp_chr1_0G700.1	0.025	0.092	0.2717
V3.Lp_chr1_0G7094.1	V3.Lp_chr1_0G7096.1	0.0039	0.0064	0.6109
V3.Lp_chr1_0G7570.1	V3.Lp_chr1_0G7572.1	0.2464	0.3814	0.6459
V3.Lp_chr1_0G804.1	V3.Lp_chr1_0G806.1	0.3834	0.944	0.4062
V3.Lp_chr1_0G8170.1	V3.Lp_chr1_0G8172.1	0	0	99
V3.Lp_chr1_0G8198.1	V3.Lp_chr1_0G8200.1	0	0.0295	0
V3.Lp_chr1_0G842.1	V3.Lp_chr1_0G844.1	0.0376	0.1492	0.2518
V3.Lp_chr1_0G8460.1	V3.Lp_chr1_0G8462.1	0	0	99
V3.Lp_chr1_0G8462.1	V3.Lp_chr1_0G8468.1	0	0	99
V3.Lp_chr1_0G8478.1	V3.Lp_chr1_0G8480.1	0.1347	1.2401	0.1086
V3.Lp_chr1_0G8762.1	V3.Lp_chr1_0G8764.1	0.0324	0.0768	0.4224
V3.Lp_chr1_0G8790.1	V3.Lp_chr1_0G8792.1	0.0096	0.0118	0.8113
V3.Lp_chr1_0G8920.1	V3.Lp_chr1_0G8922.1	0.1048	0.1959	0.535
V3.Lp_chr1_0G8996.1	V3.Lp_chr1_0G8998.1	0.1251	2.1548	0.0581
V3.Lp_chr1_0G8998.1	V3.Lp_chr1_0G9000.1	0.0625	0.849	0.0737
V3.Lp_chr1_0G9000.1	V3.Lp_chr1_0G9002.1	0.02	0.6545	0.0305
V3.Lp_chr1_0G9002.1	V3.Lp_chr1_0G9004.1	0.0073	0.222	0.0329
V3.Lp_chr1_0G9004.1	V3.Lp_chr1_0G9006.1	0.0143	0.4619	0.0309
V3.Lp_chr1_0G9024.1	V3.Lp_chr1_0G9026.1	0.0012	0.0031	0.3682
V3.Lp_chr1_0G9028.1	V3.Lp_chr1_0G9032.1	0.2659	2.755	0.0965
V3.Lp_chr1_0G9170.1	V3.Lp_chr1_0G9172.1	0.2912	0.5025	0.5795
V3.Lp_chr1_0G9172.1	V3.Lp_chr1_0G9174.1	0.2587	0.4745	0.5453
V3.Lp_chr1_0G9194.1	V3.Lp_chr1_0G9196.1	0.0079	0.1209	0.0651
V3.Lp_chr1_0G9216.1	V3.Lp_chr1_0G9218.1	0.5737	1.2257	0.4681
V3.Lp_chr1_0G9252.1	V3.Lp_chr1_0G9254.1	0.1614	3.8133	0.0423
V3.Lp_chr1_0G944.1	V3.Lp_chr1_0G946.1	0	0	99
V3.Lp_chr1_0G9698.1	V3.Lp_chr1_0G9702.1	0.02	0.2174	0.0922
V3.Lp_chr1_0G9722.1	V3.Lp_chr1_0G9724.1	0.0505	0.0907	0.557
V3.Lp_chr1_0G9746.1	V3.Lp_chr1_0G9750.1	0.1413	1.2028	0.1175
V3.Lp_chr1_0G9772.1	V3.Lp_chr1_0G9774.1	0	0	99
V3.Lp_chr1_0G9798.1	V3.Lp_chr1_0G9802.1	0.3302	1.0569	0.3124
V3.Lp_chr1_0G9816.1	V3.Lp_chr1_0G9818.1	0.0375	0.1784	0.2101
V3.Lp_chr1_0G9830.1	V3.Lp_chr1_0G9832.1	0	0	99
V3.Lp_chr1_0G9980.1	V3.Lp_chr1_0G9982.1	0.1586	0.3515	0.4513
V3.Lp_chr2_0G10008.1	V3.Lp_chr2_0G10010.1	0.0686	0.1691	0.4055
V3.Lp_chr2_0G10032.1	V3.Lp_chr2_0G10034.1	0	0	99
V3.Lp_chr2_0G10392.1	V3.Lp_chr2_0G10394.1	0.154	0.36	0.4276
V3.Lp_chr2_0G1076.1	V3.Lp_chr2_0G1080.1	0.1935	0.7088	0.273
V3.Lp_chr2_0G10992.1	V3.Lp_chr2_0G10994.1	0.0241	0.2691	0.0894
V3.Lp_chr2_0G10994.1	V3.Lp_chr2_0G10996.1	0.0213	0.2272	0.0938
V3.Lp_chr2_0G11008.1	V3.Lp_chr2_0G11010.1	0.1774	0.8302	0.2137
V3.Lp_chr2_0G11010.1	V3.Lp_chr2_0G11014.1	0.0758	0.968	0.0783
V3.Lp_chr2_0G11014.1	V3.Lp_chr2_0G11016.1	0.0291	0.2456	0.1184
V3.Lp_chr2_0G11018.1	V3.Lp_chr2_0G11020.1	0.2093	0.4771	0.4387
V3.Lp_chr2_0G11028.1	V3.Lp_chr2_0G11030.1	0.0794	0.8564	0.0927
V3.Lp_chr2_0G11050.1	V3.Lp_chr2_0G11054.1	0.3114	3.5325	0.0882
V3.Lp_chr2_0G1106.1	V3.Lp_chr2_0G1108.1	0.0044	0.0057	0.7659
V3.Lp_chr2_0G11166.1	V3.Lp_chr2_0G11168.1	0.1255	0.5074	0.2474
V3.Lp_chr2_0G11256.1	V3.Lp_chr2_0G11258.1	0	0	99
V3.Lp_chr2_0G11498.1	V3.Lp_chr2_0G11500.1	0.2504	1.8809	0.1331
V3.Lp_chr2_0G11578.1	V3.Lp_chr2_0G11580.1	0.0157	0.0284	0.5537
V3.Lp_chr2_0G11686.1	V3.Lp_chr2_0G11688.1	0.2664	1.4978	0.1778
V3.Lp_chr2_0G11702.1	V3.Lp_chr2_0G11704.1	0	0	99
V3.Lp_chr2_0G11704.1	V3.Lp_chr2_0G11706.1	0	0	99
V3.Lp_chr2_0G11728.1	V3.Lp_chr2_0G11730.1	0.3713	0.9259	0.401
V3.Lp_chr2_0G12066.1	V3.Lp_chr2_0G12070.1	0.2026	0.4692	0.4318
V3.Lp_chr2_0G1208.1	V3.Lp_chr2_0G1210.1	0.1269	0.495	0.2563
V3.Lp_chr2_0G12108.1	V3.Lp_chr2_0G12110.1	0.1809	2.9535	0.0612
V3.Lp_chr2_0G12222.1	V3.Lp_chr2_0G12224.1	0	0	99
V3.Lp_chr2_0G12266.1	V3.Lp_chr2_0G12270.1	0.2875	1.3821	0.208
V3.Lp_chr2_0G1238.1	V3.Lp_chr2_0G1240.1	0.088	0.1921	0.4583
V3.Lp_chr2_0G12412.1	V3.Lp_chr2_0G12414.1	0.0088	0.0162	0.54
V3.Lp_chr2_0G12440.1	V3.Lp_chr2_0G12444.1	0.1624	1.2537	0.1295
V3.Lp_chr2_0G12468.1	V3.Lp_chr2_0G12470.1	0.0873	0.456	0.1915
V3.Lp_chr2_0G12550.1	V3.Lp_chr2_0G12552.1	0.0771	0.1116	0.6909
V3.Lp_chr2_0G12552.1	V3.Lp_chr2_0G12554.1	0.5691	0.8436	0.6746
V3.Lp_chr2_0G12638.1	V3.Lp_chr2_0G12640.1	0.0523	0.9526	0.0549
V3.Lp_chr2_0G12682.1	V3.Lp_chr2_0G12686.1	0.0198	0.0216	0.9201
V3.Lp_chr2_0G12914.1	V3.Lp_chr2_0G12916.1	0	0	99
V3.Lp_chr2_0G12962.1	V3.Lp_chr2_0G12964.1	0	0	99
V3.Lp_chr2_0G13344.1	V3.Lp_chr2_0G13346.1	0	0.0108	0
V3.Lp_chr2_0G13418.1	V3.Lp_chr2_0G13420.1	0.0308	0.0388	0.7939
V3.Lp_chr2_0G1344.1	V3.Lp_chr2_0G1346.1	0.0068	0	99
V3.Lp_chr2_0G13614.1	V3.Lp_chr2_0G13616.1	0	0	99
V3.Lp_chr2_0G13616.1	V3.Lp_chr2_0G13618.1	0	0	99
V3.Lp_chr2_0G1366.1	V3.Lp_chr2_0G1368.1	0.3047	1.1799	0.2582
V3.Lp_chr2_0G13672.1	V3.Lp_chr2_0G13674.1	0	0	99
V3.Lp_chr2_0G13760.1	V3.Lp_chr2_0G13762.1	0.2674	0.9497	0.2816
V3.Lp_chr2_0G1382.1	V3.Lp_chr2_0G1384.1	0.0485	0.168	0.2888
V3.Lp_chr2_0G1388.1	V3.Lp_chr2_0G1390.1	0.6057	1.7666	0.3429
V3.Lp_chr2_0G14054.1	V3.Lp_chr2_0G14058.1	0.2145	2.3859	0.0899
V3.Lp_chr2_0G14058.1	V3.Lp_chr2_0G14060.1	0.2403	2.3315	0.1031
V3.Lp_chr2_0G14092.1	V3.Lp_chr2_0G14094.1	0.0079	0.0624	0.1271
V3.Lp_chr2_0G14094.1	V3.Lp_chr2_0G14096.1	0.0356	0.2204	0.1615
V3.Lp_chr2_0G14126.1	V3.Lp_chr2_0G14128.1	0.3387	1.2544	0.27
V3.Lp_chr2_0G14194.1	V3.Lp_chr2_0G14196.1	0.0978	0.6087	0.1606
V3.Lp_chr2_0G14198.1	V3.Lp_chr2_0G14200.1	0.401	0.7634	0.5253
V3.Lp_chr2_0G14358.1	V3.Lp_chr2_0G14360.1	0.0683	0.2428	0.2813
V3.Lp_chr2_0G14794.1	V3.Lp_chr2_0G14796.1	0.331	1.0126	0.3269
V3.Lp_chr2_0G14832.1	V3.Lp_chr2_0G14834.1	0.0242	0.1412	0.1712
V3.Lp_chr2_0G1492.1	V3.Lp_chr2_0G1496.1	0.1747	0.2446	0.7142
V3.Lp_chr2_0G1496.1	V3.Lp_chr2_0G1498.1	0.1689	0.2233	0.7564
V3.Lp_chr2_0G15010.1	V3.Lp_chr2_0G15012.1	0.1814	0.2786	0.6511
V3.Lp_chr2_0G15124.1	V3.Lp_chr2_0G15128.1	0.1012	0.5088	0.1989
V3.Lp_chr2_0G1524.1	V3.Lp_chr2_0G1526.1	0.1177	0.1432	0.8214
V3.Lp_chr2_0G15372.1	V3.Lp_chr2_0G15374.1	0.091	0.3426	0.2658
V3.Lp_chr2_0G15492.1	V3.Lp_chr2_0G15494.1	0.1048	0.3166	0.331
V3.Lp_chr2_0G1550.1	V3.Lp_chr2_0G1556.1	0.2486	4.0662	0.0611
V3.Lp_chr2_0G15554.1	V3.Lp_chr2_0G15556.1	0.2243	1.3177	0.1703
V3.Lp_chr2_0G15590.1	V3.Lp_chr2_0G15592.1	0.161	1.4568	0.1105
V3.Lp_chr2_0G15592.1	V3.Lp_chr2_0G15594.1	0.0587	0.6201	0.0946
V3.Lp_chr2_0G15672.1	V3.Lp_chr2_0G15674.1	0.5146	3.6439	0.1412
V3.Lp_chr2_0G1576.1	V3.Lp_chr2_0G1578.1	0.0169	0.1157	0.1458
V3.Lp_chr2_0G15768.1	V3.Lp_chr2_0G15770.1	0.2079	0.3435	0.6051
V3.Lp_chr2_0G15770.1	V3.Lp_chr2_0G15772.1	0.2621	1.4078	0.1862
V3.Lp_chr2_0G15818.1	V3.Lp_chr2_0G15822.1	0.103	0.2134	0.4826
V3.Lp_chr2_0G15834.1	V3.Lp_chr2_0G15836.1	0.0005	0	99
V3.Lp_chr2_0G15942.1	V3.Lp_chr2_0G15946.1	0.0422	0.4103	0.1028
V3.Lp_chr2_0G15960.1	V3.Lp_chr2_0G15964.1	0.1546	0.3206	0.4824
V3.Lp_chr2_0G16030.1	V3.Lp_chr2_0G16032.1	0	0.0498	0
V3.Lp_chr2_0G16110.1	V3.Lp_chr2_0G16112.1	0.0558	0.5127	0.1089
V3.Lp_chr2_0G16148.1	V3.Lp_chr2_0G16150.1	0.0329	0.2423	0.1358
V3.Lp_chr2_0G16150.1	V3.Lp_chr2_0G16152.1	0.0446	0.264	0.1688
V3.Lp_chr2_0G16152.1	V3.Lp_chr2_0G16162.1	0.0976	0.7825	0.1247
V3.Lp_chr2_0G1616.1	V3.Lp_chr2_0G1618.1	0.1749	0.3823	0.4576
V3.Lp_chr2_0G162.1	V3.Lp_chr2_0G166.1	0.0638	0.1552	0.4112
V3.Lp_chr2_0G1626.1	V3.Lp_chr2_0G1628.1	0.18	0.664	0.2711
V3.Lp_chr2_0G16430.1	V3.Lp_chr2_0G16432.1	0.2674	0.3667	0.7292
V3.Lp_chr2_0G16512.1	V3.Lp_chr2_0G16514.1	0.2502	2.2172	0.1128
V3.Lp_chr2_0G16576.1	V3.Lp_chr2_0G16578.1	0.1609	0.2641	0.6092
V3.Lp_chr2_0G166.1	V3.Lp_chr2_0G168.1	0.1808	0.5269	0.3431
V3.Lp_chr2_0G16620.1	V3.Lp_chr2_0G16622.1	0.1038	0.1534	0.6767
V3.Lp_chr2_0G16664.1	V3.Lp_chr2_0G16666.1	0.2431	1.5106	0.1609
V3.Lp_chr2_0G16666.1	V3.Lp_chr2_0G16668.1	0.1505	0.5013	0.3002
V3.Lp_chr2_0G16682.1	V3.Lp_chr2_0G16686.1	0.1199	0.3014	0.3979
V3.Lp_chr2_0G16746.1	V3.Lp_chr2_0G16748.1	0.0862	0.391	0.2204
V3.Lp_chr2_0G16748.1	V3.Lp_chr2_0G16750.1	0.0951	0.3205	0.2968
V3.Lp_chr2_0G16750.1	V3.Lp_chr2_0G16754.1	0.1509	0.8711	0.1733
V3.Lp_chr2_0G16988.1	V3.Lp_chr2_0G16990.1	0.1308	0.3656	0.3578
V3.Lp_chr2_0G17114.1	V3.Lp_chr2_0G17116.1	0.0241	0.0423	0.5691
V3.Lp_chr2_0G17166.1	V3.Lp_chr2_0G17168.1	0.0821	0.1214	0.6758
V3.Lp_chr2_0G17392.1	V3.Lp_chr2_0G17394.1	0.5251	1.4525	0.3615
V3.Lp_chr2_0G17394.1	V3.Lp_chr2_0G17396.1	0.1617	0.3974	0.407
V3.Lp_chr2_0G17406.1	V3.Lp_chr2_0G17408.1	0	0	99
V3.Lp_chr2_0G17710.1	V3.Lp_chr2_0G17716.1	0.0827	0.1203	0.6877
V3.Lp_chr2_0G17748.1	V3.Lp_chr2_0G17750.1	0.1662	0.5586	0.2975
V3.Lp_chr2_0G17844.1	V3.Lp_chr2_0G17846.1	0.0864	0.3693	0.2338
V3.Lp_chr2_0G17846.1	V3.Lp_chr2_0G17848.1	0.321	1.932	0.1662
V3.Lp_chr2_0G17848.1	V3.Lp_chr2_0G17850.1	0.1073	0.5388	0.1991
V3.Lp_chr2_0G17850.1	V3.Lp_chr2_0G17852.1	0.1213	0.5713	0.2124
V3.Lp_chr2_0G17860.1	V3.Lp_chr2_0G17862.1	0.3714	1.3994	0.2654
V3.Lp_chr2_0G17966.1	V3.Lp_chr2_0G17968.1	0.0105	0.3564	0.0295
V3.Lp_chr2_0G17968.1	V3.Lp_chr2_0G17974.1	0.0181	0.2493	0.0725
V3.Lp_chr2_0G17974.1	V3.Lp_chr2_0G17976.1	0.0986	1.3618	0.0724
V3.Lp_chr2_0G17980.1	V3.Lp_chr2_0G17982.1	0	0	99
V3.Lp_chr2_0G1800.1	V3.Lp_chr2_0G1802.1	0.0728	0.1816	0.4007
V3.Lp_chr2_0G18060.1	V3.Lp_chr2_0G18062.1	0.0791	0.3005	0.2634
V3.Lp_chr2_0G18182.1	V3.Lp_chr2_0G18184.1	0.3868	3.3864	0.1142
V3.Lp_chr2_0G1820.1	V3.Lp_chr2_0G1822.1	0.0622	0.7414	0.0839
V3.Lp_chr2_0G18608.1	V3.Lp_chr2_0G18610.1	0.0832	0.199	0.4182
V3.Lp_chr2_0G18610.1	V3.Lp_chr2_0G18612.1	0.1652	0.4238	0.3897
V3.Lp_chr2_0G18702.1	V3.Lp_chr2_0G18704.1	0.1594	0.3031	0.5259
V3.Lp_chr2_0G18718.1	V3.Lp_chr2_0G18720.1	0.8232	3.9132	0.2104
V3.Lp_chr2_0G1872.1	V3.Lp_chr2_0G1870.1	0.3876	3.3236	0.1166
V3.Lp_chr2_0G1876.1	V3.Lp_chr2_0G1878.1	0.0231	0.1057	0.2189
V3.Lp_chr2_0G18832.1	V3.Lp_chr2_0G18834.1	0.5219	2.1972	0.2375
V3.Lp_chr2_0G18868.1	V3.Lp_chr2_0G18870.1	0.2729	3.6058	0.0757
V3.Lp_chr2_0G18870.1	V3.Lp_chr2_0G18872.1	0.0186	0.161	0.1156
V3.Lp_chr2_0G18872.1	V3.Lp_chr2_0G18874.1	0.2835	1.4798	0.1916
V3.Lp_chr2_0G18928.1	V3.Lp_chr2_0G18930.1	0.104	0.2805	0.3708
V3.Lp_chr2_0G19040.1	V3.Lp_chr2_0G19044.1	0.2172	1.8302	0.1187
V3.Lp_chr2_0G19082.1	V3.Lp_chr2_0G19084.1	0.4553	4.4621	0.102
V3.Lp_chr2_0G19112.1	V3.Lp_chr2_0G19114.1	0.0024	0.0022	1.0869
V3.Lp_chr2_0G1912.1	V3.Lp_chr2_0G1914.1	0.2179	2.0966	0.104
V3.Lp_chr2_0G19232.1	V3.Lp_chr2_0G19234.1	0	0	99
V3.Lp_chr2_0G19472.1	V3.Lp_chr2_0G19476.1	0.2742	3.1012	0.0884
V3.Lp_chr2_0G19912.1	V3.Lp_chr2_0G19914.1	0.3335	0.323	1.0326
V3.Lp_chr2_0G19992.1	V3.Lp_chr2_0G19994.1	0.206	2.0178	0.1021
V3.Lp_chr2_0G19994.1	V3.Lp_chr2_0G19996.1	0.0291	0.1861	0.1564
V3.Lp_chr2_0G20036.1	V3.Lp_chr2_0G20038.1	0.0473	0.4395	0.1077
V3.Lp_chr2_0G2006.1	V3.Lp_chr2_0G2010.1	0	0	99
V3.Lp_chr2_0G20090.1	V3.Lp_chr2_0G20092.1	0.0254	0.0257	0.988
V3.Lp_chr2_0G20096.1	V3.Lp_chr2_0G20098.1	0.3104	1.5007	0.2069
V3.Lp_chr2_0G20108.1	V3.Lp_chr2_0G20112.1	0.3974	3.8668	0.1028
V3.Lp_chr2_0G20288.1	V3.Lp_chr2_0G20290.1	0.0958	0.5662	0.1693
V3.Lp_chr2_0G20316.1	V3.Lp_chr2_0G20318.1	0.184	0.3448	0.5336
V3.Lp_chr2_0G20322.1	V3.Lp_chr2_0G20324.1	0.0588	0.229	0.2566
V3.Lp_chr2_0G20328.1	V3.Lp_chr2_0G20330.1	0.1864	0.5712	0.3263
V3.Lp_chr2_0G20382.1	V3.Lp_chr2_0G20384.1	0.06	0.2192	0.2738
V3.Lp_chr2_0G20460.1	V3.Lp_chr2_0G20462.1	0.5465	2.3994	0.2278
V3.Lp_chr2_0G20606.1	V3.Lp_chr2_0G20608.1	0.306	3.3347	0.0918
V3.Lp_chr2_0G206.1	V3.Lp_chr2_0G208.1	0.0904	0.4877	0.1853
V3.Lp_chr2_0G2062.1	V3.Lp_chr2_0G2064.1	0	0	99
V3.Lp_chr2_0G20630.1	V3.Lp_chr2_0G20632.1	0.011	0.1152	0.0954
V3.Lp_chr2_0G20848.1	V3.Lp_chr2_0G20850.1	0.6177	0.8594	0.7188
V3.Lp_chr2_0G20898.1	V3.Lp_chr2_0G20900.1	0.192	0.3877	0.4953
V3.Lp_chr2_0G20900.1	V3.Lp_chr2_0G20902.1	0.0449	0.0824	0.5452
V3.Lp_chr2_0G20902.1	V3.Lp_chr2_0G20904.1	0.1527	0.2903	0.526
V3.Lp_chr2_0G21120.1	V3.Lp_chr2_0G21122.1	0.073	0.108	0.6755
V3.Lp_chr2_0G21184.1	V3.Lp_chr2_0G21186.1	0.2909	0.6257	0.4649
V3.Lp_chr2_0G21232.1	V3.Lp_chr2_0G21234.1	0.2112	0.5571	0.3791
V3.Lp_chr2_0G21270.1	V3.Lp_chr2_0G21272.1	0.3132	0.6044	0.5183
V3.Lp_chr2_0G21272.1	V3.Lp_chr2_0G21292.1	0.3387	0.8655	0.3913
V3.Lp_chr2_0G21350.1	V3.Lp_chr2_0G21352.1	1.3594	4.047	0.3359
V3.Lp_chr2_0G21448.1	V3.Lp_chr2_0G21450.1	0.0262	0.2842	0.0922
V3.Lp_chr2_0G21450.1	V3.Lp_chr2_0G21452.1	0.0502	0.3285	0.1528
V3.Lp_chr2_0G21452.1	V3.Lp_chr2_0G21454.1	0.0405	0.244	0.166
V3.Lp_chr2_0G21460.1	V3.Lp_chr2_0G21462.1	0.1095	0.8469	0.1293
V3.Lp_chr2_0G21490.1	V3.Lp_chr2_0G21492.1	0.026	0.018	1.4475
V3.Lp_chr2_0G21494.1	V3.Lp_chr2_0G21496.1	0.5377	1.8884	0.2848
V3.Lp_chr2_0G2154.1	V3.Lp_chr2_0G2156.1	0.2183	0.8089	0.2699
V3.Lp_chr2_0G21584.1	V3.Lp_chr2_0G21588.1	0.0768	0.0879	0.873
V3.Lp_chr2_0G2162.1	V3.Lp_chr2_0G2164.1	0.01	0.0302	0.3293
V3.Lp_chr2_0G2164.1	V3.Lp_chr2_0G2166.1	0	0.0133	0
V3.Lp_chr2_0G2176.1	V3.Lp_chr2_0G2178.1	0	0	99
V3.Lp_chr2_0G21766.1	V3.Lp_chr2_0G21768.1	0.2711	1.7829	0.1521
V3.Lp_chr2_0G21768.1	V3.Lp_chr2_0G21770.1	0.1743	0.7505	0.2322
V3.Lp_chr2_0G21878.1	V3.Lp_chr2_0G21880.1	0.0651	1.1698	0.0557
V3.Lp_chr2_0G21888.1	V3.Lp_chr2_0G21890.1	0.1739	1.1539	0.1507
V3.Lp_chr2_0G21956.1	V3.Lp_chr2_0G21958.1	0.2785	3.9646	0.0702
V3.Lp_chr2_0G21958.1	V3.Lp_chr2_0G21960.1	0.2575	1.5129	0.1702
V3.Lp_chr2_0G21960.1	V3.Lp_chr2_0G21962.1	0.1721	1.8109	0.095
V3.Lp_chr2_0G22076.1	V3.Lp_chr2_0G22078.1	0.2841	2.1467	0.1324
V3.Lp_chr2_0G22126.1	V3.Lp_chr2_0G22128.1	0.1084	2.4551	0.0442
V3.Lp_chr2_0G22146.1	V3.Lp_chr2_0G22148.1	0.1219	0.2793	0.4364
V3.Lp_chr2_0G22206.1	V3.Lp_chr2_0G22208.1	0.2673	1.0173	0.2628
V3.Lp_chr2_0G22224.1	V3.Lp_chr2_0G22226.1	0.0052	0.305	0.0172
V3.Lp_chr2_0G22232.1	V3.Lp_chr2_0G22234.1	0.0749	0.8364	0.0896
V3.Lp_chr2_0G22256.1	V3.Lp_chr2_0G22262.1	0.0408	0.2829	0.1441
V3.Lp_chr2_0G22270.1	V3.Lp_chr2_0G22274.1	0.2575	0.8005	0.3217
V3.Lp_chr2_0G22352.1	V3.Lp_chr2_0G22354.1	0.2215	0.407	0.5442
V3.Lp_chr2_0G22364.1	V3.Lp_chr2_0G22366.1	0.2451	0.5936	0.4129
V3.Lp_chr2_0G2240.1	V3.Lp_chr2_0G2242.1	0.2926	0.3749	0.7803
V3.Lp_chr2_0G22678.1	V3.Lp_chr2_0G22680.1	0.1732	0.7133	0.2428
V3.Lp_chr2_0G22790.1	V3.Lp_chr2_0G22794.1	0.2642	0.5449	0.4849
V3.Lp_chr2_0G22838.1	V3.Lp_chr2_0G22840.1	0.8584	3.4316	0.2501
V3.Lp_chr2_0G23022.1	V3.Lp_chr2_0G23024.1	0.3396	3.6243	0.0937
V3.Lp_chr2_0G23030.1	V3.Lp_chr2_0G23032.1	0.0535	0.3759	0.1423
V3.Lp_chr2_0G23152.1	V3.Lp_chr2_0G23154.1	0.631	1.5319	0.4119
V3.Lp_chr2_0G2322.1	V3.Lp_chr2_0G2324.1	0.6408	3.5905	0.1785
V3.Lp_chr2_0G23246.1	V3.Lp_chr2_0G23248.1	0.0007	0	99
V3.Lp_chr2_0G23414.1	V3.Lp_chr2_0G23416.1	0.1434	0.6367	0.2252
V3.Lp_chr2_0G23454.1	V3.Lp_chr2_0G23456.1	0.1745	0.2251	0.7754
V3.Lp_chr2_0G23662.1	V3.Lp_chr2_0G23666.1	0.3231	4.0167	0.0804
V3.Lp_chr2_0G23794.1	V3.Lp_chr2_0G23796.1	0.0497	0.9741	0.051
V3.Lp_chr2_0G23796.1	V3.Lp_chr2_0G23798.1	0.0698	0.3128	0.2233
V3.Lp_chr2_0G23888.1	V3.Lp_chr2_0G23892.1	0.154	0.4529	0.34
V3.Lp_chr2_0G24142.1	V3.Lp_chr2_0G24144.1	0.1345	0.4399	0.3059
V3.Lp_chr2_0G24336.1	V3.Lp_chr2_0G24338.1	0.4333	2.0608	0.2103
V3.Lp_chr2_0G24348.1	V3.Lp_chr2_0G24350.1	0.6967	3.3375	0.2087
V3.Lp_chr2_0G24406.1	V3.Lp_chr2_0G24408.1	0.0824	0.1195	0.6895
V3.Lp_chr2_0G24438.1	V3.Lp_chr2_0G24440.1	0.358	1.2506	0.2862
V3.Lp_chr2_0G24520.1	V3.Lp_chr2_0G24522.1	0.0184	0.7105	0.0259
V3.Lp_chr2_0G24752.1	V3.Lp_chr2_0G24750.1	0.159	0.3726	0.4268
V3.Lp_chr2_0G2500.1	V3.Lp_chr2_0G2502.1	0.1857	0.4312	0.4307
V3.Lp_chr2_0G2532.1	V3.Lp_chr2_0G2534.1	0.1219	0.5564	0.2191
V3.Lp_chr2_0G2536.1	V3.Lp_chr2_0G2538.1	0.0626	0.0497	1.2608
V3.Lp_chr2_0G2552.1	V3.Lp_chr2_0G2554.1	0.3657	0.3009	1.2154
V3.Lp_chr2_0G2608.1	V3.Lp_chr2_0G2610.1	0.5252	0.9803	0.5357
V3.Lp_chr2_0G2638.1	V3.Lp_chr2_0G2640.1	0.2471	0.5979	0.4133
V3.Lp_chr2_0G2774.1	V3.Lp_chr2_0G2780.1	0.1033	0.1865	0.5541
V3.Lp_chr2_0G2806.1	V3.Lp_chr2_0G2808.1	0.0436	0.005	8.7771
V3.Lp_chr2_0G2808.1	V3.Lp_chr2_0G2810.1	0.0553	0.0708	0.7803
V3.Lp_chr2_0G2846.1	V3.Lp_chr2_0G2848.1	0.0549	0.2265	0.2424
V3.Lp_chr2_0G2848.1	V3.Lp_chr2_0G2850.1	0.1371	0.6591	0.2081
V3.Lp_chr2_0G2882.1	V3.Lp_chr2_0G2884.1	0.0709	0.1191	0.5954
V3.Lp_chr2_0G2902.1	V3.Lp_chr2_0G2904.1	0.0271	0.0301	0.9004
V3.Lp_chr2_0G2952.1	V3.Lp_chr2_0G2954.1	0.4057	3.7862	0.1071
V3.Lp_chr2_0G2992.1	V3.Lp_chr2_0G2994.1	0.467	1.638	0.2851
V3.Lp_chr2_0G3006.1	V3.Lp_chr2_0G3008.1	0.3143	1.0176	0.3089
V3.Lp_chr2_0G3028.1	V3.Lp_chr2_0G3034.1	0.4717	1.1383	0.4143
V3.Lp_chr2_0G3300.1	V3.Lp_chr2_0G3302.1	0.1116	0.6891	0.162
V3.Lp_chr2_0G338.1	V3.Lp_chr2_0G340.1	0.1524	0.2719	0.5606
V3.Lp_chr2_0G3390.1	V3.Lp_chr2_0G3392.1	0.2249	1.0888	0.2065
V3.Lp_chr2_0G3414.1	V3.Lp_chr2_0G3416.1	0.5356	0.8889	0.6026
V3.Lp_chr2_0G3470.1	V3.Lp_chr2_0G3472.1	0.0126	0	99
V3.Lp_chr2_0G3554.1	V3.Lp_chr2_0G3556.1	0.1546	0.3344	0.4624
V3.Lp_chr2_0G3632.1	V3.Lp_chr2_0G3634.1	0.0311	0.2747	0.1132
V3.Lp_chr2_0G3646.1	V3.Lp_chr2_0G3648.1	0.2611	1.8906	0.1381
V3.Lp_chr2_0G3682.1	V3.Lp_chr2_0G3684.1	0.0775	0.2362	0.3282
V3.Lp_chr2_0G3696.1	V3.Lp_chr2_0G3700.1	0.2427	1.796	0.1351
V3.Lp_chr2_0G3714.1	V3.Lp_chr2_0G3716.1	0.1122	0.4526	0.2478
V3.Lp_chr2_0G3730.1	V3.Lp_chr2_0G3732.1	0.0758	0.3454	0.2194
V3.Lp_chr2_0G3732.1	V3.Lp_chr2_0G3734.1	0.021	0.1977	0.106
V3.Lp_chr2_0G374.1	V3.Lp_chr2_0G376.1	0.0895	0.1021	0.8767
V3.Lp_chr2_0G390.1	V3.Lp_chr2_0G392.1	0.0042	0.3076	0.0137
V3.Lp_chr2_0G3936.1	V3.Lp_chr2_0G3938.1	0	0	99
V3.Lp_chr2_0G3958.1	V3.Lp_chr2_0G3960.1	0	0.0046	0
V3.Lp_chr2_0G398.1	V3.Lp_chr2_0G400.1	0.5836	1.1172	0.5224
V3.Lp_chr2_0G400.1	V3.Lp_chr2_0G406.1	0.1233	0.2547	0.4841
V3.Lp_chr2_0G4014.1	V3.Lp_chr2_0G4016.1	0.8086	1.1904	0.6793
V3.Lp_chr2_0G4028.1	V3.Lp_chr2_0G4030.1	0.097	1.5042	0.0645
V3.Lp_chr2_0G4030.1	V3.Lp_chr2_0G4032.1	0.0945	0.9385	0.1007
V3.Lp_chr2_0G4094.1	V3.Lp_chr2_0G4096.1	0.0218	0.0216	1.0078
V3.Lp_chr2_0G4144.1	V3.Lp_chr2_0G4146.1	0.1125	0.3013	0.3734
V3.Lp_chr2_0G4266.1	V3.Lp_chr2_0G4268.1	0.134	0.2604	0.5145
V3.Lp_chr2_0G476.1	V3.Lp_chr2_0G478.1	0.4622	1.4762	0.3131
V3.Lp_chr2_0G480.1	V3.Lp_chr2_0G484.1	0.3535	0.9293	0.3804
V3.Lp_chr2_0G4828.1	V3.Lp_chr2_0G4830.1	0.02	0.0388	0.5161
V3.Lp_chr2_0G4944.1	V3.Lp_chr2_0G4948.1	0.0623	0.1218	0.5114
V3.Lp_chr2_0G4968.1	V3.Lp_chr2_0G4970.1	0.0337	0.0558	0.6048
V3.Lp_chr2_0G5002.1	V3.Lp_chr2_0G5006.1	0	0	99
V3.Lp_chr2_0G5284.1	V3.Lp_chr2_0G5286.1	0.0533	0.6602	0.0807
V3.Lp_chr2_0G5310.1	V3.Lp_chr2_0G5312.1	0.0374	0.1193	0.3136
V3.Lp_chr2_0G5368.1	V3.Lp_chr2_0G5372.1	0.2087	1.3001	0.1606
V3.Lp_chr2_0G5374.1	V3.Lp_chr2_0G5376.1	0.3119	4.137	0.0754
V3.Lp_chr2_0G5388.1	V3.Lp_chr2_0G5390.1	0.0578	0.1018	0.5672
V3.Lp_chr2_0G5446.1	V3.Lp_chr2_0G5448.1	0.1671	0.6638	0.2517
V3.Lp_chr2_0G546.1	V3.Lp_chr2_0G548.1	0.3038	2.3061	0.1318
V3.Lp_chr2_0G5528.1	V3.Lp_chr2_0G5530.1	0.0489	0.4738	0.1032
V3.Lp_chr2_0G5544.1	V3.Lp_chr2_0G5546.1	0.0927	0.3805	0.2436
V3.Lp_chr2_0G5602.1	V3.Lp_chr2_0G5604.1	0.1379	0.2565	0.5375
V3.Lp_chr2_0G5608.1	V3.Lp_chr2_0G5610.1	0.0581	0.1684	0.3452
V3.Lp_chr2_0G586.1	V3.Lp_chr2_0G588.1	0.082	0.2242	0.3657
V3.Lp_chr2_0G6038.1	V3.Lp_chr2_0G6040.1	0.6458	4.101	0.1575
V3.Lp_chr2_0G6046.1	V3.Lp_chr2_0G6048.1	0.1158	0.2075	0.5579
V3.Lp_chr2_0G6100.1	V3.Lp_chr2_0G6102.1	0.1383	0.1632	0.8475
V3.Lp_chr2_0G6108.1	V3.Lp_chr2_0G6110.1	0	0	99
V3.Lp_chr2_0G6120.1	V3.Lp_chr2_0G6122.1	0.1582	0.4995	0.3167
V3.Lp_chr2_0G618.1	V3.Lp_chr2_0G620.1	0.0369	0.2019	0.1828
V3.Lp_chr2_0G6190.1	V3.Lp_chr2_0G6192.1	0.2896	1.954	0.1482
V3.Lp_chr2_0G6234.1	V3.Lp_chr2_0G6238.1	0.3408	1.697	0.2008
V3.Lp_chr2_0G6294.1	V3.Lp_chr2_0G6296.1	0.0031	0.2318	0.0133
V3.Lp_chr2_0G636.1	V3.Lp_chr2_0G638.1	0.2239	0.4892	0.4578
V3.Lp_chr2_0G638.1	V3.Lp_chr2_0G640.1	0.2771	0.6833	0.4055
V3.Lp_chr2_0G640.1	V3.Lp_chr2_0G642.1	0.2207	0.5481	0.4027
V3.Lp_chr2_0G6482.1	V3.Lp_chr2_0G6484.1	0.002	0	99
V3.Lp_chr2_0G658.1	V3.Lp_chr2_0G660.1	0.0883	0.3276	0.2697
V3.Lp_chr2_0G662.1	V3.Lp_chr2_0G664.1	0.143	0.4887	0.2926
V3.Lp_chr2_0G6878.1	V3.Lp_chr2_0G6880.1	0.0077	0.0605	0.1275
V3.Lp_chr2_0G7104.1	V3.Lp_chr2_0G7106.1	0.1873	0.2918	0.6419
V3.Lp_chr2_0G7142.1	V3.Lp_chr2_0G7144.1	0.4122	4.6951	0.0878
V3.Lp_chr2_0G7300.1	V3.Lp_chr2_0G7302.1	0.8924	2.849	0.3132
V3.Lp_chr2_0G7328.1	V3.Lp_chr2_0G7330.1	0.0018	0.0109	0.1691
V3.Lp_chr2_0G7384.1	V3.Lp_chr2_0G7388.1	0.0006	0	99
V3.Lp_chr2_0G7478.1	V3.Lp_chr2_0G7476.1	0.4853	2.6728	0.1816
V3.Lp_chr2_0G7534.1	V3.Lp_chr2_0G7536.1	0.384	4.2952	0.0894
V3.Lp_chr2_0G7636.1	V3.Lp_chr2_0G7638.1	0.0009	0.0048	0.1922
V3.Lp_chr2_0G7808.1	V3.Lp_chr2_0G7810.1	0.0927	0.5094	0.1819
V3.Lp_chr2_0G7858.1	V3.Lp_chr2_0G7860.1	0.1716	1.8243	0.0941
V3.Lp_chr2_0G7860.1	V3.Lp_chr2_0G7862.1	0.1218	0.9295	0.131
V3.Lp_chr2_0G7862.1	V3.Lp_chr2_0G7868.1	0.2303	1.7396	0.1324
V3.Lp_chr2_0G7914.1	V3.Lp_chr2_0G7916.1	0.072	0.1866	0.3856
V3.Lp_chr2_0G7984.1	V3.Lp_chr2_0G7986.1	0.8283	3.8524	0.215
V3.Lp_chr2_0G8104.1	V3.Lp_chr2_0G8106.1	0.2334	2.4345	0.0959
V3.Lp_chr2_0G8248.1	V3.Lp_chr2_0G8252.1	0.1046	0.2086	0.5015
V3.Lp_chr2_0G8252.1	V3.Lp_chr2_0G8254.1	0.0818	0.3194	0.2561
V3.Lp_chr2_0G8348.1	V3.Lp_chr2_0G8350.1	0.0073	0.0209	0.3507
V3.Lp_chr2_0G844.1	V3.Lp_chr2_0G846.1	0.4472	1.5894	0.2813
V3.Lp_chr2_0G848.1	V3.Lp_chr2_0G850.1	0.0237	0.0341	0.6944
V3.Lp_chr2_0G8570.1	V3.Lp_chr2_0G8572.1	0.1258	0.2252	0.5586
V3.Lp_chr2_0G8660.1	V3.Lp_chr2_0G8662.1	0.7332	1.5438	0.4749
V3.Lp_chr2_0G876.1	V3.Lp_chr2_0G878.1	0.4265	0.9004	0.4737
V3.Lp_chr2_0G914.1	V3.Lp_chr2_0G916.1	0.1268	0.2682	0.473
V3.Lp_chr2_0G964.1	V3.Lp_chr2_0G966.1	0.1552	0.4679	0.3317
V3.Lp_chr2_0G9966.1	V3.Lp_chr2_0G9968.1	0.0039	0.0197	0.196
V3.Lp_chr2_0G9980.1	V3.Lp_chr2_0G9982.1	0.0452	0.1035	0.4369
V3.Lp_chr3_0G10148.1	V3.Lp_chr3_0G10150.1	0.032	2.0041	0.016
V3.Lp_chr3_0G10214.1	V3.Lp_chr3_0G10216.1	0.0372	0.2451	0.1519
V3.Lp_chr3_0G10398.1	V3.Lp_chr3_0G10400.1	0.0037	0	99
V3.Lp_chr3_0G1044.1	V3.Lp_chr3_0G1048.1	0.0092	0.0176	0.5252
V3.Lp_chr3_0G10554.1	V3.Lp_chr3_0G10556.1	0.3018	2.4782	0.1218
V3.Lp_chr3_0G10586.1	V3.Lp_chr3_0G10588.1	0.1676	0.4688	0.3575
V3.Lp_chr3_0G10630.1	V3.Lp_chr3_0G10632.1	0.0075	0.0144	0.5195
V3.Lp_chr3_0G10632.1	V3.Lp_chr3_0G10634.1	0	0	99
V3.Lp_chr3_0G10634.1	V3.Lp_chr3_0G10636.1	0	0	99
V3.Lp_chr3_0G10636.1	V3.Lp_chr3_0G10638.1	0.0075	0	99
V3.Lp_chr3_0G10682.1	V3.Lp_chr3_0G10684.1	0	0	99
V3.Lp_chr3_0G10840.1	V3.Lp_chr3_0G10842.1	0.2912	1.2026	0.2422
V3.Lp_chr3_0G10850.1	V3.Lp_chr3_0G10852.1	0.023	0.021	1.0962
V3.Lp_chr3_0G10924.1	V3.Lp_chr3_0G10926.1	0.2643	0.444	0.5953
V3.Lp_chr3_0G11030.1	V3.Lp_chr3_0G11032.1	0.11	0.2372	0.4637
V3.Lp_chr3_0G11096.1	V3.Lp_chr3_0G11098.1	0	0	99
V3.Lp_chr3_0G11188.1	V3.Lp_chr3_0G11190.1	0.2328	1.6452	0.1415
V3.Lp_chr3_0G11234.1	V3.Lp_chr3_0G11236.1	0	0	99
V3.Lp_chr3_0G11264.1	V3.Lp_chr3_0G11266.1	0.0754	0.1203	0.6265
V3.Lp_chr3_0G11288.1	V3.Lp_chr3_0G11292.1	0	0.0036	0
V3.Lp_chr3_0G1134.1	V3.Lp_chr3_0G1142.1	0.0702	0.3583	0.1959
V3.Lp_chr3_0G11482.1	V3.Lp_chr3_0G11484.1	0.3024	1.3528	0.2235
V3.Lp_chr3_0G11534.1	V3.Lp_chr3_0G11536.1	0.0168	0.0262	0.6416
V3.Lp_chr3_0G11536.1	V3.Lp_chr3_0G11538.1	0.0038	0.0013	2.9585
V3.Lp_chr3_0G11538.1	V3.Lp_chr3_0G11540.1	0.0016	0.0087	0.1866
V3.Lp_chr3_0G11540.1	V3.Lp_chr3_0G11542.1	0.0008	0	99
V3.Lp_chr3_0G11590.1	V3.Lp_chr3_0G11592.1	0.0308	0.4949	0.0622
V3.Lp_chr3_0G11592.1	V3.Lp_chr3_0G11594.1	0.2385	3.7129	0.0642
V3.Lp_chr3_0G11594.1	V3.Lp_chr3_0G11596.1	0.1877	2.1419	0.0876
V3.Lp_chr3_0G11766.1	V3.Lp_chr3_0G11768.1	0.5394	2.1501	0.2509
V3.Lp_chr3_0G11928.1	V3.Lp_chr3_0G11930.1	0.1568	0.223	0.703
V3.Lp_chr3_0G11942.1	V3.Lp_chr3_0G11944.1	0.0094	0.0117	0.8069
V3.Lp_chr3_0G11958.1	V3.Lp_chr3_0G11960.1	0.0011	0.0292	0.0389
V3.Lp_chr3_0G12262.1	V3.Lp_chr3_0G12264.1	0.0777	0.9028	0.0861
V3.Lp_chr3_0G12266.1	V3.Lp_chr3_0G12268.1	0.419	0.7329	0.5717
V3.Lp_chr3_0G12276.1	V3.Lp_chr3_0G12278.1	0.1067	1.3341	0.08
V3.Lp_chr3_0G12278.1	V3.Lp_chr3_0G12280.1	0.0696	0.5046	0.138
V3.Lp_chr3_0G12728.1	V3.Lp_chr3_0G12730.1	0.0309	0.1105	0.2796
V3.Lp_chr3_0G12838.1	V3.Lp_chr3_0G12840.1	0.0015	0.0142	0.1054
V3.Lp_chr3_0G12916.1	V3.Lp_chr3_0G12918.1	0.3093	2.909	0.1063
V3.Lp_chr3_0G12930.1	V3.Lp_chr3_0G12932.1	0.1211	1.0429	0.1161
V3.Lp_chr3_0G13022.1	V3.Lp_chr3_0G13024.1	0.1702	0.2554	0.6662
V3.Lp_chr3_0G13034.1	V3.Lp_chr3_0G13036.1	0.0918	0.6881	0.1334
V3.Lp_chr3_0G13188.1	V3.Lp_chr3_0G13190.1	0.1448	0.5789	0.2501
V3.Lp_chr3_0G132.1	V3.Lp_chr3_0G134.1	0.3806	1.698	0.2242
V3.Lp_chr3_0G13346.1	V3.Lp_chr3_0G13352.1	0.0282	0.4632	0.0608
V3.Lp_chr3_0G13466.1	V3.Lp_chr3_0G13468.1	0.3114	1.9143	0.1626
V3.Lp_chr3_0G13488.1	V3.Lp_chr3_0G13490.1	0.305	1.5766	0.1935
V3.Lp_chr3_0G13490.1	V3.Lp_chr3_0G13492.1	0.2084	1.844	0.113
V3.Lp_chr3_0G13492.1	V3.Lp_chr3_0G13496.1	0.2144	0.9489	0.2259
V3.Lp_chr3_0G13610.1	V3.Lp_chr3_0G13612.1	0.1367	0.4027	0.3395
V3.Lp_chr3_0G136.1	V3.Lp_chr3_0G138.1	0.0055	0	99
V3.Lp_chr3_0G13636.1	V3.Lp_chr3_0G13638.1	0.0462	0.3845	0.1202
V3.Lp_chr3_0G13726.1	V3.Lp_chr3_0G13728.1	0.3118	3.6385	0.0857
V3.Lp_chr3_0G13728.1	V3.Lp_chr3_0G13730.1	0.1547	1.0264	0.1507
V3.Lp_chr3_0G13810.1	V3.Lp_chr3_0G13814.1	0.0935	0.2453	0.3811
V3.Lp_chr3_0G13976.1	V3.Lp_chr3_0G13978.1	0.3832	4.08	0.0939
V3.Lp_chr3_0G1402.1	V3.Lp_chr3_0G1404.1	0.0643	0.0702	0.9166
V3.Lp_chr3_0G14070.1	V3.Lp_chr3_0G14072.1	0	0	99
V3.Lp_chr3_0G14128.1	V3.Lp_chr3_0G14130.1	0.1537	0.5005	0.307
V3.Lp_chr3_0G14130.1	V3.Lp_chr3_0G14132.1	0.0909	0.3303	0.2751
V3.Lp_chr3_0G14136.1	V3.Lp_chr3_0G14138.1	0.0943	0.0793	1.1885
V3.Lp_chr3_0G14138.1	V3.Lp_chr3_0G14140.1	0.9621	3.0256	0.318
V3.Lp_chr3_0G1416.1	V3.Lp_chr3_0G1418.1	0.1019	0.6883	0.1481
V3.Lp_chr3_0G14270.1	V3.Lp_chr3_0G14274.1	0.1	0.1844	0.5423
V3.Lp_chr3_0G14504.1	V3.Lp_chr3_0G14506.1	0.2008	1.0524	0.1907
V3.Lp_chr3_0G14526.1	V3.Lp_chr3_0G14528.1	0.2955	1.3636	0.2167
V3.Lp_chr3_0G14750.1	V3.Lp_chr3_0G14752.1	0.0258	0.0818	0.3149
V3.Lp_chr3_0G14758.1	V3.Lp_chr3_0G14760.1	0.1846	0.6228	0.2964
V3.Lp_chr3_0G14808.1	V3.Lp_chr3_0G14810.1	0.2002	0.6253	0.3202
V3.Lp_chr3_0G14922.1	V3.Lp_chr3_0G14924.1	0.1222	0.1744	0.7007
V3.Lp_chr3_0G14956.1	V3.Lp_chr3_0G14954.1	0	0	99
V3.Lp_chr3_0G15048.1	V3.Lp_chr3_0G15050.1	0.6114	2.7113	0.2255
V3.Lp_chr3_0G15050.1	V3.Lp_chr3_0G15054.1	0.719	3.6822	0.1953
V3.Lp_chr3_0G15072.1	V3.Lp_chr3_0G15074.1	0.6405	2.2739	0.2817
V3.Lp_chr3_0G1516.1	V3.Lp_chr3_0G1518.1	0.0823	0.3153	0.2609
V3.Lp_chr3_0G15230.1	V3.Lp_chr3_0G15232.1	0.2162	0.9238	0.2341
V3.Lp_chr3_0G1530.1	V3.Lp_chr3_0G1532.1	0.1149	0.5505	0.2088
V3.Lp_chr3_0G15352.1	V3.Lp_chr3_0G15354.1	0.4061	2.0014	0.2029
V3.Lp_chr3_0G15438.1	V3.Lp_chr3_0G15440.1	0.0245	0.0923	0.2658
V3.Lp_chr3_0G15480.1	V3.Lp_chr3_0G15482.1	0	0	99
V3.Lp_chr3_0G15498.1	V3.Lp_chr3_0G15500.1	0.3532	1.0699	0.3301
V3.Lp_chr3_0G15516.1	V3.Lp_chr3_0G15518.1	0.0629	0.2623	0.2397
V3.Lp_chr3_0G1556.1	V3.Lp_chr3_0G1558.1	0	0.0031	0
V3.Lp_chr3_0G15588.1	V3.Lp_chr3_0G15590.1	0.0107	0.2042	0.0526
V3.Lp_chr3_0G15612.1	V3.Lp_chr3_0G15614.1	0.0869	0.9584	0.0907
V3.Lp_chr3_0G15750.1	V3.Lp_chr3_0G15754.1	0.8729	1.9731	0.4424
V3.Lp_chr3_0G15916.1	V3.Lp_chr3_0G15918.1	0.4108	0.7983	0.5146
V3.Lp_chr3_0G15918.1	V3.Lp_chr3_0G15920.1	0.4505	2.1838	0.2063
V3.Lp_chr3_0G15920.1	V3.Lp_chr3_0G15924.1	0.4472	2.6099	0.1714
V3.Lp_chr3_0G16048.1	V3.Lp_chr3_0G16050.1	0.3403	1.7912	0.19
V3.Lp_chr3_0G16140.1	V3.Lp_chr3_0G16142.1	0	0.0017	0
V3.Lp_chr3_0G16154.1	V3.Lp_chr3_0G16156.1	0.0316	0.0367	0.8613
V3.Lp_chr3_0G16460.1	V3.Lp_chr3_0G16462.1	0.6795	3.3124	0.2052
V3.Lp_chr3_0G16502.1	V3.Lp_chr3_0G16504.1	0.0877	0.5173	0.1696
V3.Lp_chr3_0G16512.1	V3.Lp_chr3_0G16514.1	0.0529	0.0794	0.6655
V3.Lp_chr3_0G16514.1	V3.Lp_chr3_0G16518.1	0.1143	0.1589	0.7193
V3.Lp_chr3_0G16524.1	V3.Lp_chr3_0G16526.1	0	0	99
V3.Lp_chr3_0G16560.1	V3.Lp_chr3_0G16562.1	0.058	0.1789	0.3243
V3.Lp_chr3_0G16562.1	V3.Lp_chr3_0G16568.1	0.0551	0.0179	3.0774
V3.Lp_chr3_0G16588.1	V3.Lp_chr3_0G16590.1	0.0218	0.0736	0.2965
V3.Lp_chr3_0G16612.1	V3.Lp_chr3_0G16614.1	0.0788	0.1588	0.4964
V3.Lp_chr3_0G16662.1	V3.Lp_chr3_0G16664.1	0.1056	0.357	0.2958
V3.Lp_chr3_0G16750.1	V3.Lp_chr3_0G16752.1	0.4336	4.1591	0.1043
V3.Lp_chr3_0G16766.1	V3.Lp_chr3_0G16768.1	0.0096	0.2661	0.0362
V3.Lp_chr3_0G16776.1	V3.Lp_chr3_0G16778.1	0.0413	0.0467	0.8838
V3.Lp_chr3_0G16792.1	V3.Lp_chr3_0G16796.1	0.0056	0.044	0.1265
V3.Lp_chr3_0G1686.1	V3.Lp_chr3_0G1688.1	0.1141	0.1785	0.639
V3.Lp_chr3_0G16872.1	V3.Lp_chr3_0G16874.1	0.2502	0.3006	0.8322
V3.Lp_chr3_0G1700.1	V3.Lp_chr3_0G1702.1	0.0704	0.1154	0.6098
V3.Lp_chr3_0G17006.1	V3.Lp_chr3_0G17008.1	0.2797	0.4277	0.6539
V3.Lp_chr3_0G17020.1	V3.Lp_chr3_0G17024.1	0.293	0.5299	0.553
V3.Lp_chr3_0G17374.1	V3.Lp_chr3_0G17376.1	0.3445	2.3296	0.1479
V3.Lp_chr3_0G17444.1	V3.Lp_chr3_0G17446.1	0.0122	0.3404	0.036
V3.Lp_chr3_0G17446.1	V3.Lp_chr3_0G17448.1	0.012	0.3003	0.0399
V3.Lp_chr3_0G17452.1	V3.Lp_chr3_0G17454.1	0.0131	0.3177	0.0413
V3.Lp_chr3_0G17520.1	V3.Lp_chr3_0G17522.1	0.3073	1.2408	0.2476
V3.Lp_chr3_0G17566.1	V3.Lp_chr3_0G17568.1	0.0238	0.0329	0.724
V3.Lp_chr3_0G17580.1	V3.Lp_chr3_0G17586.1	0.1502	0.2833	0.53
V3.Lp_chr3_0G17598.1	V3.Lp_chr3_0G17600.1	0.111	0.3552	0.3123
V3.Lp_chr3_0G18100.1	V3.Lp_chr3_0G18102.1	0.1324	0.3201	0.4138
V3.Lp_chr3_0G18448.1	V3.Lp_chr3_0G18450.1	0.6983	3.6727	0.1901
V3.Lp_chr3_0G18474.1	V3.Lp_chr3_0G18476.1	0.023	0.2103	0.1094
V3.Lp_chr3_0G18476.1	V3.Lp_chr3_0G18478.1	0.0289	0.2933	0.0987
V3.Lp_chr3_0G18520.1	V3.Lp_chr3_0G18522.1	0.0842	0.4294	0.196
V3.Lp_chr3_0G1856.1	V3.Lp_chr3_0G1858.1	0.0654	0.711	0.0919
V3.Lp_chr3_0G18624.1	V3.Lp_chr3_0G18626.1	0	0	99
V3.Lp_chr3_0G18958.1	V3.Lp_chr3_0G18960.1	0.146	0.3617	0.4035
V3.Lp_chr3_0G18982.1	V3.Lp_chr3_0G18984.1	0.336	2.1182	0.1586
V3.Lp_chr3_0G19024.1	V3.Lp_chr3_0G19026.1	0.2263	0.3551	0.6371
V3.Lp_chr3_0G19056.1	V3.Lp_chr3_0G19058.1	0.5115	2.6667	0.1918
V3.Lp_chr3_0G19136.1	V3.Lp_chr3_0G19138.1	0.0826	0.1315	0.6283
V3.Lp_chr3_0G19204.1	V3.Lp_chr3_0G19206.1	0.4205	4.0804	0.1031
V3.Lp_chr3_0G19206.1	V3.Lp_chr3_0G19208.1	0.3719	2.8468	0.1306
V3.Lp_chr3_0G19220.1	V3.Lp_chr3_0G19222.1	0.3279	1.4326	0.2289
V3.Lp_chr3_0G19590.1	V3.Lp_chr3_0G19594.1	0.0601	0.794	0.0757
V3.Lp_chr3_0G19776.1	V3.Lp_chr3_0G19778.1	0.4342	0.6197	0.7007
V3.Lp_chr3_0G19778.1	V3.Lp_chr3_0G19780.1	0.2541	0.4672	0.5438
V3.Lp_chr3_0G198.1	V3.Lp_chr3_0G202.1	0.011	0.0149	0.7331
V3.Lp_chr3_0G19838.1	V3.Lp_chr3_0G19840.1	0.1767	0.359	0.4921
V3.Lp_chr3_0G19896.1	V3.Lp_chr3_0G19898.1	0.7148	1.1988	0.5963
V3.Lp_chr3_0G20076.1	V3.Lp_chr3_0G20078.1	0.0418	0.1703	0.2453
V3.Lp_chr3_0G20078.1	V3.Lp_chr3_0G20080.1	0.3272	1.6499	0.1983
V3.Lp_chr3_0G20106.1	V3.Lp_chr3_0G20108.1	0.0399	0.161	0.248
V3.Lp_chr3_0G20108.1	V3.Lp_chr3_0G20110.1	0.0218	0.1083	0.2014
V3.Lp_chr3_0G20110.1	V3.Lp_chr3_0G20112.1	0	0	99
V3.Lp_chr3_0G20112.1	V3.Lp_chr3_0G20114.1	0.0626	1.6108	0.0388
V3.Lp_chr3_0G20178.1	V3.Lp_chr3_0G20180.1	0.0098	0.0213	0.4626
V3.Lp_chr3_0G20200.1	V3.Lp_chr3_0G20202.1	0.1606	0.7879	0.2038
V3.Lp_chr3_0G20280.1	V3.Lp_chr3_0G20282.1	0.3931	2.287	0.1719
V3.Lp_chr3_0G20352.1	V3.Lp_chr3_0G20356.1	0.1482	0.3361	0.4408
V3.Lp_chr3_0G20356.1	V3.Lp_chr3_0G20358.1	0.0776	0.1704	0.4553
V3.Lp_chr3_0G20358.1	V3.Lp_chr3_0G20360.1	0.2725	0.4345	0.6272
V3.Lp_chr3_0G20468.1	V3.Lp_chr3_0G20470.1	0.1067	0.4545	0.2349
V3.Lp_chr3_0G20544.1	V3.Lp_chr3_0G20548.1	0.0302	0.8216	0.0367
V3.Lp_chr3_0G20578.1	V3.Lp_chr3_0G20580.1	0.3998	4.0165	0.0995
V3.Lp_chr3_0G20598.1	V3.Lp_chr3_0G20602.1	0.2125	0.6838	0.3107
V3.Lp_chr3_0G20602.1	V3.Lp_chr3_0G20604.1	0.5325	1.0959	0.4859
V3.Lp_chr3_0G20606.1	V3.Lp_chr3_0G20608.1	0.0422	0.4206	0.1004
V3.Lp_chr3_0G20804.1	V3.Lp_chr3_0G20806.1	0.1392	2.0026	0.0695
V3.Lp_chr3_0G20908.1	V3.Lp_chr3_0G20910.1	0.2614	0.6241	0.4188
V3.Lp_chr3_0G21080.1	V3.Lp_chr3_0G21082.1	0.0429	0.4452	0.0963
V3.Lp_chr3_0G21170.1	V3.Lp_chr3_0G21172.1	0	0	99
V3.Lp_chr3_0G212.1	V3.Lp_chr3_0G214.1	0.0012	0.0087	0.1345
V3.Lp_chr3_0G21356.1	V3.Lp_chr3_0G21358.1	0.0128	0.0145	0.8799
V3.Lp_chr3_0G21374.1	V3.Lp_chr3_0G21376.1	0.1698	0.4673	0.3635
V3.Lp_chr3_0G2158.1	V3.Lp_chr3_0G2160.1	0.4868	2.9253	0.1664
V3.Lp_chr3_0G21740.1	V3.Lp_chr3_0G21742.1	0.0702	0.2736	0.2564
V3.Lp_chr3_0G21742.1	V3.Lp_chr3_0G21744.1	0.0759	0.2039	0.3723
V3.Lp_chr3_0G21974.1	V3.Lp_chr3_0G21976.1	0.0817	1.143	0.0715
V3.Lp_chr3_0G21990.1	V3.Lp_chr3_0G21992.1	0.1124	0.2141	0.5252
V3.Lp_chr3_0G22106.1	V3.Lp_chr3_0G22108.1	0.1442	0.2882	0.5001
V3.Lp_chr3_0G22226.1	V3.Lp_chr3_0G22228.1	0.0574	0.0915	0.6273
V3.Lp_chr3_0G22250.1	V3.Lp_chr3_0G22252.1	0.121	0.1713	0.7063
V3.Lp_chr3_0G22252.1	V3.Lp_chr3_0G22254.1	0.0942	0.134	0.7032
V3.Lp_chr3_0G22284.1	V3.Lp_chr3_0G22286.1	0.8434	3.9095	0.2157
V3.Lp_chr3_0G22286.1	V3.Lp_chr3_0G22288.1	0.1528	0.1949	0.7842
V3.Lp_chr3_0G2230.1	V3.Lp_chr3_0G2232.1	0.0999	0.2195	0.4551
V3.Lp_chr3_0G22354.1	V3.Lp_chr3_0G22356.1	0.0346	0.0971	0.356
V3.Lp_chr3_0G22386.1	V3.Lp_chr3_0G22388.1	0.0986	0.1424	0.6927
V3.Lp_chr3_0G22470.1	V3.Lp_chr3_0G22472.1	0.0759	1.4835	0.0512
V3.Lp_chr3_0G22512.1	V3.Lp_chr3_0G22514.1	0.3809	1.2039	0.3164
V3.Lp_chr3_0G22524.1	V3.Lp_chr3_0G22526.1	0.1463	0.1889	0.7744
V3.Lp_chr3_0G22526.1	V3.Lp_chr3_0G22528.1	2.3854	4.1518	0.5746
V3.Lp_chr3_0G22586.1	V3.Lp_chr3_0G22588.1	0.2923	3.6431	0.0802
V3.Lp_chr3_0G22806.1	V3.Lp_chr3_0G22808.1	0.0433	0.358	0.121
V3.Lp_chr3_0G22858.1	V3.Lp_chr3_0G22862.1	0.172	4.0458	0.0425
V3.Lp_chr3_0G22892.1	V3.Lp_chr3_0G22894.1	0.0311	0.4154	0.075
V3.Lp_chr3_0G22894.1	V3.Lp_chr3_0G22896.1	0.0791	0.9354	0.0845
V3.Lp_chr3_0G22924.1	V3.Lp_chr3_0G22926.1	0.3281	0.701	0.4681
V3.Lp_chr3_0G22926.1	V3.Lp_chr3_0G22928.1	0.2725	0.4409	0.6181
V3.Lp_chr3_0G23154.1	V3.Lp_chr3_0G23156.1	0.4196	1.9789	0.2121
V3.Lp_chr3_0G23194.1	V3.Lp_chr3_0G23198.1	0.1974	2.3321	0.0846
V3.Lp_chr3_0G23198.1	V3.Lp_chr3_0G23200.1	0.0484	0.7896	0.0613
V3.Lp_chr3_0G23244.1	V3.Lp_chr3_0G23246.1	0.2316	0.4945	0.4684
V3.Lp_chr3_0G23260.1	V3.Lp_chr3_0G23262.1	0.2366	0.4405	0.5371
V3.Lp_chr3_0G23262.1	V3.Lp_chr3_0G23264.1	0.3146	0.5719	0.5502
V3.Lp_chr3_0G23354.1	V3.Lp_chr3_0G23356.1	0.2283	0.4318	0.5286
V3.Lp_chr3_0G23614.1	V3.Lp_chr3_0G23616.1	0.1702	0.944	0.1803
V3.Lp_chr3_0G23636.1	V3.Lp_chr3_0G23638.1	0.2636	0.4799	0.5492
V3.Lp_chr3_0G23642.1	V3.Lp_chr3_0G23644.1	0.3119	0.5709	0.5463
V3.Lp_chr3_0G23662.1	V3.Lp_chr3_0G23664.1	0.3816	0.6726	0.5673
V3.Lp_chr3_0G23720.1	V3.Lp_chr3_0G23722.1	0.0525	0.0958	0.5479
V3.Lp_chr3_0G23732.1	V3.Lp_chr3_0G23734.1	0.1574	1.0246	0.1536
V3.Lp_chr3_0G23738.1	V3.Lp_chr3_0G23740.1	0.1779	0.7438	0.2392
V3.Lp_chr3_0G23740.1	V3.Lp_chr3_0G23744.1	0.1327	1.0015	0.1325
V3.Lp_chr3_0G23790.1	V3.Lp_chr3_0G23792.1	0.3525	0.8865	0.3976
V3.Lp_chr3_0G23864.1	V3.Lp_chr3_0G23866.1	0.1529	0.6979	0.2191
V3.Lp_chr3_0G23990.1	V3.Lp_chr3_0G23992.1	0.1994	1.3356	0.1493
V3.Lp_chr3_0G23998.1	V3.Lp_chr3_0G24000.1	0.0113	0.015	0.756
V3.Lp_chr3_0G24000.1	V3.Lp_chr3_0G24002.1	0.0157	0.0271	0.5797
V3.Lp_chr3_0G24008.1	V3.Lp_chr3_0G24010.1	0.1432	1.4627	0.0979
V3.Lp_chr3_0G24112.1	V3.Lp_chr3_0G24114.1	0.4087	0.6057	0.6748
V3.Lp_chr3_0G24114.1	V3.Lp_chr3_0G24116.1	0.1621	0.3053	0.531
V3.Lp_chr3_0G24208.1	V3.Lp_chr3_0G24210.1	0.0365	0.0464	0.7854
V3.Lp_chr3_0G24232.1	V3.Lp_chr3_0G24234.1	0.3581	1.9273	0.1858
V3.Lp_chr3_0G24234.1	V3.Lp_chr3_0G24236.1	0.2433	1.5853	0.1535
V3.Lp_chr3_0G24250.1	V3.Lp_chr3_0G24254.1	0.1725	0.9876	0.1747
V3.Lp_chr3_0G24328.1	V3.Lp_chr3_0G24330.1	0.1527	1.9864	0.0769
V3.Lp_chr3_0G24368.1	V3.Lp_chr3_0G24370.1	0.0529	0.3533	0.1497
V3.Lp_chr3_0G24494.1	V3.Lp_chr3_0G24496.1	0.0618	0.9022	0.0685
V3.Lp_chr3_0G24508.1	V3.Lp_chr3_0G24510.1	0.0864	0.1874	0.4611
V3.Lp_chr3_0G24516.1	V3.Lp_chr3_0G24518.1	0.2332	3.4472	0.0677
V3.Lp_chr3_0G24558.1	V3.Lp_chr3_0G24560.1	0	0	99
V3.Lp_chr3_0G2456.1	V3.Lp_chr3_0G2460.1	0.195	0.3543	0.5503
V3.Lp_chr3_0G2460.1	V3.Lp_chr3_0G2466.1	0.1453	0.2708	0.5365
V3.Lp_chr3_0G24782.1	V3.Lp_chr3_0G24784.1	0.0033	0.0008	4.2275
V3.Lp_chr3_0G24874.1	V3.Lp_chr3_0G24880.1	0.055	0.1082	0.5083
V3.Lp_chr3_0G25000.1	V3.Lp_chr3_0G25004.1	0.5101	1.5858	0.3217
V3.Lp_chr3_0G25040.1	V3.Lp_chr3_0G25042.1	0.4151	4.0316	0.103
V3.Lp_chr3_0G2508.1	V3.Lp_chr3_0G2510.1	0	0	99
V3.Lp_chr3_0G25186.1	V3.Lp_chr3_0G25188.1	0.0216	0.079	0.2729
V3.Lp_chr3_0G25192.1	V3.Lp_chr3_0G25194.1	0.0054	0.0657	0.0826
V3.Lp_chr3_0G25220.1	V3.Lp_chr3_0G25222.1	0.5118	0.5888	0.8693
V3.Lp_chr3_0G25316.1	V3.Lp_chr3_0G25318.1	0.2112	0.4353	0.4852
V3.Lp_chr3_0G25328.1	V3.Lp_chr3_0G25330.1	0.2137	0.5293	0.4038
V3.Lp_chr3_0G25480.1	V3.Lp_chr3_0G25482.1	0.2156	0.4599	0.4688
V3.Lp_chr3_0G2554.1	V3.Lp_chr3_0G2556.1	0.136	0.8716	0.156
V3.Lp_chr3_0G25572.1	V3.Lp_chr3_0G25574.1	0	0	99
V3.Lp_chr3_0G25704.1	V3.Lp_chr3_0G25706.1	0	0	99
V3.Lp_chr3_0G25734.1	V3.Lp_chr3_0G25736.1	0.1792	1.4313	0.1252
V3.Lp_chr3_0G25782.1	V3.Lp_chr3_0G25784.1	0.0826	0.1291	0.6396
V3.Lp_chr3_0G25796.1	V3.Lp_chr3_0G25800.1	0.0449	0.1419	0.3166
V3.Lp_chr3_0G26014.1	V3.Lp_chr3_0G26016.1	0.1632	0.3016	0.541
V3.Lp_chr3_0G26044.1	V3.Lp_chr3_0G26046.1	0.0679	0.4325	0.157
V3.Lp_chr3_0G26098.1	V3.Lp_chr3_0G26104.1	0.1624	0.394	0.4122
V3.Lp_chr3_0G26104.1	V3.Lp_chr3_0G26108.1	0.0992	0.4247	0.2336
V3.Lp_chr3_0G26130.1	V3.Lp_chr3_0G26132.1	0	0	99
V3.Lp_chr3_0G26180.1	V3.Lp_chr3_0G26182.1	0.1469	1.3092	0.1122
V3.Lp_chr3_0G2654.1	V3.Lp_chr3_0G2656.1	0.1695	0.7317	0.2317
V3.Lp_chr3_0G2668.1	V3.Lp_chr3_0G2670.1	0	0	99
V3.Lp_chr3_0G2734.1	V3.Lp_chr3_0G2736.1	0.1577	0.1984	0.7948
V3.Lp_chr3_0G2834.1	V3.Lp_chr3_0G2836.1	0.0993	0.2328	0.4264
V3.Lp_chr3_0G2958.1	V3.Lp_chr3_0G2960.1	0.3392	0.5177	0.6551
V3.Lp_chr3_0G2992.1	V3.Lp_chr3_0G2994.1	0	0.0019	0
V3.Lp_chr3_0G3014.1	V3.Lp_chr3_0G3022.1	0.0376	0.1025	0.3666
V3.Lp_chr3_0G316.1	V3.Lp_chr3_0G318.1	0.067	0.1405	0.477
V3.Lp_chr3_0G3256.1	V3.Lp_chr3_0G3258.1	0.1239	0.5951	0.2082
V3.Lp_chr3_0G3268.1	V3.Lp_chr3_0G3270.1	0.3004	1.3096	0.2294
V3.Lp_chr3_0G3270.1	V3.Lp_chr3_0G3272.1	0.1273	0.5793	0.2197
V3.Lp_chr3_0G3294.1	V3.Lp_chr3_0G3296.1	0.3014	1.6178	0.1863
V3.Lp_chr3_0G3342.1	V3.Lp_chr3_0G3344.1	0.5383	2.6904	0.2001
V3.Lp_chr3_0G3428.1	V3.Lp_chr3_0G3432.1	0	0.0915	0
V3.Lp_chr3_0G3482.1	V3.Lp_chr3_0G3484.1	0.139	0.2213	0.6278
V3.Lp_chr3_0G3488.1	V3.Lp_chr3_0G3490.1	0	0	99
V3.Lp_chr3_0G3612.1	V3.Lp_chr3_0G3614.1	0.032	0.0426	0.7503
V3.Lp_chr3_0G3614.1	V3.Lp_chr3_0G3616.1	0.1309	0.2598	0.5041
V3.Lp_chr3_0G3616.1	V3.Lp_chr3_0G3618.1	0.1371	0.3013	0.4553
V3.Lp_chr3_0G3618.1	V3.Lp_chr3_0G3620.1	0.0229	0.041	0.5594
V3.Lp_chr3_0G3620.1	V3.Lp_chr3_0G3622.1	0	0	99
V3.Lp_chr3_0G3698.1	V3.Lp_chr3_0G3700.1	0	0	99
V3.Lp_chr3_0G3704.1	V3.Lp_chr3_0G3706.1	0.0033	0.0128	0.2594
V3.Lp_chr3_0G4072.1	V3.Lp_chr3_0G4074.1	0.4327	1.07	0.4044
V3.Lp_chr3_0G4232.1	V3.Lp_chr3_0G4234.1	0.0422	0.0914	0.4615
V3.Lp_chr3_0G4256.1	V3.Lp_chr3_0G4258.1	0	0	99
V3.Lp_chr3_0G4300.1	V3.Lp_chr3_0G4302.1	0	0	99
V3.Lp_chr3_0G4448.1	V3.Lp_chr3_0G4450.1	0.2752	0.8315	0.331
V3.Lp_chr3_0G4500.1	V3.Lp_chr3_0G4504.1	0.0233	0.1281	0.1818
V3.Lp_chr3_0G4518.1	V3.Lp_chr3_0G4520.1	0.1158	0.3698	0.3133
V3.Lp_chr3_0G4594.1	V3.Lp_chr3_0G4596.1	0.4518	4.5433	0.0994
V3.Lp_chr3_0G4596.1	V3.Lp_chr3_0G4598.1	0.5311	4.5328	0.1172
V3.Lp_chr3_0G4608.1	V3.Lp_chr3_0G4610.1	0.3724	1.6315	0.2282
V3.Lp_chr3_0G4616.1	V3.Lp_chr3_0G4618.1	0.2433	0.7951	0.306
V3.Lp_chr3_0G4626.1	V3.Lp_chr3_0G4628.1	0.1454	0.2086	0.6969
V3.Lp_chr3_0G4664.1	V3.Lp_chr3_0G4666.1	0.4385	2.9628	0.148
V3.Lp_chr3_0G4666.1	V3.Lp_chr3_0G4668.1	0.6165	3.6744	0.1678
V3.Lp_chr3_0G4710.1	V3.Lp_chr3_0G4712.1	0.0359	0.2182	0.1646
V3.Lp_chr3_0G4870.1	V3.Lp_chr3_0G4872.1	0.1306	0.5036	0.2593
V3.Lp_chr3_0G5006.1	V3.Lp_chr3_0G5008.1	0.3286	0.7622	0.4312
V3.Lp_chr3_0G5168.1	V3.Lp_chr3_0G5170.1	0.0083	0.1429	0.0578
V3.Lp_chr3_0G5284.1	V3.Lp_chr3_0G5286.1	0.0714	0.2474	0.2888
V3.Lp_chr3_0G5300.1	V3.Lp_chr3_0G5302.1	0.3447	2.6197	0.1316
V3.Lp_chr3_0G5458.1	V3.Lp_chr3_0G5460.1	0.3079	1.4732	0.209
V3.Lp_chr3_0G5464.1	V3.Lp_chr3_0G5466.1	0.44	1.0574	0.4161
V3.Lp_chr3_0G5524.1	V3.Lp_chr3_0G5528.1	0.1418	0.3146	0.4506
V3.Lp_chr3_0G5598.1	V3.Lp_chr3_0G5600.1	0.0969	0.1614	0.6001
V3.Lp_chr3_0G560.1	V3.Lp_chr3_0G562.1	0.0083	0.035	0.2381
V3.Lp_chr3_0G5622.1	V3.Lp_chr3_0G5624.1	0.2649	1.0797	0.2454
V3.Lp_chr3_0G5652.1	V3.Lp_chr3_0G5656.1	0.3101	0.5079	0.6104
V3.Lp_chr3_0G5694.1	V3.Lp_chr3_0G5696.1	0.0146	0.0174	0.8384
V3.Lp_chr3_0G5722.1	V3.Lp_chr3_0G5724.1	0.0292	0.1003	0.2913
V3.Lp_chr3_0G5724.1	V3.Lp_chr3_0G5726.1	0.1383	0.597	0.2317
V3.Lp_chr3_0G574.1	V3.Lp_chr3_0G576.1	0.0398	0.1669	0.2384
V3.Lp_chr3_0G5746.1	V3.Lp_chr3_0G5748.1	0.1612	1.2127	0.133
V3.Lp_chr3_0G5748.1	V3.Lp_chr3_0G5750.1	0.0971	1.591	0.061
V3.Lp_chr3_0G5750.1	V3.Lp_chr3_0G5754.1	0.0287	0.1382	0.2075
V3.Lp_chr3_0G5754.1	V3.Lp_chr3_0G5756.1	0.0628	0.2711	0.2317
V3.Lp_chr3_0G5854.1	V3.Lp_chr3_0G5858.1	0.0428	0.0889	0.4807
V3.Lp_chr3_0G5892.1	V3.Lp_chr3_0G5900.1	0.014	0.2615	0.0537
V3.Lp_chr3_0G602.1	V3.Lp_chr3_0G604.1	0.0714	0.117	0.6099
V3.Lp_chr3_0G6082.1	V3.Lp_chr3_0G6084.1	0.0101	0.0093	1.0799
V3.Lp_chr3_0G6204.1	V3.Lp_chr3_0G6208.1	0.1968	0.5225	0.3766
V3.Lp_chr3_0G6220.1	V3.Lp_chr3_0G6226.1	0.0186	0.308	0.0604
V3.Lp_chr3_0G6222.1	V3.Lp_chr3_0G6220.1	0.0493	2.7429	0.018
V3.Lp_chr3_0G6226.1	V3.Lp_chr3_0G6224.1	0.0608	1.1431	0.0532
V3.Lp_chr3_0G6232.1	V3.Lp_chr3_0G6234.1	0.0061	0.0566	0.1081
V3.Lp_chr3_0G6340.1	V3.Lp_chr3_0G6342.1	0.448	1.9697	0.2274
V3.Lp_chr3_0G6344.1	V3.Lp_chr3_0G6346.1	0.0099	0.1107	0.0893
V3.Lp_chr3_0G6658.1	V3.Lp_chr3_0G6660.1	0.27	1.1522	0.2343
V3.Lp_chr3_0G6708.1	V3.Lp_chr3_0G6710.1	0.1686	1.0986	0.1535
V3.Lp_chr3_0G7170.1	V3.Lp_chr3_0G7172.1	0.0151	0.0328	0.46
V3.Lp_chr3_0G726.1	V3.Lp_chr3_0G728.1	0.0365	0.1551	0.2356
V3.Lp_chr3_0G7264.1	V3.Lp_chr3_0G7266.1	0.4167	0.7591	0.549
V3.Lp_chr3_0G7302.1	V3.Lp_chr3_0G7304.1	0.1523	2.3964	0.0635
V3.Lp_chr3_0G7304.1	V3.Lp_chr3_0G7306.1	0.423	3.865	0.1094
V3.Lp_chr3_0G7352.1	V3.Lp_chr3_0G7354.1	0.75	2.3684	0.3167
V3.Lp_chr3_0G7364.1	V3.Lp_chr3_0G7366.1	0.1066	0.1884	0.5659
V3.Lp_chr3_0G7384.1	V3.Lp_chr3_0G7386.1	0.0565	0.3102	0.182
V3.Lp_chr3_0G7386.1	V3.Lp_chr3_0G7388.1	0.0652	0.2202	0.2962
V3.Lp_chr3_0G7590.1	V3.Lp_chr3_0G7588.1	0.8627	2.4189	0.3567
V3.Lp_chr3_0G7698.1	V3.Lp_chr3_0G7700.1	0.0078	0.2404	0.0324
V3.Lp_chr3_0G776.1	V3.Lp_chr3_0G778.1	0.0241	0.0533	0.4522
V3.Lp_chr3_0G7772.1	V3.Lp_chr3_0G7774.1	0.011	0.1288	0.0854
V3.Lp_chr3_0G7800.1	V3.Lp_chr3_0G7802.1	0.0924	0.8164	0.1131
V3.Lp_chr3_0G7804.1	V3.Lp_chr3_0G7806.1	0.03	0.278	0.108
V3.Lp_chr3_0G7824.1	V3.Lp_chr3_0G7826.1	0.0705	0.8719	0.0809
V3.Lp_chr3_0G7830.1	V3.Lp_chr3_0G7832.1	0.064	1.0499	0.061
V3.Lp_chr3_0G784.1	V3.Lp_chr3_0G786.1	0.1785	0.4593	0.3887
V3.Lp_chr3_0G8028.1	V3.Lp_chr3_0G8030.1	0.1316	0.8053	0.1634
V3.Lp_chr3_0G8048.1	V3.Lp_chr3_0G8050.1	0.5308	0.8962	0.5923
V3.Lp_chr3_0G8298.1	V3.Lp_chr3_0G8300.1	0.5464	0.8409	0.6498
V3.Lp_chr3_0G844.1	V3.Lp_chr3_0G846.1	0.0398	0.0761	0.5234
V3.Lp_chr3_0G8676.1	V3.Lp_chr3_0G8678.1	0.0538	0.4035	0.1334
V3.Lp_chr3_0G8690.1	V3.Lp_chr3_0G8694.1	0.1131	0.304	0.3719
V3.Lp_chr3_0G8708.1	V3.Lp_chr3_0G8710.1	0.134	0.2481	0.5402
V3.Lp_chr3_0G8730.1	V3.Lp_chr3_0G8732.1	0.0171	0.0435	0.3931
V3.Lp_chr3_0G8778.1	V3.Lp_chr3_0G8780.1	0.0027	0.016	0.1715
V3.Lp_chr3_0G8796.1	V3.Lp_chr3_0G8798.1	0	0	99
V3.Lp_chr3_0G9022.1	V3.Lp_chr3_0G9024.1	0.3231	1.8791	0.1719
V3.Lp_chr3_0G9028.1	V3.Lp_chr3_0G9030.1	0.0392	0.1266	0.3099
V3.Lp_chr3_0G9098.1	V3.Lp_chr3_0G9100.1	0.0557	1.4764	0.0377
V3.Lp_chr3_0G9134.1	V3.Lp_chr3_0G9136.1	0.0632	0.08	0.7896
V3.Lp_chr3_0G9280.1	V3.Lp_chr3_0G9282.1	0.0443	0.0719	0.6159
V3.Lp_chr3_0G9296.1	V3.Lp_chr3_0G9298.1	0	0	99
V3.Lp_chr3_0G9334.1	V3.Lp_chr3_0G9336.1	0.2489	0.5709	0.4359
V3.Lp_chr3_0G9368.1	V3.Lp_chr3_0G9370.1	0.0101	0.0162	0.6242
V3.Lp_chr3_0G9620.1	V3.Lp_chr3_0G9624.1	0	0	99
V3.Lp_chr3_0G9898.1	V3.Lp_chr3_0G9900.1	0.1621	0.4838	0.3351
V3.Lp_chr3_0G9908.1	V3.Lp_chr3_0G9910.1	0.0437	0.1594	0.2743
V3.Lp_chr3_0G9976.1	V3.Lp_chr3_0G9980.1	0.5344	2.6677	0.2003
V3.Lp_chr4_0G10070.1	V3.Lp_chr4_0G10072.1	0	0	99
V3.Lp_chr4_0G10076.1	V3.Lp_chr4_0G10078.1	0.3901	1.8693	0.2087
V3.Lp_chr4_0G1010.1	V3.Lp_chr4_0G1012.1	0.0685	0.1324	0.5175
V3.Lp_chr4_0G1014.1	V3.Lp_chr4_0G1016.1	0.0938	0.0823	1.139
V3.Lp_chr4_0G10152.1	V3.Lp_chr4_0G10154.1	0.0031	0.0125	0.2455
V3.Lp_chr4_0G10164.1	V3.Lp_chr4_0G10166.1	0	0	99
V3.Lp_chr4_0G10316.1	V3.Lp_chr4_0G10318.1	0.0178	0.0214	0.8335
V3.Lp_chr4_0G10446.1	V3.Lp_chr4_0G10448.1	0	0	99
V3.Lp_chr4_0G10488.1	V3.Lp_chr4_0G10490.1	0.1407	0.2269	0.62
V3.Lp_chr4_0G10590.1	V3.Lp_chr4_0G10592.1	0	0	99
V3.Lp_chr4_0G10592.1	V3.Lp_chr4_0G10594.1	0.0022	0.014	0.1582
V3.Lp_chr4_0G10594.1	V3.Lp_chr4_0G10596.1	0.2647	0.6874	0.3851
V3.Lp_chr4_0G10596.1	V3.Lp_chr4_0G10598.1	0.2466	4.9977	0.0493
V3.Lp_chr4_0G10602.1	V3.Lp_chr4_0G10606.1	0.1973	1.3533	0.1458
V3.Lp_chr4_0G10616.1	V3.Lp_chr4_0G10618.1	0.0679	0.4455	0.1524
V3.Lp_chr4_0G10630.1	V3.Lp_chr4_0G10632.1	0.4751	1.828	0.2599
V3.Lp_chr4_0G10646.1	V3.Lp_chr4_0G10648.1	0.0548	0.2415	0.227
V3.Lp_chr4_0G10764.1	V3.Lp_chr4_0G10766.1	0.0228	0.0195	1.1671
V3.Lp_chr4_0G10812.1	V3.Lp_chr4_0G10814.1	0	0	99
V3.Lp_chr4_0G1100.1	V3.Lp_chr4_0G1102.1	0.0079	0.0085	0.9322
V3.Lp_chr4_0G1104.1	V3.Lp_chr4_0G1106.1	0.8227	3.2225	0.2553
V3.Lp_chr4_0G11048.1	V3.Lp_chr4_0G11050.1	0.2476	0.4135	0.5988
V3.Lp_chr4_0G11054.1	V3.Lp_chr4_0G11056.1	0	0	99
V3.Lp_chr4_0G1106.1	V3.Lp_chr4_0G1108.1	0.3525	0.9107	0.3871
V3.Lp_chr4_0G11088.1	V3.Lp_chr4_0G11090.1	0.0104	0.6341	0.0163
V3.Lp_chr4_0G11090.1	V3.Lp_chr4_0G11092.1	0.0225	0.3968	0.0567
V3.Lp_chr4_0G11098.1	V3.Lp_chr4_0G11100.1	0.3259	0.4584	0.711
V3.Lp_chr4_0G11106.1	V3.Lp_chr4_0G11108.1	0.1546	0.3264	0.4736
V3.Lp_chr4_0G11164.1	V3.Lp_chr4_0G11166.1	0.0937	0.4374	0.2141
V3.Lp_chr4_0G11182.1	V3.Lp_chr4_0G11184.1	0.2293	1.2999	0.1764
V3.Lp_chr4_0G11186.1	V3.Lp_chr4_0G11188.1	0.3758	0.5619	0.6689
V3.Lp_chr4_0G11210.1	V3.Lp_chr4_0G11216.1	0.1784	0.3224	0.5534
V3.Lp_chr4_0G11246.1	V3.Lp_chr4_0G11250.1	0.1117	0.2028	0.5507
V3.Lp_chr4_0G11300.1	V3.Lp_chr4_0G11302.1	0.089	0.1279	0.696
V3.Lp_chr4_0G11326.1	V3.Lp_chr4_0G11328.1	0.0135	0.0237	0.5683
V3.Lp_chr4_0G11404.1	V3.Lp_chr4_0G11406.1	0.5154	1.411	0.3653
V3.Lp_chr4_0G11464.1	V3.Lp_chr4_0G11466.1	0.3659	0.7607	0.481
V3.Lp_chr4_0G11570.1	V3.Lp_chr4_0G11572.1	0.4892	1.1582	0.4224
V3.Lp_chr4_0G11612.1	V3.Lp_chr4_0G11614.1	0.2151	0.6058	0.355
V3.Lp_chr4_0G11770.1	V3.Lp_chr4_0G11776.1	0.1024	0.7547	0.1357
V3.Lp_chr4_0G11912.1	V3.Lp_chr4_0G11914.1	0.1843	0.6083	0.303
V3.Lp_chr4_0G12230.1	V3.Lp_chr4_0G12232.1	0.1318	0.6015	0.2191
V3.Lp_chr4_0G12240.1	V3.Lp_chr4_0G12242.1	0.0034	0.0084	0.4107
V3.Lp_chr4_0G12244.1	V3.Lp_chr4_0G12246.1	0.0729	0.1087	0.6702
V3.Lp_chr4_0G12450.1	V3.Lp_chr4_0G12452.1	0.2475	0.4713	0.5252
V3.Lp_chr4_0G12452.1	V3.Lp_chr4_0G12456.1	0.23	0.6966	0.3302
V3.Lp_chr4_0G12456.1	V3.Lp_chr4_0G12458.1	0.0272	0.0695	0.3916
V3.Lp_chr4_0G12458.1	V3.Lp_chr4_0G12460.1	0.198	0.4218	0.4695
V3.Lp_chr4_0G12498.1	V3.Lp_chr4_0G12504.1	0.0084	0.0141	0.5946
V3.Lp_chr4_0G12568.1	V3.Lp_chr4_0G12570.1	0.0007	0	99
V3.Lp_chr4_0G12636.1	V3.Lp_chr4_0G12638.1	0.0473	0.1903	0.2487
V3.Lp_chr4_0G12642.1	V3.Lp_chr4_0G12644.1	0.0124	0.1572	0.0792
V3.Lp_chr4_0G12688.1	V3.Lp_chr4_0G12690.1	0.4014	2.9782	0.1348
V3.Lp_chr4_0G12730.1	V3.Lp_chr4_0G12732.1	0.1845	0.2542	0.7259
V3.Lp_chr4_0G12732.1	V3.Lp_chr4_0G12736.1	0.0073	0.0137	0.5322
V3.Lp_chr4_0G12810.1	V3.Lp_chr4_0G12814.1	0.1404	0.1574	0.8915
V3.Lp_chr4_0G128.1	V3.Lp_chr4_0G130.1	0.0285	0.0365	0.7803
V3.Lp_chr4_0G12822.1	V3.Lp_chr4_0G12824.1	0.0975	0.2425	0.4019
V3.Lp_chr4_0G12906.1	V3.Lp_chr4_0G12908.1	0.0897	0.1265	0.7089
V3.Lp_chr4_0G1292.1	V3.Lp_chr4_0G1294.1	0.1544	0.3969	0.3891
V3.Lp_chr4_0G12938.1	V3.Lp_chr4_0G12940.1	0	0	99
V3.Lp_chr4_0G12966.1	V3.Lp_chr4_0G12968.1	0.3342	1.0305	0.3243
V3.Lp_chr4_0G12968.1	V3.Lp_chr4_0G12970.1	0.2559	1.0782	0.2373
V3.Lp_chr4_0G12994.1	V3.Lp_chr4_0G12996.1	0.4571	4.7487	0.0963
V3.Lp_chr4_0G13080.1	V3.Lp_chr4_0G13084.1	0.3034	0.7475	0.4059
V3.Lp_chr4_0G13120.1	V3.Lp_chr4_0G13122.1	0.0159	0.0877	0.181
V3.Lp_chr4_0G132.1	V3.Lp_chr4_0G134.1	0.2239	3.012	0.0743
V3.Lp_chr4_0G13244.1	V3.Lp_chr4_0G13246.1	0.1467	0.3856	0.3804
V3.Lp_chr4_0G13300.1	V3.Lp_chr4_0G13302.1	0.0508	0.2906	0.1747
V3.Lp_chr4_0G13426.1	V3.Lp_chr4_0G13428.1	0.0668	2.5538	0.0262
V3.Lp_chr4_0G1346.1	V3.Lp_chr4_0G1350.1	0.1022	0.2172	0.4706
V3.Lp_chr4_0G13462.1	V3.Lp_chr4_0G13464.1	0.2506	1.1396	0.2199
V3.Lp_chr4_0G13472.1	V3.Lp_chr4_0G13474.1	0.2628	2.1148	0.1243
V3.Lp_chr4_0G13590.1	V3.Lp_chr4_0G13592.1	0.2838	2.1093	0.1345
V3.Lp_chr4_0G13634.1	V3.Lp_chr4_0G13636.1	0.5498	3.0018	0.1832
V3.Lp_chr4_0G13774.1	V3.Lp_chr4_0G13776.1	0.2294	0.4491	0.5107
V3.Lp_chr4_0G13908.1	V3.Lp_chr4_0G13910.1	0.205	0.2533	0.8093
V3.Lp_chr4_0G13940.1	V3.Lp_chr4_0G13942.1	0.3265	1.3982	0.2335
V3.Lp_chr4_0G1396.1	V3.Lp_chr4_0G1398.1	0	0	99
V3.Lp_chr4_0G14058.1	V3.Lp_chr4_0G14060.1	0	0.0034	0
V3.Lp_chr4_0G14124.1	V3.Lp_chr4_0G14126.1	0.0182	0.031	0.5878
V3.Lp_chr4_0G14126.1	V3.Lp_chr4_0G14128.1	0.2498	0.3781	0.6606
V3.Lp_chr4_0G14598.1	V3.Lp_chr4_0G14600.1	0.5932	1.3615	0.4357
V3.Lp_chr4_0G14600.1	V3.Lp_chr4_0G14602.1	0.2023	0.6659	0.3038
V3.Lp_chr4_0G14604.1	V3.Lp_chr4_0G14606.1	0.1167	0.0941	1.2396
V3.Lp_chr4_0G14606.1	V3.Lp_chr4_0G14608.1	0.1868	0.29	0.6442
V3.Lp_chr4_0G14696.1	V3.Lp_chr4_0G14698.1	0.2614	0.555	0.471
V3.Lp_chr4_0G14780.1	V3.Lp_chr4_0G14782.1	0.3583	1.4199	0.2524
V3.Lp_chr4_0G15022.1	V3.Lp_chr4_0G15024.1	0.5391	3.0102	0.1791
V3.Lp_chr4_0G15068.1	V3.Lp_chr4_0G15070.1	0.2702	3.0098	0.0898
V3.Lp_chr4_0G15312.1	V3.Lp_chr4_0G15314.1	0	0	99
V3.Lp_chr4_0G15446.1	V3.Lp_chr4_0G15448.1	0.0042	0.011	0.3788
V3.Lp_chr4_0G1552.1	V3.Lp_chr4_0G1554.1	0.1874	0.4452	0.4208
V3.Lp_chr4_0G1562.1	V3.Lp_chr4_0G1564.1	0.0875	0.1716	0.5097
V3.Lp_chr4_0G1578.1	V3.Lp_chr4_0G1580.1	0.0606	0.0667	0.9085
V3.Lp_chr4_0G1588.1	V3.Lp_chr4_0G1592.1	0.2114	0.4418	0.4786
V3.Lp_chr4_0G1590.1	V3.Lp_chr4_0G1588.1	0.1232	0.3387	0.3638
V3.Lp_chr4_0G16032.1	V3.Lp_chr4_0G16036.1	0.0401	0.0791	0.5061
V3.Lp_chr4_0G16600.1	V3.Lp_chr4_0G16604.1	0.0471	0.0723	0.6519
V3.Lp_chr4_0G16724.1	V3.Lp_chr4_0G16726.1	0.6757	1.2035	0.5615
V3.Lp_chr4_0G16844.1	V3.Lp_chr4_0G16846.1	0.2184	1.7983	0.1214
V3.Lp_chr4_0G16914.1	V3.Lp_chr4_0G16916.1	0	0.0296	0
V3.Lp_chr4_0G16946.1	V3.Lp_chr4_0G16948.1	0.185	2.0458	0.0904
V3.Lp_chr4_0G16954.1	V3.Lp_chr4_0G16956.1	0	0	99
V3.Lp_chr4_0G17118.1	V3.Lp_chr4_0G17120.1	0.2431	0.7577	0.3208
V3.Lp_chr4_0G17174.1	V3.Lp_chr4_0G17176.1	0.353	0.9949	0.3548
V3.Lp_chr4_0G17176.1	V3.Lp_chr4_0G17180.1	0.5338	1.0767	0.4958
V3.Lp_chr4_0G17638.1	V3.Lp_chr4_0G17640.1	0.0475	0.3891	0.122
V3.Lp_chr4_0G17678.1	V3.Lp_chr4_0G17680.1	0.3421	4.2008	0.0814
V3.Lp_chr4_0G17718.1	V3.Lp_chr4_0G17720.1	0.0838	0.1146	0.731
V3.Lp_chr4_0G1772.1	V3.Lp_chr4_0G1774.1	0.0973	0.1335	0.7287
V3.Lp_chr4_0G17784.1	V3.Lp_chr4_0G17786.1	0.0486	0.1389	0.3496
V3.Lp_chr4_0G17786.1	V3.Lp_chr4_0G17788.1	0.0144	0.0245	0.5869
V3.Lp_chr4_0G17790.1	V3.Lp_chr4_0G17792.1	0	0	99
V3.Lp_chr4_0G17848.1	V3.Lp_chr4_0G17850.1	0.097	0.4345	0.2232
V3.Lp_chr4_0G17940.1	V3.Lp_chr4_0G17942.1	0.027	0.0436	0.6195
V3.Lp_chr4_0G18272.1	V3.Lp_chr4_0G18274.1	0.3454	0.7024	0.4918
V3.Lp_chr4_0G1828.1	V3.Lp_chr4_0G1830.1	0.1067	1.7401	0.0613
V3.Lp_chr4_0G1832.1	V3.Lp_chr4_0G1834.1	0.4302	0.6742	0.6381
V3.Lp_chr4_0G18456.1	V3.Lp_chr4_0G18458.1	0.1488	0.2189	0.6798
V3.Lp_chr4_0G18472.1	V3.Lp_chr4_0G18474.1	0.2303	0.6141	0.3751
V3.Lp_chr4_0G18646.1	V3.Lp_chr4_0G18648.1	0	0	99
V3.Lp_chr4_0G18722.1	V3.Lp_chr4_0G18724.1	0.2664	0.7872	0.3384
V3.Lp_chr4_0G18724.1	V3.Lp_chr4_0G18726.1	0.2143	0.4428	0.4839
V3.Lp_chr4_0G18784.1	V3.Lp_chr4_0G18782.1	0	0	99
V3.Lp_chr4_0G18932.1	V3.Lp_chr4_0G18934.1	0.1037	0.3941	0.2631
V3.Lp_chr4_0G18934.1	V3.Lp_chr4_0G18936.1	0.1307	0.5132	0.2547
V3.Lp_chr4_0G18936.1	V3.Lp_chr4_0G18938.1	0.1171	0.4029	0.2906
V3.Lp_chr4_0G18938.1	V3.Lp_chr4_0G18940.1	0.0663	0.1487	0.446
V3.Lp_chr4_0G18946.1	V3.Lp_chr4_0G18948.1	0.1919	1.3974	0.1373
V3.Lp_chr4_0G18996.1	V3.Lp_chr4_0G18998.1	0.0162	0.0239	0.6774
V3.Lp_chr4_0G19036.1	V3.Lp_chr4_0G19038.1	0.0015	0.0061	0.242
V3.Lp_chr4_0G1906.1	V3.Lp_chr4_0G1908.1	0.0465	0.0467	0.9964
V3.Lp_chr4_0G19150.1	V3.Lp_chr4_0G19152.1	0.1526	0.8242	0.1851
V3.Lp_chr4_0G19156.1	V3.Lp_chr4_0G19158.1	0.2325	0.4812	0.4831
V3.Lp_chr4_0G19212.1	V3.Lp_chr4_0G19214.1	0.0769	0.9828	0.0783
V3.Lp_chr4_0G19250.1	V3.Lp_chr4_0G19252.1	0.1162	0.864	0.1345
V3.Lp_chr4_0G19476.1	V3.Lp_chr4_0G19478.1	0.3644	0.4201	0.8674
V3.Lp_chr4_0G19688.1	V3.Lp_chr4_0G19694.1	0.0122	0.3056	0.0398
V3.Lp_chr4_0G19762.1	V3.Lp_chr4_0G19764.1	0.0304	0.0523	0.5804
V3.Lp_chr4_0G19766.1	V3.Lp_chr4_0G19768.1	0.1265	0.1283	0.986
V3.Lp_chr4_0G19768.1	V3.Lp_chr4_0G19770.1	0.1301	0.1259	1.0332
V3.Lp_chr4_0G19770.1	V3.Lp_chr4_0G19772.1	0.031	0.0389	0.7957
V3.Lp_chr4_0G19798.1	V3.Lp_chr4_0G19800.1	0.0579	0.4682	0.1236
V3.Lp_chr4_0G19818.1	V3.Lp_chr4_0G19820.1	0.842	2.9333	0.287
V3.Lp_chr4_0G19896.1	V3.Lp_chr4_0G19898.1	0.2392	0.789	0.3032
V3.Lp_chr4_0G19972.1	V3.Lp_chr4_0G19974.1	0.0965	1.0392	0.0929
V3.Lp_chr4_0G19982.1	V3.Lp_chr4_0G19984.1	0.0199	0.0337	0.5911
V3.Lp_chr4_0G2000.1	V3.Lp_chr4_0G2002.1	0.0943	0.2363	0.399
V3.Lp_chr4_0G2010.1	V3.Lp_chr4_0G2012.1	0	0	99
V3.Lp_chr4_0G2012.1	V3.Lp_chr4_0G2014.1	0	0	99
V3.Lp_chr4_0G20144.1	V3.Lp_chr4_0G20148.1	0	0	99
V3.Lp_chr4_0G2020.1	V3.Lp_chr4_0G2022.1	0.1238	0.137	0.9039
V3.Lp_chr4_0G2024.1	V3.Lp_chr4_0G2026.1	0.4789	0.9143	0.5238
V3.Lp_chr4_0G2026.1	V3.Lp_chr4_0G2028.1	0.1362	0.2549	0.5342
V3.Lp_chr4_0G2028.1	V3.Lp_chr4_0G2030.1	0.2108	0.3379	0.6238
V3.Lp_chr4_0G20494.1	V3.Lp_chr4_0G20498.1	0.0388	0.0535	0.7246
V3.Lp_chr4_0G20618.1	V3.Lp_chr4_0G20620.1	0.0893	0.1553	0.5749
V3.Lp_chr4_0G20760.1	V3.Lp_chr4_0G20762.1	0.205	0.6909	0.2967
V3.Lp_chr4_0G20862.1	V3.Lp_chr4_0G20864.1	0.3326	3.609	0.0922
V3.Lp_chr4_0G21036.1	V3.Lp_chr4_0G21038.1	0.0762	0.1978	0.3855
V3.Lp_chr4_0G21068.1	V3.Lp_chr4_0G21070.1	0.0021	0.0055	0.3861
V3.Lp_chr4_0G2118.1	V3.Lp_chr4_0G2120.1	0.0833	0.5205	0.1601
V3.Lp_chr4_0G2132.1	V3.Lp_chr4_0G2134.1	0.0097	0.3789	0.0256
V3.Lp_chr4_0G21346.1	V3.Lp_chr4_0G21348.1	0.0999	1.2022	0.0831
V3.Lp_chr4_0G21438.1	V3.Lp_chr4_0G21440.1	0.0981	0.2229	0.44
V3.Lp_chr4_0G21440.1	V3.Lp_chr4_0G21442.1	0.0531	0.1677	0.3169
V3.Lp_chr4_0G21654.1	V3.Lp_chr4_0G21656.1	0.0615	0.3026	0.2034
V3.Lp_chr4_0G21656.1	V3.Lp_chr4_0G21658.1	0.1153	0.3195	0.361
V3.Lp_chr4_0G2194.1	V3.Lp_chr4_0G2196.1	0.2047	0.4949	0.4137
V3.Lp_chr4_0G22010.1	V3.Lp_chr4_0G22012.1	0.1207	0.8772	0.1376
V3.Lp_chr4_0G22030.1	V3.Lp_chr4_0G22032.1	0.1284	1.683	0.0763
V3.Lp_chr4_0G2208.1	V3.Lp_chr4_0G2210.1	0.1065	0.1327	0.8029
V3.Lp_chr4_0G22104.1	V3.Lp_chr4_0G22106.1	0.0524	0.1466	0.3573
V3.Lp_chr4_0G22106.1	V3.Lp_chr4_0G22108.1	0.2604	1.1026	0.2361
V3.Lp_chr4_0G22156.1	V3.Lp_chr4_0G22160.1	0.331	0.689	0.4805
V3.Lp_chr4_0G2216.1	V3.Lp_chr4_0G2218.1	0.4719	0.5012	0.9416
V3.Lp_chr4_0G22202.1	V3.Lp_chr4_0G22204.1	0.0223	0.1583	0.141
V3.Lp_chr4_0G22212.1	V3.Lp_chr4_0G22214.1	0.0025	0.0109	0.2265
V3.Lp_chr4_0G22482.1	V3.Lp_chr4_0G22484.1	0.2005	0.5409	0.3707
V3.Lp_chr4_0G22492.1	V3.Lp_chr4_0G22494.1	0.2809	0.4042	0.6949
V3.Lp_chr4_0G22654.1	V3.Lp_chr4_0G22656.1	0.0342	0.423	0.0809
V3.Lp_chr4_0G2272.1	V3.Lp_chr4_0G2274.1	0.126	0.3798	0.3318
V3.Lp_chr4_0G22960.1	V3.Lp_chr4_0G22962.1	0.1617	0.8239	0.1963
V3.Lp_chr4_0G22976.1	V3.Lp_chr4_0G22978.1	0.3869	0.7567	0.5113
V3.Lp_chr4_0G2334.1	V3.Lp_chr4_0G2336.1	0.1688	0.8348	0.2022
V3.Lp_chr4_0G23382.1	V3.Lp_chr4_0G23384.1	0.0991	0.6578	0.1507
V3.Lp_chr4_0G23468.1	V3.Lp_chr4_0G23470.1	0.6258	2.386	0.2623
V3.Lp_chr4_0G23830.1	V3.Lp_chr4_0G23832.1	0.0627	0.305	0.2054
V3.Lp_chr4_0G2384.1	V3.Lp_chr4_0G2386.1	0.107	0.4344	0.2463
V3.Lp_chr4_0G23844.1	V3.Lp_chr4_0G23846.1	0.4299	99	0.0043
V3.Lp_chr4_0G23990.1	V3.Lp_chr4_0G23992.1	0.0027	0.0213	0.1266
V3.Lp_chr4_0G24046.1	V3.Lp_chr4_0G24048.1	0	0.008	0
V3.Lp_chr4_0G24144.1	V3.Lp_chr4_0G24146.1	0.0245	0.0306	0.8007
V3.Lp_chr4_0G24246.1	V3.Lp_chr4_0G24248.1	0.0048	0.0281	0.1721
V3.Lp_chr4_0G24286.1	V3.Lp_chr4_0G24288.1	0.0017	0.0031	0.5559
V3.Lp_chr4_0G24336.1	V3.Lp_chr4_0G24338.1	0.2279	0.9763	0.2334
V3.Lp_chr4_0G24506.1	V3.Lp_chr4_0G24508.1	0.1855	1.663	0.1116
V3.Lp_chr4_0G24662.1	V3.Lp_chr4_0G24666.1	0.0513	0.5804	0.0883
V3.Lp_chr4_0G24794.1	V3.Lp_chr4_0G24796.1	0.1701	2.0443	0.0832
V3.Lp_chr4_0G24820.1	V3.Lp_chr4_0G24828.1	0.1344	0.596	0.2255
V3.Lp_chr4_0G2486.1	V3.Lp_chr4_0G2488.1	0.317	99	0.0032
V3.Lp_chr4_0G25012.1	V3.Lp_chr4_0G25014.1	0.1814	0.4044	0.4486
V3.Lp_chr4_0G25094.1	V3.Lp_chr4_0G25096.1	0	0	99
V3.Lp_chr4_0G2510.1	V3.Lp_chr4_0G2512.1	0.2016	0.8828	0.2284
V3.Lp_chr4_0G25244.1	V3.Lp_chr4_0G25246.1	0.0361	0.0475	0.76
V3.Lp_chr4_0G25286.1	V3.Lp_chr4_0G25288.1	0.0713	0.1095	0.6514
V3.Lp_chr4_0G25288.1	V3.Lp_chr4_0G25290.1	0.0668	0.268	0.2494
V3.Lp_chr4_0G25290.1	V3.Lp_chr4_0G25292.1	0.2659	2.741	0.097
V3.Lp_chr4_0G25310.1	V3.Lp_chr4_0G25312.1	0	0	99
V3.Lp_chr4_0G25394.1	V3.Lp_chr4_0G25396.1	0.3836	0.6143	0.6244
V3.Lp_chr4_0G25400.1	V3.Lp_chr4_0G25402.1	0.1918	0.5466	0.3509
V3.Lp_chr4_0G25414.1	V3.Lp_chr4_0G25416.1	0.171	0.3995	0.428
V3.Lp_chr4_0G2548.1	V3.Lp_chr4_0G2550.1	0.4266	1.8265	0.2336
V3.Lp_chr4_0G2550.1	V3.Lp_chr4_0G2552.1	0.3972	3.2431	0.1225
V3.Lp_chr4_0G25508.1	V3.Lp_chr4_0G25510.1	0.0187	0.0113	1.6499
V3.Lp_chr4_0G2556.1	V3.Lp_chr4_0G2558.1	0.1033	0.6151	0.168
V3.Lp_chr4_0G25564.1	V3.Lp_chr4_0G25566.1	0.004	0.0398	0.0995
V3.Lp_chr4_0G25596.1	V3.Lp_chr4_0G25600.1	0.3859	0.6758	0.5711
V3.Lp_chr4_0G25702.1	V3.Lp_chr4_0G25704.1	0.2639	2.3108	0.1142
V3.Lp_chr4_0G25750.1	V3.Lp_chr4_0G25752.1	0.1804	0.1492	1.2092
V3.Lp_chr4_0G25846.1	V3.Lp_chr4_0G25848.1	0.1272	0.3593	0.3541
V3.Lp_chr4_0G25992.1	V3.Lp_chr4_0G25996.1	0.1908	0.8441	0.226
V3.Lp_chr4_0G26052.1	V3.Lp_chr4_0G26054.1	0.2827	0.4967	0.5691
V3.Lp_chr4_0G26084.1	V3.Lp_chr4_0G26086.1	0.0418	0.4451	0.0938
V3.Lp_chr4_0G26086.1	V3.Lp_chr4_0G26090.1	0.0379	0.5559	0.0682
V3.Lp_chr4_0G26090.1	V3.Lp_chr4_0G26092.1	0.0592	1.4481	0.0409
V3.Lp_chr4_0G26150.1	V3.Lp_chr4_0G26156.1	0.2689	2.9574	0.0909
V3.Lp_chr4_0G26170.1	V3.Lp_chr4_0G26172.1	0.2187	1.6103	0.1358
V3.Lp_chr4_0G26224.1	V3.Lp_chr4_0G26226.1	0.0407	0.0535	0.7613
V3.Lp_chr4_0G26260.1	V3.Lp_chr4_0G26262.1	0.0086	0.5178	0.0166
V3.Lp_chr4_0G26262.1	V3.Lp_chr4_0G26264.1	0	0	99
V3.Lp_chr4_0G26316.1	V3.Lp_chr4_0G26318.1	0.728	3.6263	0.2008
V3.Lp_chr4_0G26334.1	V3.Lp_chr4_0G26338.1	0.0715	0.6837	0.1046
V3.Lp_chr4_0G26360.1	V3.Lp_chr4_0G26362.1	0.3469	1.7006	0.204
V3.Lp_chr4_0G26756.1	V3.Lp_chr4_0G26758.1	0	0.6617	0
V3.Lp_chr4_0G2698.1	V3.Lp_chr4_0G2700.1	0.0778	0.4466	0.1743
V3.Lp_chr4_0G26992.1	V3.Lp_chr4_0G26994.1	0.155	1.9481	0.0796
V3.Lp_chr4_0G26994.1	V3.Lp_chr4_0G26996.1	0.448	3.7268	0.1202
V3.Lp_chr4_0G27186.1	V3.Lp_chr4_0G27188.1	0	0	99
V3.Lp_chr4_0G27364.1	V3.Lp_chr4_0G27368.1	0.0455	0.3428	0.1329
V3.Lp_chr4_0G27452.1	V3.Lp_chr4_0G27454.1	0.0258	0.0542	0.4764
V3.Lp_chr4_0G27454.1	V3.Lp_chr4_0G27456.1	0.042	0.1534	0.2738
V3.Lp_chr4_0G27490.1	V3.Lp_chr4_0G27492.1	0.0597	0.4354	0.1371
V3.Lp_chr4_0G2754.1	V3.Lp_chr4_0G2758.1	0.3381	2.0142	0.1678
V3.Lp_chr4_0G2758.1	V3.Lp_chr4_0G2760.1	0.4107	2.2098	0.1858
V3.Lp_chr4_0G27704.1	V3.Lp_chr4_0G27706.1	0.5123	1.8141	0.2824
V3.Lp_chr4_0G27950.1	V3.Lp_chr4_0G27948.1	0.2458	0.9436	0.2604
V3.Lp_chr4_0G27974.1	V3.Lp_chr4_0G27976.1	0.0009	0	99
V3.Lp_chr4_0G28054.1	V3.Lp_chr4_0G28056.1	0	0	99
V3.Lp_chr4_0G28096.1	V3.Lp_chr4_0G28098.1	0.3829	1.4386	0.2662
V3.Lp_chr4_0G28136.1	V3.Lp_chr4_0G28144.1	0.4883	0.9222	0.5295
V3.Lp_chr4_0G28176.1	V3.Lp_chr4_0G28174.1	0.2871	0.555	0.5174
V3.Lp_chr4_0G28306.1	V3.Lp_chr4_0G28308.1	0.0038	0.1612	0.0237
V3.Lp_chr4_0G28336.1	V3.Lp_chr4_0G28338.1	0.2801	0.5313	0.5273
V3.Lp_chr4_0G28342.1	V3.Lp_chr4_0G28344.1	0.3386	1.2369	0.2738
V3.Lp_chr4_0G28496.1	V3.Lp_chr4_0G28498.1	0.3552	1.1876	0.2991
V3.Lp_chr4_0G28498.1	V3.Lp_chr4_0G28500.1	0.4717	2.9946	0.1575
V3.Lp_chr4_0G28506.1	V3.Lp_chr4_0G28508.1	0.0262	0.1259	0.2078
V3.Lp_chr4_0G28578.1	V3.Lp_chr4_0G28580.1	0.0431	0.3835	0.1124
V3.Lp_chr4_0G28710.1	V3.Lp_chr4_0G28712.1	0.0474	0.5872	0.0807
V3.Lp_chr4_0G2872.1	V3.Lp_chr4_0G2876.1	0.135	0.352	0.3835
V3.Lp_chr4_0G28880.1	V3.Lp_chr4_0G28884.1	0.0256	0.0377	0.6779
V3.Lp_chr4_0G28902.1	V3.Lp_chr4_0G28904.1	0.3022	1.3557	0.2229
V3.Lp_chr4_0G28904.1	V3.Lp_chr4_0G28906.1	0.3009	1.0026	0.3001
V3.Lp_chr4_0G28908.1	V3.Lp_chr4_0G28910.1	0	0	99
V3.Lp_chr4_0G28924.1	V3.Lp_chr4_0G28926.1	0.296	1.0367	0.2855
V3.Lp_chr4_0G28930.1	V3.Lp_chr4_0G28932.1	0.2904	1.6913	0.1717
V3.Lp_chr4_0G29010.1	V3.Lp_chr4_0G29012.1	0.2716	0.7019	0.3869
V3.Lp_chr4_0G29012.1	V3.Lp_chr4_0G29014.1	0.2972	0.7584	0.3918
V3.Lp_chr4_0G29488.1	V3.Lp_chr4_0G29498.1	0.0496	0.6717	0.0738
V3.Lp_chr4_0G29560.1	V3.Lp_chr4_0G29562.1	0.1281	0.4172	0.3071
V3.Lp_chr4_0G29580.1	V3.Lp_chr4_0G29582.1	0.0032	0.1888	0.0171
V3.Lp_chr4_0G29730.1	V3.Lp_chr4_0G29732.1	0.1499	0.4184	0.3582
V3.Lp_chr4_0G2976.1	V3.Lp_chr4_0G2978.1	0.3601	1.5208	0.2368
V3.Lp_chr4_0G29764.1	V3.Lp_chr4_0G29766.1	0.0268	0.1467	0.1829
V3.Lp_chr4_0G29890.1	V3.Lp_chr4_0G29892.1	0.0042	0.0203	0.2085
V3.Lp_chr4_0G3004.1	V3.Lp_chr4_0G3006.1	0.1496	0.5085	0.2941
V3.Lp_chr4_0G3006.1	V3.Lp_chr4_0G3008.1	0.1482	0.7123	0.2081
V3.Lp_chr4_0G3030.1	V3.Lp_chr4_0G3032.1	0.2378	1.0774	0.2207
V3.Lp_chr4_0G3032.1	V3.Lp_chr4_0G3036.1	0.2757	3.0952	0.0891
V3.Lp_chr4_0G3036.1	V3.Lp_chr4_0G3038.1	0.3413	2.1195	0.1611
V3.Lp_chr4_0G3038.1	V3.Lp_chr4_0G3040.1	0.2823	1.8543	0.1523
V3.Lp_chr4_0G3040.1	V3.Lp_chr4_0G3042.1	0.3488	3.4901	0.0999
V3.Lp_chr4_0G3132.1	V3.Lp_chr4_0G3134.1	0.1673	0.3855	0.4341
V3.Lp_chr4_0G3134.1	V3.Lp_chr4_0G3136.1	0.2728	0.2508	1.0877
V3.Lp_chr4_0G3226.1	V3.Lp_chr4_0G3228.1	0.018	0.0215	0.8365
V3.Lp_chr4_0G3328.1	V3.Lp_chr4_0G3330.1	0.0799	0.2191	0.3648
V3.Lp_chr4_0G3368.1	V3.Lp_chr4_0G3370.1	0.2617	0.4781	0.5473
V3.Lp_chr4_0G3378.1	V3.Lp_chr4_0G3382.1	0.0925	0.1822	0.5079
V3.Lp_chr4_0G3484.1	V3.Lp_chr4_0G3486.1	0.0263	0.3766	0.0698
V3.Lp_chr4_0G3528.1	V3.Lp_chr4_0G3530.1	0.1045	0.5111	0.2044
V3.Lp_chr4_0G362.1	V3.Lp_chr4_0G366.1	0.0171	0.0701	0.2436
V3.Lp_chr4_0G3668.1	V3.Lp_chr4_0G3670.1	0.1457	0.6323	0.2305
V3.Lp_chr4_0G3694.1	V3.Lp_chr4_0G3696.1	0.2655	3.5786	0.0742
V3.Lp_chr4_0G3696.1	V3.Lp_chr4_0G3700.1	0.3988	3.6777	0.1084
V3.Lp_chr4_0G3700.1	V3.Lp_chr4_0G3702.1	0.3988	3.6777	0.1084
V3.Lp_chr4_0G3734.1	V3.Lp_chr4_0G3736.1	0.0718	0.2758	0.2603
V3.Lp_chr4_0G3754.1	V3.Lp_chr4_0G3756.1	0.0541	1.5776	0.0343
V3.Lp_chr4_0G3758.1	V3.Lp_chr4_0G3760.1	0.2144	0.5849	0.3667
V3.Lp_chr4_0G3782.1	V3.Lp_chr4_0G3786.1	0.6006	2.4311	0.2471
V3.Lp_chr4_0G3856.1	V3.Lp_chr4_0G3858.1	0.1928	0.6767	0.2849
V3.Lp_chr4_0G3924.1	V3.Lp_chr4_0G3926.1	0.1809	1.3754	0.1315
V3.Lp_chr4_0G3932.1	V3.Lp_chr4_0G3934.1	0.1393	0.992	0.1404
V3.Lp_chr4_0G3934.1	V3.Lp_chr4_0G3938.1	0.0134	0.1809	0.0741
V3.Lp_chr4_0G3952.1	V3.Lp_chr4_0G3954.1	0.021	0.2352	0.0893
V3.Lp_chr4_0G3966.1	V3.Lp_chr4_0G3968.1	0.2135	0.3505	0.6091
V3.Lp_chr4_0G3968.1	V3.Lp_chr4_0G3970.1	0.2014	0.5556	0.3624
V3.Lp_chr4_0G4008.1	V3.Lp_chr4_0G4010.1	0.1555	0.572	0.2718
V3.Lp_chr4_0G4034.1	V3.Lp_chr4_0G4036.1	0.1211	0.3429	0.3532
V3.Lp_chr4_0G4040.1	V3.Lp_chr4_0G4042.1	0.1323	0.1583	0.8357
V3.Lp_chr4_0G4252.1	V3.Lp_chr4_0G4256.1	0.2612	0.5953	0.4387
V3.Lp_chr4_0G4310.1	V3.Lp_chr4_0G4312.1	0.3116	0.4106	0.7588
V3.Lp_chr4_0G4312.1	V3.Lp_chr4_0G4314.1	0.1292	0.1672	0.7729
V3.Lp_chr4_0G4408.1	V3.Lp_chr4_0G4410.1	0.0037	0.0156	0.2348
V3.Lp_chr4_0G4458.1	V3.Lp_chr4_0G4460.1	0.1908	0.2629	0.7257
V3.Lp_chr4_0G448.1	V3.Lp_chr4_0G452.1	0.482	1.2917	0.3731
V3.Lp_chr4_0G4488.1	V3.Lp_chr4_0G4492.1	0.1123	0.1424	0.7886
V3.Lp_chr4_0G4720.1	V3.Lp_chr4_0G4722.1	0.045	0.404	0.1114
V3.Lp_chr4_0G4760.1	V3.Lp_chr4_0G4762.1	0.0192	0.2342	0.0821
V3.Lp_chr4_0G4798.1	V3.Lp_chr4_0G4804.1	0.215	0.7655	0.2808
V3.Lp_chr4_0G4892.1	V3.Lp_chr4_0G4894.1	0.4013	1.0164	0.3948
V3.Lp_chr4_0G4974.1	V3.Lp_chr4_0G4978.1	0.1222	0.4802	0.2545
V3.Lp_chr4_0G5070.1	V3.Lp_chr4_0G5074.1	0.1154	0.9953	0.116
V3.Lp_chr4_0G5202.1	V3.Lp_chr4_0G5204.1	0	0	99
V3.Lp_chr4_0G5214.1	V3.Lp_chr4_0G5216.1	0.37	4.0983	0.0903
V3.Lp_chr4_0G5236.1	V3.Lp_chr4_0G5238.1	0.0135	0.0401	0.3359
V3.Lp_chr4_0G5266.1	V3.Lp_chr4_0G5270.1	0.0562	0.1594	0.3525
V3.Lp_chr4_0G5308.1	V3.Lp_chr4_0G5312.1	0.5403	2.3069	0.2342
V3.Lp_chr4_0G5386.1	V3.Lp_chr4_0G5388.1	0.0627	0.3366	0.1862
V3.Lp_chr4_0G5414.1	V3.Lp_chr4_0G5416.1	0.1055	0.2863	0.3686
V3.Lp_chr4_0G5550.1	V3.Lp_chr4_0G5556.1	0.1846	0.4507	0.4095
V3.Lp_chr4_0G5580.1	V3.Lp_chr4_0G5582.1	0.2341	0.3706	0.6317
V3.Lp_chr4_0G5582.1	V3.Lp_chr4_0G5584.1	0.1816	0.3124	0.5812
V3.Lp_chr4_0G5608.1	V3.Lp_chr4_0G5610.1	0.0447	0.5671	0.0787
V3.Lp_chr4_0G5670.1	V3.Lp_chr4_0G5672.1	0.1594	0.2232	0.7141
V3.Lp_chr4_0G572.1	V3.Lp_chr4_0G574.1	0.3133	1.1387	0.2752
V3.Lp_chr4_0G5876.1	V3.Lp_chr4_0G5878.1	0.3023	2.6034	0.1161
V3.Lp_chr4_0G5944.1	V3.Lp_chr4_0G5946.1	0.0345	0.4198	0.0823
V3.Lp_chr4_0G5970.1	V3.Lp_chr4_0G5972.1	0.3209	0.8341	0.3847
V3.Lp_chr4_0G6154.1	V3.Lp_chr4_0G6156.1	0.2848	0.4265	0.6678
V3.Lp_chr4_0G6160.1	V3.Lp_chr4_0G6162.1	0.089	0.2672	0.333
V3.Lp_chr4_0G6412.1	V3.Lp_chr4_0G6414.1	0.2364	1.1295	0.2093
V3.Lp_chr4_0G6430.1	V3.Lp_chr4_0G6432.1	0.021	0.1486	0.1413
V3.Lp_chr4_0G6436.1	V3.Lp_chr4_0G6438.1	0.1338	0.2431	0.5504
V3.Lp_chr4_0G6438.1	V3.Lp_chr4_0G6440.1	0.1732	0.4543	0.3813
V3.Lp_chr4_0G6440.1	V3.Lp_chr4_0G6442.1	0.051	0.078	0.6537
V3.Lp_chr4_0G6472.1	V3.Lp_chr4_0G6474.1	0.1002	0.811	0.1235
V3.Lp_chr4_0G6502.1	V3.Lp_chr4_0G6504.1	0.1483	0.891	0.1664
V3.Lp_chr4_0G6708.1	V3.Lp_chr4_0G6710.1	0.0049	0.0121	0.4019
V3.Lp_chr4_0G680.1	V3.Lp_chr4_0G682.1	0.3512	1.2474	0.2815
V3.Lp_chr4_0G6818.1	V3.Lp_chr4_0G6820.1	0.2633	0.4687	0.5618
V3.Lp_chr4_0G6902.1	V3.Lp_chr4_0G6906.1	0.4129	1.5377	0.2686
V3.Lp_chr4_0G716.1	V3.Lp_chr4_0G718.1	0.1581	0.4175	0.3787
V3.Lp_chr4_0G722.1	V3.Lp_chr4_0G724.1	0.3	0.6157	0.4873
V3.Lp_chr4_0G7332.1	V3.Lp_chr4_0G7334.1	0.1669	0.9122	0.1829
V3.Lp_chr4_0G7352.1	V3.Lp_chr4_0G7354.1	0.0006	0.0074	0.0809
V3.Lp_chr4_0G7376.1	V3.Lp_chr4_0G7380.1	0.0995	0.6955	0.1431
V3.Lp_chr4_0G7476.1	V3.Lp_chr4_0G7478.1	0.0132	0.1403	0.0944
V3.Lp_chr4_0G7478.1	V3.Lp_chr4_0G7480.1	0.0035	0.1265	0.0278
V3.Lp_chr4_0G7688.1	V3.Lp_chr4_0G7690.1	0.2407	0.5291	0.4549
V3.Lp_chr4_0G7994.1	V3.Lp_chr4_0G7996.1	0.139	0.281	0.4947
V3.Lp_chr4_0G8018.1	V3.Lp_chr4_0G8020.1	0.1535	0.2092	0.7336
V3.Lp_chr4_0G8096.1	V3.Lp_chr4_0G8098.1	0.388	0.6037	0.6427
V3.Lp_chr4_0G8104.1	V3.Lp_chr4_0G8106.1	0.4581	1.0027	0.4569
V3.Lp_chr4_0G814.1	V3.Lp_chr4_0G818.1	0.4803	1.0097	0.4756
V3.Lp_chr4_0G8314.1	V3.Lp_chr4_0G8316.1	0.0243	0.0566	0.4291
V3.Lp_chr4_0G8430.1	V3.Lp_chr4_0G8432.1	0.0698	0.4009	0.1742
V3.Lp_chr4_0G8450.1	V3.Lp_chr4_0G8452.1	1.2384	1.3916	0.8899
V3.Lp_chr4_0G8540.1	V3.Lp_chr4_0G8542.1	0.1556	1.1198	0.1389
V3.Lp_chr4_0G8546.1	V3.Lp_chr4_0G8548.1	0.1503	1.2838	0.1171
V3.Lp_chr4_0G8706.1	V3.Lp_chr4_0G8708.1	0.2342	0.4385	0.5341
V3.Lp_chr4_0G8732.1	V3.Lp_chr4_0G8734.1	0.3511	1.2372	0.2838
V3.Lp_chr4_0G8734.1	V3.Lp_chr4_0G8736.1	0.1796	0.4023	0.4464
V3.Lp_chr4_0G8838.1	V3.Lp_chr4_0G8840.1	0.0266	0.2055	0.1295
V3.Lp_chr4_0G8852.1	V3.Lp_chr4_0G8854.1	0.11	0.32	0.3437
V3.Lp_chr4_0G890.1	V3.Lp_chr4_0G892.1	0.0114	0.0228	0.4994
V3.Lp_chr4_0G9206.1	V3.Lp_chr4_0G9208.1	0.0722	0.1825	0.3953
V3.Lp_chr4_0G9208.1	V3.Lp_chr4_0G9210.1	0.109	0.3155	0.3455
V3.Lp_chr4_0G9244.1	V3.Lp_chr4_0G9246.1	0.2991	0.5874	0.5091
V3.Lp_chr4_0G9346.1	V3.Lp_chr4_0G9348.1	0.0385	0.0522	0.7372
V3.Lp_chr4_0G9454.1	V3.Lp_chr4_0G9458.1	0.029	0.0386	0.7518
V3.Lp_chr4_0G9470.1	V3.Lp_chr4_0G9472.1	0.0031	0	99
V3.Lp_chr4_0G958.1	V3.Lp_chr4_0G962.1	0.1354	0.4257	0.318
V3.Lp_chr4_0G9674.1	V3.Lp_chr4_0G9676.1	0.1744	0.2142	0.8144
V3.Lp_chr4_0G9678.1	V3.Lp_chr4_0G9682.1	0.1124	0.1738	0.6467
V3.Lp_chr4_0G9730.1	V3.Lp_chr4_0G9732.1	0.0833	1.0248	0.0813
V3.Lp_chr4_0G9792.1	V3.Lp_chr4_0G9794.1	0.171	0.4225	0.4047
V3.Lp_chr4_0G9866.1	V3.Lp_chr4_0G9868.1	0.0463	0.0628	0.7366
V3.Lp_chr4_0G9946.1	V3.Lp_chr4_0G9948.1	0.003	0.0174	0.1711
V3.Lp_chr4_0G996.1	V3.Lp_chr4_0G998.1	0.0939	0.308	0.3047
V3.Lp_chr4_0G998.1	V3.Lp_chr4_0G1000.1	0.218	0.3998	0.5452
V3.Lp_chr5_0G10042.1	V3.Lp_chr5_0G10044.1	0.1975	0.5308	0.3721
V3.Lp_chr5_0G1016.1	V3.Lp_chr5_0G1020.1	0.0021	0.0308	0.0691
V3.Lp_chr5_0G10268.1	V3.Lp_chr5_0G10270.1	0.3132	0.4693	0.6673
V3.Lp_chr5_0G10386.1	V3.Lp_chr5_0G10388.1	0.1831	0.7591	0.2412
V3.Lp_chr5_0G10388.1	V3.Lp_chr5_0G10390.1	0.1375	0.569	0.2417
V3.Lp_chr5_0G10390.1	V3.Lp_chr5_0G10392.1	0.4422	3.8508	0.1148
V3.Lp_chr5_0G10392.1	V3.Lp_chr5_0G10396.1	0.4229	3.5442	0.1193
V3.Lp_chr5_0G10436.1	V3.Lp_chr5_0G10438.1	0.2539	1.0167	0.2497
V3.Lp_chr5_0G10460.1	V3.Lp_chr5_0G10464.1	0.0319	0.0116	2.7516
V3.Lp_chr5_0G10466.1	V3.Lp_chr5_0G10468.1	0.2096	0.9641	0.2174
V3.Lp_chr5_0G10510.1	V3.Lp_chr5_0G10512.1	0.0292	0.5955	0.049
V3.Lp_chr5_0G10576.1	V3.Lp_chr5_0G10578.1	0.148	0.2759	0.5366
V3.Lp_chr5_0G10612.1	V3.Lp_chr5_0G10614.1	0.283	0.2158	1.3117
V3.Lp_chr5_0G10614.1	V3.Lp_chr5_0G10616.1	0.274	0.2762	0.9921
V3.Lp_chr5_0G10752.1	V3.Lp_chr5_0G10754.1	0	0.0022	0
V3.Lp_chr5_0G10824.1	V3.Lp_chr5_0G10826.1	0.0177	0.015	1.1782
V3.Lp_chr5_0G10952.1	V3.Lp_chr5_0G10954.1	0.0991	0.4127	0.2401
V3.Lp_chr5_0G10964.1	V3.Lp_chr5_0G10968.1	0.0226	0.3056	0.074
V3.Lp_chr5_0G10968.1	V3.Lp_chr5_0G10970.1	0.0321	0.3552	0.0903
V3.Lp_chr5_0G11044.1	V3.Lp_chr5_0G11046.1	0.8112	3.8799	0.2091
V3.Lp_chr5_0G1110.1	V3.Lp_chr5_0G1112.1	0.038	0.0994	0.3827
V3.Lp_chr5_0G11352.1	V3.Lp_chr5_0G11354.1	0.0247	0.1535	0.1608
V3.Lp_chr5_0G11366.1	V3.Lp_chr5_0G11370.1	0.2085	0.5486	0.3801
V3.Lp_chr5_0G11402.1	V3.Lp_chr5_0G11404.1	0	0	99
V3.Lp_chr5_0G11420.1	V3.Lp_chr5_0G11418.1	0.6558	1.8151	0.3613
V3.Lp_chr5_0G11484.1	V3.Lp_chr5_0G11486.1	0.0791	0.3838	0.2061
V3.Lp_chr5_0G11522.1	V3.Lp_chr5_0G11524.1	0.2767	0.6499	0.4257
V3.Lp_chr5_0G11524.1	V3.Lp_chr5_0G11526.1	0.2645	0.7516	0.3519
V3.Lp_chr5_0G11574.1	V3.Lp_chr5_0G11576.1	0.4052	0.5371	0.7543
V3.Lp_chr5_0G11736.1	V3.Lp_chr5_0G11738.1	0.2558	0.4523	0.5656
V3.Lp_chr5_0G11742.1	V3.Lp_chr5_0G11746.1	0.0841	0.166	0.5065
V3.Lp_chr5_0G11892.1	V3.Lp_chr5_0G11894.1	0.1114	0.5179	0.2152
V3.Lp_chr5_0G11906.1	V3.Lp_chr5_0G11908.1	0.0289	0.2178	0.1325
V3.Lp_chr5_0G1258.1	V3.Lp_chr5_0G1260.1	0.0041	0	99
V3.Lp_chr5_0G12604.1	V3.Lp_chr5_0G12606.1	0.1901	0.2368	0.8029
V3.Lp_chr5_0G1262.1	V3.Lp_chr5_0G1264.1	0.1549	0.4337	0.3572
V3.Lp_chr5_0G13106.1	V3.Lp_chr5_0G13108.1	0	0	99
V3.Lp_chr5_0G13260.1	V3.Lp_chr5_0G13262.1	0.2891	1.4494	0.1994
V3.Lp_chr5_0G13304.1	V3.Lp_chr5_0G13306.1	0	0.0289	0
V3.Lp_chr5_0G13370.1	V3.Lp_chr5_0G13372.1	0	0	99
V3.Lp_chr5_0G13444.1	V3.Lp_chr5_0G13446.1	0.0046	0.012	0.3833
V3.Lp_chr5_0G13596.1	V3.Lp_chr5_0G13600.1	0.0545	0.0142	3.8272
V3.Lp_chr5_0G13692.1	V3.Lp_chr5_0G13694.1	0.02	0.0197	1.0127
V3.Lp_chr5_0G13706.1	V3.Lp_chr5_0G13708.1	0.296	0.6156	0.4809
V3.Lp_chr5_0G13938.1	V3.Lp_chr5_0G13944.1	0.4189	4.244	0.0987
V3.Lp_chr5_0G14252.1	V3.Lp_chr5_0G14254.1	0.0596	0.2024	0.2945
V3.Lp_chr5_0G1444.1	V3.Lp_chr5_0G1446.1	0.2226	0.3211	0.6932
V3.Lp_chr5_0G14484.1	V3.Lp_chr5_0G14486.1	0.4331	1.9508	0.222
V3.Lp_chr5_0G14526.1	V3.Lp_chr5_0G14528.1	0.0769	0.5195	0.1481
V3.Lp_chr5_0G14538.1	V3.Lp_chr5_0G14542.1	0.1026	1.4796	0.0694
V3.Lp_chr5_0G14860.1	V3.Lp_chr5_0G14862.1	0.0715	0.0963	0.7429
V3.Lp_chr5_0G1506.1	V3.Lp_chr5_0G1508.1	0.2022	0.3645	0.5547
V3.Lp_chr5_0G15066.1	V3.Lp_chr5_0G15068.1	0.6567	1.3402	0.49
V3.Lp_chr5_0G15068.1	V3.Lp_chr5_0G15070.1	0.3446	0.7094	0.4857
V3.Lp_chr5_0G1508.1	V3.Lp_chr5_0G1510.1	0.2876	0.5664	0.5078
V3.Lp_chr5_0G15082.1	V3.Lp_chr5_0G15084.1	0.0673	0.0963	0.699
V3.Lp_chr5_0G15112.1	V3.Lp_chr5_0G15114.1	0.2877	0.9163	0.314
V3.Lp_chr5_0G15118.1	V3.Lp_chr5_0G15120.1	0.0792	0.1887	0.4199
V3.Lp_chr5_0G15296.1	V3.Lp_chr5_0G15298.1	0.0343	0.9935	0.0345
V3.Lp_chr5_0G15418.1	V3.Lp_chr5_0G15422.1	0.2107	0.486	0.4335
V3.Lp_chr5_0G1548.1	V3.Lp_chr5_0G1550.1	0.1378	0.6397	0.2154
V3.Lp_chr5_0G15568.1	V3.Lp_chr5_0G15570.1	0.0642	0.313	0.2052
V3.Lp_chr5_0G15570.1	V3.Lp_chr5_0G15572.1	0.0945	0.2615	0.3613
V3.Lp_chr5_0G15586.1	V3.Lp_chr5_0G15588.1	0.3754	1.6236	0.2312
V3.Lp_chr5_0G15588.1	V3.Lp_chr5_0G15590.1	0.2918	0.9074	0.3215
V3.Lp_chr5_0G15650.1	V3.Lp_chr5_0G15652.1	0.2789	0.6935	0.4021
V3.Lp_chr5_0G15652.1	V3.Lp_chr5_0G15654.1	0.2041	0.624	0.327
V3.Lp_chr5_0G15654.1	V3.Lp_chr5_0G15656.1	0.0879	0.3449	0.2548
V3.Lp_chr5_0G15678.1	V3.Lp_chr5_0G15680.1	0.0163	0.0415	0.3918
V3.Lp_chr5_0G15702.1	V3.Lp_chr5_0G15704.1	0.0765	0.4286	0.1784
V3.Lp_chr5_0G15764.1	V3.Lp_chr5_0G15766.1	0.5701	3.8045	0.1499
V3.Lp_chr5_0G15766.1	V3.Lp_chr5_0G15768.1	0.6442	1.7597	0.3661
V3.Lp_chr5_0G15768.1	V3.Lp_chr5_0G15770.1	0.2632	1.4741	0.1785
V3.Lp_chr5_0G15770.1	V3.Lp_chr5_0G15772.1	0.7119	3.7215	0.1913
V3.Lp_chr5_0G15832.1	V3.Lp_chr5_0G15834.1	0.1875	0.2491	0.7527
V3.Lp_chr5_0G15956.1	V3.Lp_chr5_0G15974.1	0.2308	2.1835	0.1057
V3.Lp_chr5_0G1596.1	V3.Lp_chr5_0G1598.1	0.0767	0.8304	0.0924
V3.Lp_chr5_0G16024.1	V3.Lp_chr5_0G16026.1	0.2062	1.153	0.1789
V3.Lp_chr5_0G16104.1	V3.Lp_chr5_0G16106.1	0.0983	0.5584	0.176
V3.Lp_chr5_0G16108.1	V3.Lp_chr5_0G16110.1	0.4517	0.8568	0.5272
V3.Lp_chr5_0G16124.1	V3.Lp_chr5_0G16126.1	0.0521	0.7015	0.0743
V3.Lp_chr5_0G16190.1	V3.Lp_chr5_0G16192.1	0.1866	1.3048	0.143
V3.Lp_chr5_0G16192.1	V3.Lp_chr5_0G16194.1	0.1416	0.5479	0.2585
V3.Lp_chr5_0G16252.1	V3.Lp_chr5_0G16254.1	0.1295	0.5424	0.2388
V3.Lp_chr5_0G16380.1	V3.Lp_chr5_0G16382.1	0.1302	0.4313	0.3019
V3.Lp_chr5_0G16382.1	V3.Lp_chr5_0G16384.1	0.0529	0.2078	0.2545
V3.Lp_chr5_0G16416.1	V3.Lp_chr5_0G16418.1	0.1947	1.2887	0.1511
V3.Lp_chr5_0G16634.1	V3.Lp_chr5_0G16636.1	0.0455	0.1133	0.4016
V3.Lp_chr5_0G16664.1	V3.Lp_chr5_0G16666.1	0.2786	0.901	0.3092
V3.Lp_chr5_0G16700.1	V3.Lp_chr5_0G16702.1	0.2896	2.0033	0.1445
V3.Lp_chr5_0G16702.1	V3.Lp_chr5_0G16706.1	0.0465	0.6769	0.0687
V3.Lp_chr5_0G16742.1	V3.Lp_chr5_0G16744.1	0.1752	0.3705	0.473
V3.Lp_chr5_0G16748.1	V3.Lp_chr5_0G16752.1	0.0317	0.141	0.2246
V3.Lp_chr5_0G16750.1	V3.Lp_chr5_0G16748.1	0.5245	3.1265	0.1678
V3.Lp_chr5_0G16806.1	V3.Lp_chr5_0G16808.1	0.1893	0.383	0.4943
V3.Lp_chr5_0G16856.1	V3.Lp_chr5_0G16858.1	0.2609	1.2942	0.2016
V3.Lp_chr5_0G16858.1	V3.Lp_chr5_0G16860.1	0.2456	1.6405	0.1497
V3.Lp_chr5_0G16886.1	V3.Lp_chr5_0G16888.1	0.2533	0.4909	0.5159
V3.Lp_chr5_0G16910.1	V3.Lp_chr5_0G16914.1	0.4316	2.5817	0.1672
V3.Lp_chr5_0G16958.1	V3.Lp_chr5_0G16960.1	0.0962	0.1527	0.6299
V3.Lp_chr5_0G17014.1	V3.Lp_chr5_0G17016.1	0.0955	0.6025	0.1585
V3.Lp_chr5_0G1704.1	V3.Lp_chr5_0G1706.1	0.0665	0.1732	0.3842
V3.Lp_chr5_0G17072.1	V3.Lp_chr5_0G17074.1	0.1337	0.7744	0.1727
V3.Lp_chr5_0G17094.1	V3.Lp_chr5_0G17096.1	0.2599	0.5533	0.4697
V3.Lp_chr5_0G17334.1	V3.Lp_chr5_0G17336.1	0.1141	0.4295	0.2657
V3.Lp_chr5_0G17398.1	V3.Lp_chr5_0G17400.1	0.1058	0.4312	0.2453
V3.Lp_chr5_0G17464.1	V3.Lp_chr5_0G17466.1	0.0201	0	99
V3.Lp_chr5_0G1762.1	V3.Lp_chr5_0G1764.1	0.2949	0.3953	0.746
V3.Lp_chr5_0G17640.1	V3.Lp_chr5_0G17642.1	0.0837	0.1761	0.4751
V3.Lp_chr5_0G17642.1	V3.Lp_chr5_0G17644.1	0.1384	0.4162	0.3325
V3.Lp_chr5_0G17666.1	V3.Lp_chr5_0G17668.1	0.1311	0.4612	0.2843
V3.Lp_chr5_0G17680.1	V3.Lp_chr5_0G17682.1	0.0423	0.2899	0.1459
V3.Lp_chr5_0G17750.1	V3.Lp_chr5_0G17752.1	0.2204	0.7312	0.3015
V3.Lp_chr5_0G17888.1	V3.Lp_chr5_0G17890.1	0.0848	1.8443	0.046
V3.Lp_chr5_0G18030.1	V3.Lp_chr5_0G18034.1	0	0	99
V3.Lp_chr5_0G18104.1	V3.Lp_chr5_0G18106.1	0.1328	0.2063	0.6437
V3.Lp_chr5_0G18176.1	V3.Lp_chr5_0G18178.1	0.1944	0.7067	0.2751
V3.Lp_chr5_0G18238.1	V3.Lp_chr5_0G18240.1	0.3554	1.8737	0.1897
V3.Lp_chr5_0G18320.1	V3.Lp_chr5_0G18322.1	0.1047	0.6287	0.1666
V3.Lp_chr5_0G18322.1	V3.Lp_chr5_0G18324.1	0.1608	0.5691	0.2826
V3.Lp_chr5_0G18336.1	V3.Lp_chr5_0G18338.1	0.1053	0.0931	1.1313
V3.Lp_chr5_0G18410.1	V3.Lp_chr5_0G18414.1	0.0648	0.383	0.1691
V3.Lp_chr5_0G18452.1	V3.Lp_chr5_0G18454.1	0.2353	1.8102	0.13
V3.Lp_chr5_0G18502.1	V3.Lp_chr5_0G18504.1	0.0951	0.3193	0.2979
V3.Lp_chr5_0G18536.1	V3.Lp_chr5_0G18538.1	0.167	0.6753	0.2473
V3.Lp_chr5_0G18708.1	V3.Lp_chr5_0G18710.1	0.0485	0.0707	0.6852
V3.Lp_chr5_0G18854.1	V3.Lp_chr5_0G18856.1	0.006	0.0027	2.2214
V3.Lp_chr5_0G18874.1	V3.Lp_chr5_0G18876.1	0.6564	4.0316	0.1628
V3.Lp_chr5_0G18876.1	V3.Lp_chr5_0G18878.1	0.1524	2.2381	0.0681
V3.Lp_chr5_0G1930.1	V3.Lp_chr5_0G1932.1	0.1188	0.3676	0.3231
V3.Lp_chr5_0G2162.1	V3.Lp_chr5_0G2164.1	0	0	99
V3.Lp_chr5_0G2196.1	V3.Lp_chr5_0G2198.1	0	0	99
V3.Lp_chr5_0G226.1	V3.Lp_chr5_0G228.1	0.2013	0.2636	0.7637
V3.Lp_chr5_0G234.1	V3.Lp_chr5_0G236.1	0	0	99
V3.Lp_chr5_0G2408.1	V3.Lp_chr5_0G2410.1	0.0016	0	99
V3.Lp_chr5_0G2430.1	V3.Lp_chr5_0G2432.1	0.5207	0.6727	0.774
V3.Lp_chr5_0G2474.1	V3.Lp_chr5_0G2476.1	0	0	99
V3.Lp_chr5_0G2494.1	V3.Lp_chr5_0G2496.1	0.1462	0.2642	0.5533
V3.Lp_chr5_0G2506.1	V3.Lp_chr5_0G2510.1	0.2191	0.2412	0.9084
V3.Lp_chr5_0G2600.1	V3.Lp_chr5_0G2602.1	0.0132	0.0151	0.8785
V3.Lp_chr5_0G2692.1	V3.Lp_chr5_0G2694.1	0.0392	0.0412	0.9507
V3.Lp_chr5_0G2748.1	V3.Lp_chr5_0G2750.1	0.1707	0.331	0.5158
V3.Lp_chr5_0G2908.1	V3.Lp_chr5_0G2910.1	0.0329	0.0443	0.7435
V3.Lp_chr5_0G2922.1	V3.Lp_chr5_0G2924.1	0.0377	0.2985	0.1262
V3.Lp_chr5_0G2934.1	V3.Lp_chr5_0G2938.1	0.0069	0.0298	0.231
V3.Lp_chr5_0G2938.1	V3.Lp_chr5_0G2942.1	0.0249	0.0633	0.3928
V3.Lp_chr5_0G2970.1	V3.Lp_chr5_0G2972.1	0.0139	0.0132	1.0487
V3.Lp_chr5_0G3012.1	V3.Lp_chr5_0G3020.1	0.1012	0.5871	0.1724
V3.Lp_chr5_0G3292.1	V3.Lp_chr5_0G3296.1	0.1124	0.5988	0.1878
V3.Lp_chr5_0G3446.1	V3.Lp_chr5_0G3448.1	0.0008	0	99
V3.Lp_chr5_0G3542.1	V3.Lp_chr5_0G3544.1	0.0053	0.0465	0.115
V3.Lp_chr5_0G3550.1	V3.Lp_chr5_0G3552.1	0.1045	0.6463	0.1617
V3.Lp_chr5_0G3662.1	V3.Lp_chr5_0G3664.1	0.0469	0.2732	0.1719
V3.Lp_chr5_0G3706.1	V3.Lp_chr5_0G3708.1	0.1057	0.4653	0.2271
V3.Lp_chr5_0G3708.1	V3.Lp_chr5_0G3710.1	0.3253	1.7623	0.1846
V3.Lp_chr5_0G3710.1	V3.Lp_chr5_0G3712.1	0	0.5579	0
V3.Lp_chr5_0G3716.1	V3.Lp_chr5_0G3718.1	0.0554	0.3219	0.1722
V3.Lp_chr5_0G3976.1	V3.Lp_chr5_0G3978.1	0.5259	1.6279	0.323
V3.Lp_chr5_0G3988.1	V3.Lp_chr5_0G3992.1	0	0	99
V3.Lp_chr5_0G4044.1	V3.Lp_chr5_0G4046.1	0.1246	0.24	0.5193
V3.Lp_chr5_0G4066.1	V3.Lp_chr5_0G4068.1	0	0.0021	0
V3.Lp_chr5_0G4084.1	V3.Lp_chr5_0G4086.1	0.1409	0.3943	0.3575
V3.Lp_chr5_0G4104.1	V3.Lp_chr5_0G4106.1	0.01	0.0108	0.921
V3.Lp_chr5_0G4180.1	V3.Lp_chr5_0G4182.1	0.0396	0.0365	1.0828
V3.Lp_chr5_0G4224.1	V3.Lp_chr5_0G4226.1	0.0526	0.1268	0.4151
V3.Lp_chr5_0G428.1	V3.Lp_chr5_0G430.1	0.1663	0.4013	0.4145
V3.Lp_chr5_0G432.1	V3.Lp_chr5_0G434.1	0.3215	0.6427	0.5003
V3.Lp_chr5_0G4404.1	V3.Lp_chr5_0G4410.1	0.1344	0.6027	0.2231
V3.Lp_chr5_0G4408.1	V3.Lp_chr5_0G4404.1	0.2153	1.2393	0.1737
V3.Lp_chr5_0G4516.1	V3.Lp_chr5_0G4518.1	0.1644	2.447	0.0672
V3.Lp_chr5_0G4526.1	V3.Lp_chr5_0G4528.1	0.3867	0.9881	0.3914
V3.Lp_chr5_0G4630.1	V3.Lp_chr5_0G4632.1	0.002	0	99
V3.Lp_chr5_0G4814.1	V3.Lp_chr5_0G4816.1	0.3949	1.8091	0.2183
V3.Lp_chr5_0G4834.1	V3.Lp_chr5_0G4836.1	0.0216	0.1532	0.1408
V3.Lp_chr5_0G4946.1	V3.Lp_chr5_0G4948.1	0.1037	0.1944	0.5331
V3.Lp_chr5_0G4948.1	V3.Lp_chr5_0G4950.1	0.2091	0.4991	0.4188
V3.Lp_chr5_0G5134.1	V3.Lp_chr5_0G5138.1	0.1549	0.5708	0.2713
V3.Lp_chr5_0G5342.1	V3.Lp_chr5_0G5344.1	0.05	0.0868	0.5762
V3.Lp_chr5_0G5580.1	V3.Lp_chr5_0G5582.1	0.0196	0.0986	0.1984
V3.Lp_chr5_0G5582.1	V3.Lp_chr5_0G5584.1	0.0296	0.0913	0.3244
V3.Lp_chr5_0G5716.1	V3.Lp_chr5_0G5718.1	0.068	0.1175	0.5787
V3.Lp_chr5_0G580.1	V3.Lp_chr5_0G582.1	0.022	0.5117	0.0429
V3.Lp_chr5_0G5852.1	V3.Lp_chr5_0G5854.1	0.0945	0.1407	0.6713
V3.Lp_chr5_0G596.1	V3.Lp_chr5_0G598.1	0.3534	3.7732	0.0937
V3.Lp_chr5_0G598.1	V3.Lp_chr5_0G600.1	0.409	1.9711	0.2075
V3.Lp_chr5_0G6210.1	V3.Lp_chr5_0G6212.1	0.3184	0.5308	0.5999
V3.Lp_chr5_0G6212.1	V3.Lp_chr5_0G6214.1	0.0085	0	99
V3.Lp_chr5_0G6480.1	V3.Lp_chr5_0G6482.1	0.1801	0.8755	0.2057
V3.Lp_chr5_0G6536.1	V3.Lp_chr5_0G6538.1	0.0475	0.0747	0.6355
V3.Lp_chr5_0G7246.1	V3.Lp_chr5_0G7248.1	0.0392	0.567	0.0692
V3.Lp_chr5_0G7606.1	V3.Lp_chr5_0G7610.1	0.0646	0.2942	0.2196
V3.Lp_chr5_0G7662.1	V3.Lp_chr5_0G7664.1	0.1101	1.4291	0.077
V3.Lp_chr5_0G7776.1	V3.Lp_chr5_0G7780.1	0.0995	0.2194	0.4533
V3.Lp_chr5_0G7850.1	V3.Lp_chr5_0G7852.1	0.0205	0.2255	0.0911
V3.Lp_chr5_0G7860.1	V3.Lp_chr5_0G7862.1	0.6576	1.9231	0.342
V3.Lp_chr5_0G7932.1	V3.Lp_chr5_0G7934.1	0.2027	0.3866	0.5245
V3.Lp_chr5_0G8168.1	V3.Lp_chr5_0G8170.1	0.1233	0.2048	0.6018
V3.Lp_chr5_0G8240.1	V3.Lp_chr5_0G8244.1	0.0839	0.1593	0.5265
V3.Lp_chr5_0G8362.1	V3.Lp_chr5_0G8364.1	0.1143	0.5757	0.1985
V3.Lp_chr5_0G8364.1	V3.Lp_chr5_0G8366.1	0.0556	0.2456	0.2264
V3.Lp_chr5_0G8410.1	V3.Lp_chr5_0G8412.1	0.0435	0.1081	0.4025
V3.Lp_chr5_0G8548.1	V3.Lp_chr5_0G8550.1	0.0162	0.1465	0.1105
V3.Lp_chr5_0G8616.1	V3.Lp_chr5_0G8618.1	0.366	1.586	0.2308
V3.Lp_chr5_0G8646.1	V3.Lp_chr5_0G8648.1	0.0514	0.6795	0.0757
V3.Lp_chr5_0G8668.1	V3.Lp_chr5_0G8670.1	0.3728	2.3086	0.1615
V3.Lp_chr5_0G8688.1	V3.Lp_chr5_0G8692.1	0.3275	0.7557	0.4334
V3.Lp_chr5_0G8718.1	V3.Lp_chr5_0G8722.1	0.0901	0.185	0.4868
V3.Lp_chr5_0G8786.1	V3.Lp_chr5_0G8788.1	0.0104	0.0101	1.0337
V3.Lp_chr5_0G8916.1	V3.Lp_chr5_0G8918.1	0.3758	0.6702	0.5608
V3.Lp_chr5_0G9298.1	V3.Lp_chr5_0G9300.1	0.4797	1.0195	0.4705
V3.Lp_chr5_0G9532.1	V3.Lp_chr5_0G9534.1	0.3121	3.9218	0.0796
V3.Lp_chr5_0G9556.1	V3.Lp_chr5_0G9558.1	0.0104	0.0081	1.2846
V3.Lp_chr5_0G982.1	V3.Lp_chr5_0G984.1	0.0018	0.0372	0.0484
V3.Lp_chr5_0G9842.1	V3.Lp_chr5_0G9844.1	0.0008	0	99
V3.Lp_chr6_0G100.1	V3.Lp_chr6_0G102.1	0.0719	0.1271	0.5657
V3.Lp_chr6_0G10204.1	V3.Lp_chr6_0G10206.1	0.2179	0.4326	0.5038
V3.Lp_chr6_0G1026.1	V3.Lp_chr6_0G1028.1	0.0573	0.158	0.3627
V3.Lp_chr6_0G10350.1	V3.Lp_chr6_0G10352.1	0.1162	0.7403	0.157
V3.Lp_chr6_0G10352.1	V3.Lp_chr6_0G10354.1	0.0801	0.6646	0.1206
V3.Lp_chr6_0G1040.1	V3.Lp_chr6_0G1042.1	0.4398	3.8198	0.1151
V3.Lp_chr6_0G1066.1	V3.Lp_chr6_0G1068.1	0.0195	0.933	0.0209
V3.Lp_chr6_0G10732.1	V3.Lp_chr6_0G10734.1	0.1911	0.2487	0.7684
V3.Lp_chr6_0G10904.1	V3.Lp_chr6_0G10906.1	0	0	99
V3.Lp_chr6_0G11052.1	V3.Lp_chr6_0G11054.1	0.1025	0.2755	0.3721
V3.Lp_chr6_0G1122.1	V3.Lp_chr6_0G1126.1	0.0696	0.4293	0.1622
V3.Lp_chr6_0G11452.1	V3.Lp_chr6_0G11454.1	0	0	99
V3.Lp_chr6_0G11760.1	V3.Lp_chr6_0G11762.1	0.0122	0.0141	0.8688
V3.Lp_chr6_0G11888.1	V3.Lp_chr6_0G11892.1	0.1791	0.47	0.381
V3.Lp_chr6_0G11892.1	V3.Lp_chr6_0G11894.1	0.0412	0.1829	0.2254
V3.Lp_chr6_0G11906.1	V3.Lp_chr6_0G11908.1	0.0414	0.0778	0.5325
V3.Lp_chr6_0G11908.1	V3.Lp_chr6_0G11910.1	0.3811	1.5229	0.2502
V3.Lp_chr6_0G11912.1	V3.Lp_chr6_0G11918.1	0.2804	1.324	0.2118
V3.Lp_chr6_0G12062.1	V3.Lp_chr6_0G12064.1	0.1389	0.32	0.4342
V3.Lp_chr6_0G12104.1	V3.Lp_chr6_0G12106.1	0.0031	0.008	0.3808
V3.Lp_chr6_0G12190.1	V3.Lp_chr6_0G12192.1	0.1956	1.7962	0.1089
V3.Lp_chr6_0G12260.1	V3.Lp_chr6_0G12264.1	0.3204	3.361	0.0953
V3.Lp_chr6_0G12340.1	V3.Lp_chr6_0G12342.1	0.052	0.1633	0.3187
V3.Lp_chr6_0G12412.1	V3.Lp_chr6_0G12414.1	0.0608	0.0722	0.8417
V3.Lp_chr6_0G12488.1	V3.Lp_chr6_0G12490.1	0.0281	0.0532	0.529
V3.Lp_chr6_0G12508.1	V3.Lp_chr6_0G12510.1	0.0022	0.0072	0.3023
V3.Lp_chr6_0G12604.1	V3.Lp_chr6_0G12606.1	0.0836	0.364	0.2298
V3.Lp_chr6_0G12618.1	V3.Lp_chr6_0G12620.1	0.9371	3.4131	0.2746
V3.Lp_chr6_0G1270.1	V3.Lp_chr6_0G1272.1	0.4509	4.4331	0.1017
V3.Lp_chr6_0G12754.1	V3.Lp_chr6_0G12756.1	0.1685	0.6022	0.2799
V3.Lp_chr6_0G12868.1	V3.Lp_chr6_0G12870.1	0.0024	0	99
V3.Lp_chr6_0G12938.1	V3.Lp_chr6_0G12940.1	0.0307	0.0377	0.8145
V3.Lp_chr6_0G12968.1	V3.Lp_chr6_0G12970.1	0.0663	0.5814	0.114
V3.Lp_chr6_0G13150.1	V3.Lp_chr6_0G13152.1	0.0337	0.9382	0.0359
V3.Lp_chr6_0G13152.1	V3.Lp_chr6_0G13154.1	0.0359	0.9031	0.0397
V3.Lp_chr6_0G13348.1	V3.Lp_chr6_0G13350.1	0.2849	1.6296	0.1748
V3.Lp_chr6_0G13550.1	V3.Lp_chr6_0G13552.1	0.0734	0.116	0.6331
V3.Lp_chr6_0G13578.1	V3.Lp_chr6_0G13580.1	0.1211	0.3862	0.3135
V3.Lp_chr6_0G13618.1	V3.Lp_chr6_0G13620.1	0.124	0.6609	0.1876
V3.Lp_chr6_0G13686.1	V3.Lp_chr6_0G13688.1	0.0154	0.0183	0.8391
V3.Lp_chr6_0G1390.1	V3.Lp_chr6_0G1394.1	0.0335	0.1513	0.2212
V3.Lp_chr6_0G14050.1	V3.Lp_chr6_0G14054.1	0.0665	0.9963	0.0667
V3.Lp_chr6_0G14104.1	V3.Lp_chr6_0G14106.1	0.1054	0.3223	0.327
V3.Lp_chr6_0G14258.1	V3.Lp_chr6_0G14260.1	0.0029	0.0029	1.0197
V3.Lp_chr6_0G1426.1	V3.Lp_chr6_0G1428.1	0.3321	0.8195	0.4052
V3.Lp_chr6_0G14268.1	V3.Lp_chr6_0G14270.1	0.2215	1.2991	0.1705
V3.Lp_chr6_0G1428.1	V3.Lp_chr6_0G1430.1	0.2015	0.5269	0.3824
V3.Lp_chr6_0G14594.1	V3.Lp_chr6_0G14596.1	0.0122	0.0492	0.249
V3.Lp_chr6_0G1462.1	V3.Lp_chr6_0G1464.1	0.4165	1.8072	0.2305
V3.Lp_chr6_0G1464.1	V3.Lp_chr6_0G1466.1	0.3303	1.5101	0.2187
V3.Lp_chr6_0G1466.1	V3.Lp_chr6_0G1468.1	0.3281	1.0598	0.3096
V3.Lp_chr6_0G14668.1	V3.Lp_chr6_0G14670.1	0.0346	0.0739	0.4686
V3.Lp_chr6_0G14714.1	V3.Lp_chr6_0G14716.1	0.4475	2.0164	0.2219
V3.Lp_chr6_0G14726.1	V3.Lp_chr6_0G14728.1	0.2222	1.602	0.1387
V3.Lp_chr6_0G14768.1	V3.Lp_chr6_0G14770.1	0.1529	1.8179	0.0841
V3.Lp_chr6_0G15058.1	V3.Lp_chr6_0G15060.1	0.0857	0.6793	0.1262
V3.Lp_chr6_0G1506.1	V3.Lp_chr6_0G1510.1	0.2088	0.3487	0.5988
V3.Lp_chr6_0G15066.1	V3.Lp_chr6_0G15070.1	0.3807	3.8687	0.0984
V3.Lp_chr6_0G15070.1	V3.Lp_chr6_0G15072.1	0.0195	0.1045	0.1868
V3.Lp_chr6_0G15226.1	V3.Lp_chr6_0G15228.1	0.0396	0.109	0.3631
V3.Lp_chr6_0G15268.1	V3.Lp_chr6_0G15270.1	0	0.0125	0
V3.Lp_chr6_0G15408.1	V3.Lp_chr6_0G15410.1	0.5314	0.8453	0.6287
V3.Lp_chr6_0G15530.1	V3.Lp_chr6_0G15534.1	0.0226	0.1338	0.1689
V3.Lp_chr6_0G15552.1	V3.Lp_chr6_0G15554.1	0	0.0157	0
V3.Lp_chr6_0G1558.1	V3.Lp_chr6_0G1560.1	0.1551	0.7043	0.2202
V3.Lp_chr6_0G15742.1	V3.Lp_chr6_0G15744.1	0.2107	0.6804	0.3097
V3.Lp_chr6_0G15880.1	V3.Lp_chr6_0G15882.1	0.0486	0.0416	1.1671
V3.Lp_chr6_0G16032.1	V3.Lp_chr6_0G16034.1	0.1128	0.4568	0.2469
V3.Lp_chr6_0G16066.1	V3.Lp_chr6_0G16068.1	0.4505	3.7567	0.1199
V3.Lp_chr6_0G16164.1	V3.Lp_chr6_0G16166.1	0	0.0074	0
V3.Lp_chr6_0G16218.1	V3.Lp_chr6_0G16220.1	0	0	99
V3.Lp_chr6_0G16360.1	V3.Lp_chr6_0G16362.1	0.1528	0.406	0.3765
V3.Lp_chr6_0G1648.1	V3.Lp_chr6_0G1650.1	0.1983	0.3127	0.6343
V3.Lp_chr6_0G16512.1	V3.Lp_chr6_0G16514.1	0.2488	3.6918	0.0674
V3.Lp_chr6_0G16520.1	V3.Lp_chr6_0G16522.1	0.3073	3.6697	0.0837
V3.Lp_chr6_0G16730.1	V3.Lp_chr6_0G16732.1	0.5541	4.4013	0.1259
V3.Lp_chr6_0G16768.1	V3.Lp_chr6_0G16770.1	0.8012	1.8845	0.4251
V3.Lp_chr6_0G16782.1	V3.Lp_chr6_0G16784.1	1.6433	3.9383	0.4173
V3.Lp_chr6_0G1682.1	V3.Lp_chr6_0G1684.1	0	0	99
V3.Lp_chr6_0G17292.1	V3.Lp_chr6_0G17294.1	0.0055	0.0106	0.5151
V3.Lp_chr6_0G17594.1	V3.Lp_chr6_0G17596.1	0.2662	0.4185	0.636
V3.Lp_chr6_0G17622.1	V3.Lp_chr6_0G17626.1	0	0	99
V3.Lp_chr6_0G17626.1	V3.Lp_chr6_0G17628.1	0	0	99
V3.Lp_chr6_0G1770.1	V3.Lp_chr6_0G1774.1	0.0112	0.0582	0.193
V3.Lp_chr6_0G17800.1	V3.Lp_chr6_0G17802.1	0	0	99
V3.Lp_chr6_0G17838.1	V3.Lp_chr6_0G17840.1	0.0808	0.1111	0.7276
V3.Lp_chr6_0G17902.1	V3.Lp_chr6_0G17904.1	0.1137	1.179	0.0964
V3.Lp_chr6_0G17906.1	V3.Lp_chr6_0G17908.1	0	0	99
V3.Lp_chr6_0G17928.1	V3.Lp_chr6_0G17930.1	0.0212	0.132	0.1604
V3.Lp_chr6_0G18032.1	V3.Lp_chr6_0G18034.1	0.444	3.4098	0.1302
V3.Lp_chr6_0G18074.1	V3.Lp_chr6_0G18076.1	0.0164	0.0083	1.9678
V3.Lp_chr6_0G18076.1	V3.Lp_chr6_0G18078.1	0	0	99
V3.Lp_chr6_0G18078.1	V3.Lp_chr6_0G18080.1	0	0	99
V3.Lp_chr6_0G18080.1	V3.Lp_chr6_0G18082.1	0	0	99
V3.Lp_chr6_0G1808.1	V3.Lp_chr6_0G1810.1	0.0108	0.0154	0.6984
V3.Lp_chr6_0G18218.1	V3.Lp_chr6_0G18220.1	0.161	0.19	0.8475
V3.Lp_chr6_0G18252.1	V3.Lp_chr6_0G18256.1	0.251	0.5407	0.4642
V3.Lp_chr6_0G18448.1	V3.Lp_chr6_0G18452.1	0	0	99
V3.Lp_chr6_0G18520.1	V3.Lp_chr6_0G18522.1	0.0332	0.225	0.1474
V3.Lp_chr6_0G1852.1	V3.Lp_chr6_0G1854.1	0.2657	0.5012	0.5301
V3.Lp_chr6_0G18522.1	V3.Lp_chr6_0G18526.1	0.0703	0.2764	0.2545
V3.Lp_chr6_0G18566.1	V3.Lp_chr6_0G18568.1	0.1905	0.3596	0.5298
V3.Lp_chr6_0G18582.1	V3.Lp_chr6_0G18584.1	0.0045	0.0097	0.4625
V3.Lp_chr6_0G18642.1	V3.Lp_chr6_0G18644.1	0.051	0.1482	0.3437
V3.Lp_chr6_0G18722.1	V3.Lp_chr6_0G18724.1	0.2506	0.3664	0.6838
V3.Lp_chr6_0G18724.1	V3.Lp_chr6_0G18726.1	0.2136	0.2947	0.7247
V3.Lp_chr6_0G18726.1	V3.Lp_chr6_0G18728.1	0.1795	0.2663	0.6742
V3.Lp_chr6_0G18840.1	V3.Lp_chr6_0G18842.1	0.1213	0.3612	0.3359
V3.Lp_chr6_0G1886.1	V3.Lp_chr6_0G1888.1	0.2463	0.2932	0.84
V3.Lp_chr6_0G18866.1	V3.Lp_chr6_0G18868.1	0.8296	0.6183	1.3416
V3.Lp_chr6_0G18960.1	V3.Lp_chr6_0G18962.1	0.1229	0.3673	0.3346
V3.Lp_chr6_0G18998.1	V3.Lp_chr6_0G19000.1	0	0	99
V3.Lp_chr6_0G19000.1	V3.Lp_chr6_0G19004.1	0.0919	0.1586	0.5792
V3.Lp_chr6_0G19260.1	V3.Lp_chr6_0G19262.1	0.1444	0.3252	0.4439
V3.Lp_chr6_0G1942.1	V3.Lp_chr6_0G1944.1	0.4343	0.8245	0.5267
V3.Lp_chr6_0G1944.1	V3.Lp_chr6_0G1946.1	0.4737	0.7612	0.6223
V3.Lp_chr6_0G19574.1	V3.Lp_chr6_0G19576.1	0.0159	0.5383	0.0296
V3.Lp_chr6_0G19610.1	V3.Lp_chr6_0G19612.1	0.0743	0.1112	0.6678
V3.Lp_chr6_0G19616.1	V3.Lp_chr6_0G19618.1	0.0205	0.0316	0.6499
V3.Lp_chr6_0G19626.1	V3.Lp_chr6_0G19628.1	0.1718	0.2098	0.8189
V3.Lp_chr6_0G19688.1	V3.Lp_chr6_0G19690.1	0.4749	1.3805	0.3441
V3.Lp_chr6_0G19696.1	V3.Lp_chr6_0G19698.1	1.2414	4.1032	0.3025
V3.Lp_chr6_0G19698.1	V3.Lp_chr6_0G19700.1	0.5798	2.5906	0.2238
V3.Lp_chr6_0G19716.1	V3.Lp_chr6_0G19718.1	0.1814	1.5441	0.1175
V3.Lp_chr6_0G1972.1	V3.Lp_chr6_0G1974.1	0.2719	0.3234	0.8406
V3.Lp_chr6_0G19868.1	V3.Lp_chr6_0G19870.1	0.1704	0.4925	0.3459
V3.Lp_chr6_0G19890.1	V3.Lp_chr6_0G19892.1	0.3621	0.3921	0.9235
V3.Lp_chr6_0G19960.1	V3.Lp_chr6_0G19962.1	0.5303	0.9472	0.5599
V3.Lp_chr6_0G19972.1	V3.Lp_chr6_0G19974.1	0.2513	0.4703	0.5344
V3.Lp_chr6_0G20092.1	V3.Lp_chr6_0G20094.1	0.0105	0.1601	0.0655
V3.Lp_chr6_0G20146.1	V3.Lp_chr6_0G20148.1	0.213	0.5287	0.403
V3.Lp_chr6_0G2016.1	V3.Lp_chr6_0G2018.1	0	0	99
V3.Lp_chr6_0G20270.1	V3.Lp_chr6_0G20272.1	0.0405	0.1835	0.2205
V3.Lp_chr6_0G20316.1	V3.Lp_chr6_0G20318.1	0.2249	0.7617	0.2952
V3.Lp_chr6_0G20346.1	V3.Lp_chr6_0G20348.1	0.0179	0.0211	0.8454
V3.Lp_chr6_0G20348.1	V3.Lp_chr6_0G20350.1	0	0	99
V3.Lp_chr6_0G20432.1	V3.Lp_chr6_0G20434.1	0.0031	0.0105	0.2921
V3.Lp_chr6_0G2046.1	V3.Lp_chr6_0G2048.1	0.1788	0.3333	0.5365
V3.Lp_chr6_0G20582.1	V3.Lp_chr6_0G20584.1	0	0	99
V3.Lp_chr6_0G20618.1	V3.Lp_chr6_0G20620.1	0.397	0.9144	0.4342
V3.Lp_chr6_0G2066.1	V3.Lp_chr6_0G2068.1	0.0982	0.3351	0.293
V3.Lp_chr6_0G20886.1	V3.Lp_chr6_0G20888.1	0	0	99
V3.Lp_chr6_0G2.1	V3.Lp_chr6_0G4.1	0	0.001	0
V3.Lp_chr6_0G2252.1	V3.Lp_chr6_0G2254.1	0.5443	1.8986	0.2867
V3.Lp_chr6_0G230.1	V3.Lp_chr6_0G234.1	0.5552	0.802	0.6923
V3.Lp_chr6_0G2426.1	V3.Lp_chr6_0G2428.1	0.3666	0.6967	0.5262
V3.Lp_chr6_0G2454.1	V3.Lp_chr6_0G2458.1	0.0116	0.113	0.1031
V3.Lp_chr6_0G2484.1	V3.Lp_chr6_0G2486.1	0.4461	1.2362	0.3608
V3.Lp_chr6_0G2506.1	V3.Lp_chr6_0G2508.1	0.3511	0.9473	0.3707
V3.Lp_chr6_0G2682.1	V3.Lp_chr6_0G2686.1	0.0029	0.0024	1.1906
V3.Lp_chr6_0G2702.1	V3.Lp_chr6_0G2704.1	0.3077	0.4441	0.6928
V3.Lp_chr6_0G2760.1	V3.Lp_chr6_0G2762.1	0.2062	0.4688	0.4399
V3.Lp_chr6_0G2798.1	V3.Lp_chr6_0G2800.1	0.0418	0.6863	0.061
V3.Lp_chr6_0G2972.1	V3.Lp_chr6_0G2974.1	0	0	99
V3.Lp_chr6_0G3076.1	V3.Lp_chr6_0G3078.1	0.0262	0.1198	0.219
V3.Lp_chr6_0G3078.1	V3.Lp_chr6_0G3082.1	0.004	0.0097	0.4154
V3.Lp_chr6_0G3152.1	V3.Lp_chr6_0G3154.1	0.6694	0.8798	0.7609
V3.Lp_chr6_0G3194.1	V3.Lp_chr6_0G3196.1	0.0537	0.2846	0.1886
V3.Lp_chr6_0G3196.1	V3.Lp_chr6_0G3200.1	0.0482	0.1617	0.298
V3.Lp_chr6_0G3242.1	V3.Lp_chr6_0G3244.1	0.2345	0.6159	0.3807
V3.Lp_chr6_0G3244.1	V3.Lp_chr6_0G3246.1	0.2025	0.251	0.8068
V3.Lp_chr6_0G3266.1	V3.Lp_chr6_0G3268.1	0.1629	0.4986	0.3268
V3.Lp_chr6_0G3276.1	V3.Lp_chr6_0G3278.1	0.5049	1.0927	0.462
V3.Lp_chr6_0G3336.1	V3.Lp_chr6_0G3340.1	0.149	0.3549	0.4198
V3.Lp_chr6_0G3438.1	V3.Lp_chr6_0G3440.1	0.0067	0.1484	0.0453
V3.Lp_chr6_0G3558.1	V3.Lp_chr6_0G3560.1	0.3868	1.0134	0.3817
V3.Lp_chr6_0G3560.1	V3.Lp_chr6_0G3562.1	0.4225	0.8043	0.5253
V3.Lp_chr6_0G3562.1	V3.Lp_chr6_0G3564.1	0.1421	0.2481	0.5729
V3.Lp_chr6_0G3564.1	V3.Lp_chr6_0G3566.1	0.1965	0.4297	0.4572
V3.Lp_chr6_0G3570.1	V3.Lp_chr6_0G3572.1	0.3011	0.64	0.4704
V3.Lp_chr6_0G3684.1	V3.Lp_chr6_0G3686.1	0.2803	0.6742	0.4159
V3.Lp_chr6_0G4430.1	V3.Lp_chr6_0G4432.1	0.4524	1.4872	0.3042
V3.Lp_chr6_0G4714.1	V3.Lp_chr6_0G4716.1	0	0	99
V3.Lp_chr6_0G514.1	V3.Lp_chr6_0G516.1	0.0362	0.0527	0.688
V3.Lp_chr6_0G5164.1	V3.Lp_chr6_0G5166.1	0.0047	0.0497	0.0946
V3.Lp_chr6_0G5194.1	V3.Lp_chr6_0G5196.1	0	0	99
V3.Lp_chr6_0G5390.1	V3.Lp_chr6_0G5394.1	0.0035	0.0417	0.0844
V3.Lp_chr6_0G5394.1	V3.Lp_chr6_0G5396.1	0	0	99
V3.Lp_chr6_0G5616.1	V3.Lp_chr6_0G5618.1	0.0502	0.1497	0.3351
V3.Lp_chr6_0G5650.1	V3.Lp_chr6_0G5652.1	0.2155	2.5432	0.0847
V3.Lp_chr6_0G5682.1	V3.Lp_chr6_0G5684.1	0.0105	0.3796	0.0278
V3.Lp_chr6_0G5686.1	V3.Lp_chr6_0G5688.1	0.0205	0.5326	0.0385
V3.Lp_chr6_0G5694.1	V3.Lp_chr6_0G5696.1	0.2028	1.2248	0.1656
V3.Lp_chr6_0G5720.1	V3.Lp_chr6_0G5722.1	0.0472	0.3552	0.1329
V3.Lp_chr6_0G5788.1	V3.Lp_chr6_0G5790.1	0.4827	0.6363	0.7585
V3.Lp_chr6_0G5930.1	V3.Lp_chr6_0G5932.1	0.008	0.0135	0.5916
V3.Lp_chr6_0G5972.1	V3.Lp_chr6_0G5974.1	0.0776	0.3801	0.204
V3.Lp_chr6_0G5994.1	V3.Lp_chr6_0G5996.1	0.0421	0.4922	0.0856
V3.Lp_chr6_0G60.1	V3.Lp_chr6_0G68.1	0.1958	0.2857	0.6854
V3.Lp_chr6_0G6140.1	V3.Lp_chr6_0G6142.1	0.4334	2.7805	0.1559
V3.Lp_chr6_0G6154.1	V3.Lp_chr6_0G6156.1	0.0688	1.4011	0.0491
V3.Lp_chr6_0G616.1	V3.Lp_chr6_0G618.1	0.0345	0.0614	0.5623
V3.Lp_chr6_0G6250.1	V3.Lp_chr6_0G6252.1	0.0026	0.0055	0.4727
V3.Lp_chr6_0G6380.1	V3.Lp_chr6_0G6382.1	0	0	99
V3.Lp_chr6_0G6452.1	V3.Lp_chr6_0G6454.1	0.0288	0.0476	0.6049
V3.Lp_chr6_0G6670.1	V3.Lp_chr6_0G6672.1	0.0976	2.1628	0.0451
V3.Lp_chr6_0G6916.1	V3.Lp_chr6_0G6914.1	0	0	99
V3.Lp_chr6_0G6944.1	V3.Lp_chr6_0G6946.1	0.2454	1.6796	0.1461
V3.Lp_chr6_0G7044.1	V3.Lp_chr6_0G7046.1	0.0338	0.2219	0.1523
V3.Lp_chr6_0G7178.1	V3.Lp_chr6_0G7180.1	0.0418	0.525	0.0796
V3.Lp_chr6_0G7272.1	V3.Lp_chr6_0G7274.1	0.0652	0.0848	0.7687
V3.Lp_chr6_0G7310.1	V3.Lp_chr6_0G7312.1	0.0213	0.098	0.2171
V3.Lp_chr6_0G7392.1	V3.Lp_chr6_0G7394.1	0.2937	0.5043	0.5823
V3.Lp_chr6_0G7466.1	V3.Lp_chr6_0G7468.1	0.0004	0	99
V3.Lp_chr6_0G7804.1	V3.Lp_chr6_0G7806.1	0.0695	0.0753	0.9235
V3.Lp_chr6_0G8000.1	V3.Lp_chr6_0G8002.1	0.581	1.1193	0.5191
V3.Lp_chr6_0G8006.1	V3.Lp_chr6_0G8008.1	0.1488	0.3565	0.4173
V3.Lp_chr6_0G8008.1	V3.Lp_chr6_0G8010.1	0.0674	0.1268	0.5317
V3.Lp_chr6_0G8010.1	V3.Lp_chr6_0G8012.1	0.0177	0.0784	0.2261
V3.Lp_chr6_0G806.1	V3.Lp_chr6_0G808.1	0.1322	0.2036	0.6491
V3.Lp_chr6_0G812.1	V3.Lp_chr6_0G814.1	0.1405	0.1561	0.9001
V3.Lp_chr6_0G8126.1	V3.Lp_chr6_0G8130.1	0.0046	0.0091	0.5069
V3.Lp_chr6_0G8130.1	V3.Lp_chr6_0G8128.1	0.029	0.0365	0.7941
V3.Lp_chr6_0G8.1	V3.Lp_chr6_0G10.1	0.1899	0.6858	0.2769
V3.Lp_chr6_0G8298.1	V3.Lp_chr6_0G8302.1	0.1216	0.1878	0.6471
V3.Lp_chr6_0G8308.1	V3.Lp_chr6_0G8312.1	0.1356	0.6775	0.2001
V3.Lp_chr6_0G836.1	V3.Lp_chr6_0G838.1	0.0038	0	99
V3.Lp_chr6_0G838.1	V3.Lp_chr6_0G840.1	0	0	99
V3.Lp_chr6_0G8382.1	V3.Lp_chr6_0G8384.1	0.3314	0.6447	0.514
V3.Lp_chr6_0G8444.1	V3.Lp_chr6_0G8446.1	0.0037	0.1309	0.0284
V3.Lp_chr6_0G872.1	V3.Lp_chr6_0G874.1	0.0364	0.0657	0.554
V3.Lp_chr6_0G8816.1	V3.Lp_chr6_0G8818.1	0.0779	0.1069	0.7288
V3.Lp_chr6_0G892.1	V3.Lp_chr6_0G894.1	0.0366	0.7142	0.0513
V3.Lp_chr6_0G8940.1	V3.Lp_chr6_0G8942.1	0.3253	1.1204	0.2904
V3.Lp_chr6_0G9004.1	V3.Lp_chr6_0G9006.1	0.1768	0.2735	0.6466
V3.Lp_chr6_0G9006.1	V3.Lp_chr6_0G9008.1	0.1877	0.2318	0.8099
V3.Lp_chr6_0G9008.1	V3.Lp_chr6_0G9010.1	0.1837	0.2762	0.6651
V3.Lp_chr6_0G904.1	V3.Lp_chr6_0G906.1	0.1012	0.8207	0.1233
V3.Lp_chr6_0G9086.1	V3.Lp_chr6_0G9088.1	0.1981	0.2616	0.7571
V3.Lp_chr6_0G92.1	V3.Lp_chr6_0G96.1	0.1029	0.2711	0.3793
V3.Lp_chr6_0G9336.1	V3.Lp_chr6_0G9338.1	0.09	0.1087	0.8281
V3.Lp_chr6_0G934.1	V3.Lp_chr6_0G936.1	0.3964	1.1233	0.3529
V3.Lp_chr6_0G9430.1	V3.Lp_chr6_0G9432.1	0.1551	0.2759	0.5622
V3.Lp_chr6_0G9556.1	V3.Lp_chr6_0G9558.1	0.0027	0.0028	0.9742
V3.Lp_chr6_0G9558.1	V3.Lp_chr6_0G9560.1	0.0808	0.229	0.3531
V3.Lp_chr6_0G9642.1	V3.Lp_chr6_0G9644.1	0.0423	0.1156	0.3654
V3.Lp_chr6_0G9682.1	V3.Lp_chr6_0G9684.1	0.0922	0.2225	0.4145
V3.Lp_chr6_0G9686.1	V3.Lp_chr6_0G9688.1	0.197	0.9698	0.2031
V3.Lp_chr6_0G9714.1	V3.Lp_chr6_0G9716.1	0.0804	0.3142	0.256
V3.Lp_chr7_0.1G10040.1	V3.Lp_chr7_0.1G10042.1	0.1378	0.5577	0.2471
V3.Lp_chr7_0.1G10060.1	V3.Lp_chr7_0.1G10062.1	0.2451	4.6186	0.0531
V3.Lp_chr7_0.1G10092.1	V3.Lp_chr7_0.1G10094.1	0.0045	0.0076	0.5912
V3.Lp_chr7_0.1G10112.1	V3.Lp_chr7_0.1G10114.1	0.1145	0.4957	0.2309
V3.Lp_chr7_0.1G10188.1	V3.Lp_chr7_0.1G10190.1	0.4662	0.65	0.7172
V3.Lp_chr7_0.1G10190.1	V3.Lp_chr7_0.1G10192.1	0.0168	0.0443	0.3793
V3.Lp_chr7_0.1G10192.1	V3.Lp_chr7_0.1G10194.1	0.4545	0.7061	0.6437
V3.Lp_chr7_0.1G10298.1	V3.Lp_chr7_0.1G10300.1	0.0283	0.5301	0.0534
V3.Lp_chr7_0.1G10338.1	V3.Lp_chr7_0.1G10342.1	0.56	2.9268	0.1913
V3.Lp_chr7_0.1G10382.1	V3.Lp_chr7_0.1G10384.1	0.3148	0.4609	0.683
V3.Lp_chr7_0.1G10404.1	V3.Lp_chr7_0.1G10408.1	0.1591	0.2394	0.6643
V3.Lp_chr7_0.1G10412.1	V3.Lp_chr7_0.1G10416.1	0.0689	0.1384	0.4978
V3.Lp_chr7_0.1G1046.1	V3.Lp_chr7_0.1G1050.1	0.2855	99	0.0029
V3.Lp_chr7_0.1G10558.1	V3.Lp_chr7_0.1G10560.1	0.0482	0.1223	0.3943
V3.Lp_chr7_0.1G10576.1	V3.Lp_chr7_0.1G10580.1	0.4038	1.2364	0.3266
V3.Lp_chr7_0.1G10586.1	V3.Lp_chr7_0.1G10588.1	0.0311	0.048	0.6483
V3.Lp_chr7_0.1G10622.1	V3.Lp_chr7_0.1G10624.1	0.0813	0.5508	0.1477
V3.Lp_chr7_0.1G10692.1	V3.Lp_chr7_0.1G10694.1	0.0383	0.0939	0.4079
V3.Lp_chr7_0.1G10732.1	V3.Lp_chr7_0.1G10734.1	0.0243	0.5457	0.0446
V3.Lp_chr7_0.1G10754.1	V3.Lp_chr7_0.1G10760.1	0.3619	3.4197	0.1058
V3.Lp_chr7_0.1G10800.1	V3.Lp_chr7_0.1G10804.1	0.3789	3.6838	0.1029
V3.Lp_chr7_0.1G10804.1	V3.Lp_chr7_0.1G10806.1	0.1603	0.8395	0.1909
V3.Lp_chr7_0.1G10836.1	V3.Lp_chr7_0.1G10840.1	0.2772	0.5729	0.4838
V3.Lp_chr7_0.1G10844.1	V3.Lp_chr7_0.1G10848.1	0	0	99
V3.Lp_chr7_0.1G10850.1	V3.Lp_chr7_0.1G10852.1	0	0	99
V3.Lp_chr7_0.1G10894.1	V3.Lp_chr7_0.1G10896.1	0.177	0.2937	0.6026
V3.Lp_chr7_0.1G10924.1	V3.Lp_chr7_0.1G10926.1	0.1706	0.6559	0.2601
V3.Lp_chr7_0.1G10942.1	V3.Lp_chr7_0.1G10944.1	0.0338	0.2658	0.1271
V3.Lp_chr7_0.1G10944.1	V3.Lp_chr7_0.1G10950.1	0.1666	1.4575	0.1143
V3.Lp_chr7_0.1G10950.1	V3.Lp_chr7_0.1G10956.1	0.1578	1.8785	0.084
V3.Lp_chr7_0.1G11010.1	V3.Lp_chr7_0.1G11014.1	0.1162	0.2756	0.4216
V3.Lp_chr7_0.1G11014.1	V3.Lp_chr7_0.1G11016.1	0.1194	0.3114	0.3835
V3.Lp_chr7_0.1G11090.1	V3.Lp_chr7_0.1G11092.1	0.0128	0.3969	0.0322
V3.Lp_chr7_0.1G11092.1	V3.Lp_chr7_0.1G11094.1	0.026	0.4521	0.0576
V3.Lp_chr7_0.1G11124.1	V3.Lp_chr7_0.1G11126.1	0.0034	1.9163	0.0018
V3.Lp_chr7_0.1G11142.1	V3.Lp_chr7_0.1G11144.1	0.0066	0.624	0.0106
V3.Lp_chr7_0.1G11144.1	V3.Lp_chr7_0.1G11146.1	0.0087	1.5487	0.0056
V3.Lp_chr7_0.1G11154.1	V3.Lp_chr7_0.1G11156.1	0.0516	0.0566	0.9111
V3.Lp_chr7_0.1G11224.1	V3.Lp_chr7_0.1G11226.1	0.1456	0.2383	0.6108
V3.Lp_chr7_0.1G11242.1	V3.Lp_chr7_0.1G11244.1	0.0263	0.2618	0.1005
V3.Lp_chr7_0.1G11282.1	V3.Lp_chr7_0.1G11284.1	0.0165	0.1961	0.084
V3.Lp_chr7_0.1G11330.1	V3.Lp_chr7_0.1G11332.1	0.0105	0.6786	0.0154
V3.Lp_chr7_0.1G11348.1	V3.Lp_chr7_0.1G11350.1	0.032	1.4827	0.0216
V3.Lp_chr7_0.1G11350.1	V3.Lp_chr7_0.1G11354.1	0.4781	1.6739	0.2856
V3.Lp_chr7_0.1G11396.1	V3.Lp_chr7_0.1G11398.1	0.2935	1.0593	0.2771
V3.Lp_chr7_0.1G11398.1	V3.Lp_chr7_0.1G11400.1	0.3618	1.0332	0.3502
V3.Lp_chr7_0.1G11400.1	V3.Lp_chr7_0.1G11404.1	0.3332	0.7831	0.4255
V3.Lp_chr7_0.1G11404.1	V3.Lp_chr7_0.1G11406.1	0.3799	1.0319	0.3681
V3.Lp_chr7_0.1G11470.1	V3.Lp_chr7_0.1G11472.1	0.3836	0.608	0.631
V3.Lp_chr7_0.1G11472.1	V3.Lp_chr7_0.1G11474.1	0.326	0.9322	0.3498
V3.Lp_chr7_0.1G11618.1	V3.Lp_chr7_0.1G11620.1	0.0057	0.0054	1.0491
V3.Lp_chr7_0.1G11690.1	V3.Lp_chr7_0.1G11692.1	0	0	99
V3.Lp_chr7_0.1G11716.1	V3.Lp_chr7_0.1G11718.1	0.0943	0.5195	0.1814
V3.Lp_chr7_0.1G11814.1	V3.Lp_chr7_0.1G11816.1	0.0415	0.2005	0.2071
V3.Lp_chr7_0.1G11928.1	V3.Lp_chr7_0.1G11930.1	0.0605	0.2393	0.2528
V3.Lp_chr7_0.1G1196.1	V3.Lp_chr7_0.1G1188.1	0	0	99
V3.Lp_chr7_0.1G12096.1	V3.Lp_chr7_0.1G12098.1	0.1023	0.7628	0.1342
V3.Lp_chr7_0.1G12098.1	V3.Lp_chr7_0.1G12100.1	0.0539	0.418	0.129
V3.Lp_chr7_0.1G12124.1	V3.Lp_chr7_0.1G12126.1	0.6504	1.5139	0.4296
V3.Lp_chr7_0.1G1218.1	V3.Lp_chr7_0.1G1238.1	0.0806	0.109	0.7396
V3.Lp_chr7_0.1G12198.1	V3.Lp_chr7_0.1G12200.1	0.0236	0.0653	0.3611
V3.Lp_chr7_0.1G12218.1	V3.Lp_chr7_0.1G12220.1	0.055	0.3844	0.1431
V3.Lp_chr7_0.1G12220.1	V3.Lp_chr7_0.1G12224.1	0.1924	0.5326	0.3612
V3.Lp_chr7_0.1G12232.1	V3.Lp_chr7_0.1G12234.1	0.2304	0.5259	0.4381
V3.Lp_chr7_0.1G12296.1	V3.Lp_chr7_0.1G12298.1	0.1898	0.7904	0.2402
V3.Lp_chr7_0.1G12374.1	V3.Lp_chr7_0.1G12376.1	0	0	99
V3.Lp_chr7_0.1G12382.1	V3.Lp_chr7_0.1G12384.1	0.5525	3.9766	0.1389
V3.Lp_chr7_0.1G12414.1	V3.Lp_chr7_0.1G12416.1	0.0972	0.9048	0.1075
V3.Lp_chr7_0.1G12422.1	V3.Lp_chr7_0.1G12424.1	0.6098	1.4529	0.4197
V3.Lp_chr7_0.1G12512.1	V3.Lp_chr7_0.1G12514.1	0.0112	0.0509	0.2199
V3.Lp_chr7_0.1G12514.1	V3.Lp_chr7_0.1G12518.1	0.0112	0.0509	0.2199
V3.Lp_chr7_0.1G12552.1	V3.Lp_chr7_0.1G12554.1	0.1076	0.2069	0.52
V3.Lp_chr7_0.1G12554.1	V3.Lp_chr7_0.1G12556.1	0.0833	0.1545	0.539
V3.Lp_chr7_0.1G12560.1	V3.Lp_chr7_0.1G12562.1	0.0021	0	99
V3.Lp_chr7_0.1G1294.1	V3.Lp_chr7_0.1G1296.1	0.1177	0.2605	0.4518
V3.Lp_chr7_0.1G1380.1	V3.Lp_chr7_0.1G1382.1	1.4078	2.4632	0.5716
V3.Lp_chr7_0.1G1386.1	V3.Lp_chr7_0.1G1388.1	0.4565	0.8714	0.5238
V3.Lp_chr7_0.1G1388.1	V3.Lp_chr7_0.1G1390.1	0.0736	0.364	0.2022
V3.Lp_chr7_0.1G1438.1	V3.Lp_chr7_0.1G1440.1	0.1476	0.5786	0.2551
V3.Lp_chr7_0.1G1440.1	V3.Lp_chr7_0.1G1442.1	0.352	1.3365	0.2634
V3.Lp_chr7_0.1G1448.1	V3.Lp_chr7_0.1G1450.1	0.1011	0.3992	0.2533
V3.Lp_chr7_0.1G1472.1	V3.Lp_chr7_0.1G1474.1	0.071	1.3524	0.0525
V3.Lp_chr7_0.1G1490.1	V3.Lp_chr7_0.1G1492.1	0.0707	0.2956	0.2391
V3.Lp_chr7_0.1G1492.1	V3.Lp_chr7_0.1G1496.1	0.1981	1.2797	0.1548
V3.Lp_chr7_0.1G1500.1	V3.Lp_chr7_0.1G1502.1	0.6349	0.646	0.9828
V3.Lp_chr7_0.1G158.1	V3.Lp_chr7_0.1G160.1	0.4447	2.0557	0.2163
V3.Lp_chr7_0.1G1590.1	V3.Lp_chr7_0.1G1592.1	0.3734	3.9823	0.0938
V3.Lp_chr7_0.1G1760.1	V3.Lp_chr7_0.1G1762.1	0.0473	0.1373	0.3442
V3.Lp_chr7_0.1G1782.1	V3.Lp_chr7_0.1G1784.1	0.0951	0.5107	0.1863
V3.Lp_chr7_0.1G1788.1	V3.Lp_chr7_0.1G1790.1	0.1382	0.2623	0.5268
V3.Lp_chr7_0.1G180.1	V3.Lp_chr7_0.1G182.1	0.3708	1.8289	0.2028
V3.Lp_chr7_0.1G1834.1	V3.Lp_chr7_0.1G1836.1	0.059	0.3165	0.1865
V3.Lp_chr7_0.1G1836.1	V3.Lp_chr7_0.1G1838.1	0.1541	0.3187	0.4834
V3.Lp_chr7_0.1G1920.1	V3.Lp_chr7_0.1G1922.1	0.0699	0.4986	0.1403
V3.Lp_chr7_0.1G192.1	V3.Lp_chr7_0.1G194.1	0.2217	0.9865	0.2248
V3.Lp_chr7_0.1G1940.1	V3.Lp_chr7_0.1G1942.1	0.5027	3.9221	0.1282
V3.Lp_chr7_0.1G1942.1	V3.Lp_chr7_0.1G1944.1	0.2877	4.0297	0.0714
V3.Lp_chr7_0.1G1956.1	V3.Lp_chr7_0.1G1958.1	0.4089	3.7376	0.1094
V3.Lp_chr7_0.1G204.1	V3.Lp_chr7_0.1G206.1	0.1327	2.259	0.0587
V3.Lp_chr7_0.1G2132.1	V3.Lp_chr7_0.1G2134.1	0.0821	0.3959	0.2073
V3.Lp_chr7_0.1G2134.1	V3.Lp_chr7_0.1G2136.1	0.1795	1.0371	0.1731
V3.Lp_chr7_0.1G2164.1	V3.Lp_chr7_0.1G2166.1	0.036	0.1335	0.2696
V3.Lp_chr7_0.1G2246.1	V3.Lp_chr7_0.1G2248.1	0.1691	0.3598	0.47
V3.Lp_chr7_0.1G2250.1	V3.Lp_chr7_0.1G2252.1	0.4743	0.8907	0.5325
V3.Lp_chr7_0.1G2266.1	V3.Lp_chr7_0.1G2268.1	0.0495	0.1218	0.406
V3.Lp_chr7_0.1G2268.1	V3.Lp_chr7_0.1G2270.1	0.1174	0.3522	0.3333
V3.Lp_chr7_0.1G2276.1	V3.Lp_chr7_0.1G2278.1	0.1885	0.4513	0.4178
V3.Lp_chr7_0.1G2278.1	V3.Lp_chr7_0.1G2280.1	0.1095	0.5083	0.2155
V3.Lp_chr7_0.1G240.1	V3.Lp_chr7_0.1G242.1	0	0.0161	0
V3.Lp_chr7_0.1G2446.1	V3.Lp_chr7_0.1G2448.1	0.0286	0.9724	0.0294
V3.Lp_chr7_0.1G2448.1	V3.Lp_chr7_0.1G2450.1	0.0338	0.8712	0.0388
V3.Lp_chr7_0.1G2480.1	V3.Lp_chr7_0.1G2484.1	0.0027	0	99
V3.Lp_chr7_0.1G2516.1	V3.Lp_chr7_0.1G2520.1	0.0275	0.0793	0.3469
V3.Lp_chr7_0.1G2532.1	V3.Lp_chr7_0.1G2534.1	0.0286	0.5236	0.0546
V3.Lp_chr7_0.1G2646.1	V3.Lp_chr7_0.1G2648.1	0.4663	3.7164	0.1255
V3.Lp_chr7_0.1G2658.1	V3.Lp_chr7_0.1G2660.1	0.0718	0.5381	0.1334
V3.Lp_chr7_0.1G2660.1	V3.Lp_chr7_0.1G2662.1	0.0787	0.6279	0.1254
V3.Lp_chr7_0.1G2690.1	V3.Lp_chr7_0.1G2692.1	0.0327	0.0712	0.4589
V3.Lp_chr7_0.1G2740.1	V3.Lp_chr7_0.1G2742.1	0.1455	2.585	0.0563
V3.Lp_chr7_0.1G2772.1	V3.Lp_chr7_0.1G2774.1	0.2426	0.889	0.2729
V3.Lp_chr7_0.1G294.1	V3.Lp_chr7_0.1G296.1	0.1165	0.4708	0.2475
V3.Lp_chr7_0.1G2980.1	V3.Lp_chr7_0.1G2982.1	0.1936	3.8067	0.0509
V3.Lp_chr7_0.1G3002.1	V3.Lp_chr7_0.1G3004.1	0.5284	1.8894	0.2797
V3.Lp_chr7_0.1G3064.1	V3.Lp_chr7_0.1G3066.1	0	0	99
V3.Lp_chr7_0.1G3244.1	V3.Lp_chr7_0.1G3246.1	0.1323	0.4212	0.3141
V3.Lp_chr7_0.1G3272.1	V3.Lp_chr7_0.1G3274.1	0.1738	1.1703	0.1485
V3.Lp_chr7_0.1G3338.1	V3.Lp_chr7_0.1G3340.1	0.1021	0.3643	0.2803
V3.Lp_chr7_0.1G3340.1	V3.Lp_chr7_0.1G3342.1	0.1192	0.5743	0.2076
V3.Lp_chr7_0.1G3420.1	V3.Lp_chr7_0.1G3422.1	0.1941	0.4569	0.4249
V3.Lp_chr7_0.1G3460.1	V3.Lp_chr7_0.1G3462.1	0.3041	3.4648	0.0878
V3.Lp_chr7_0.1G3554.1	V3.Lp_chr7_0.1G3556.1	0.1955	0.335	0.5835
V3.Lp_chr7_0.1G3626.1	V3.Lp_chr7_0.1G3628.1	0.0172	0.0228	0.7565
V3.Lp_chr7_0.1G3800.1	V3.Lp_chr7_0.1G3802.1	0.0944	0.2028	0.4653
V3.Lp_chr7_0.1G384.1	V3.Lp_chr7_0.1G386.1	0.1481	0.9259	0.16
V3.Lp_chr7_0.1G3920.1	V3.Lp_chr7_0.1G3922.1	0.1061	0.3606	0.2943
V3.Lp_chr7_0.1G3940.1	V3.Lp_chr7_0.1G3942.1	0.0699	0.2328	0.3002
V3.Lp_chr7_0.1G3950.1	V3.Lp_chr7_0.1G3952.1	0.4606	1.5151	0.304
V3.Lp_chr7_0.1G4000.1	V3.Lp_chr7_0.1G4002.1	0.3845	2.0491	0.1876
V3.Lp_chr7_0.1G4012.1	V3.Lp_chr7_0.1G4014.1	0.3078	0.4046	0.7608
V3.Lp_chr7_0.1G4042.1	V3.Lp_chr7_0.1G4044.1	0.0977	0.686	0.1424
V3.Lp_chr7_0.1G4402.1	V3.Lp_chr7_0.1G4404.1	0.1227	0.9012	0.1361
V3.Lp_chr7_0.1G4404.1	V3.Lp_chr7_0.1G4406.1	0.1383	0.3788	0.3651
V3.Lp_chr7_0.1G4406.1	V3.Lp_chr7_0.1G4408.1	0.1454	0.6739	0.2158
V3.Lp_chr7_0.1G4478.1	V3.Lp_chr7_0.1G4482.1	0.1803	0.4137	0.4357
V3.Lp_chr7_0.1G4486.1	V3.Lp_chr7_0.1G4490.1	0.0079	0.0203	0.391
V3.Lp_chr7_0.1G4490.1	V3.Lp_chr7_0.1G4492.1	0.1446	0.3716	0.3892
V3.Lp_chr7_0.1G4496.1	V3.Lp_chr7_0.1G4498.1	0.3974	0.6972	0.5699
V3.Lp_chr7_0.1G4512.1	V3.Lp_chr7_0.1G4514.1	0.0082	0.4255	0.0193
V3.Lp_chr7_0.1G4514.1	V3.Lp_chr7_0.1G4518.1	0.0068	0.8446	0.0081
V3.Lp_chr7_0.1G4568.1	V3.Lp_chr7_0.1G4572.1	0.0506	0.0512	0.9882
V3.Lp_chr7_0.1G4666.1	V3.Lp_chr7_0.1G4668.1	0.1164	1.184	0.0983
V3.Lp_chr7_0.1G4730.1	V3.Lp_chr7_0.1G4732.1	0.0051	0.0035	1.4705
V3.Lp_chr7_0.1G4734.1	V3.Lp_chr7_0.1G4738.1	0.0701	0.1103	0.636
V3.Lp_chr7_0.1G478.1	V3.Lp_chr7_0.1G482.1	0.1952	0.7006	0.2786
V3.Lp_chr7_0.1G494.1	V3.Lp_chr7_0.1G496.1	0.1869	0.6109	0.306
V3.Lp_chr7_0.1G5094.1	V3.Lp_chr7_0.1G5096.1	0.392	3.4973	0.1121
V3.Lp_chr7_0.1G5114.1	V3.Lp_chr7_0.1G5116.1	0.0271	0.2968	0.0912
V3.Lp_chr7_0.1G5266.1	V3.Lp_chr7_0.1G5268.1	0.1313	0.6207	0.2115
V3.Lp_chr7_0.1G5280.1	V3.Lp_chr7_0.1G5282.1	0.1221	1.4552	0.0839
V3.Lp_chr7_0.1G528.1	V3.Lp_chr7_0.1G530.1	0.0482	0.6077	0.0794
V3.Lp_chr7_0.1G5282.1	V3.Lp_chr7_0.1G5284.1	0.2145	3.2691	0.0656
V3.Lp_chr7_0.1G5328.1	V3.Lp_chr7_0.1G5330.1	0	0	99
V3.Lp_chr7_0.1G5472.1	V3.Lp_chr7_0.1G5474.1	0.0234	0.0306	0.7635
V3.Lp_chr7_0.1G5620.1	V3.Lp_chr7_0.1G5622.1	0.0956	0.1896	0.5039
V3.Lp_chr7_0.1G566.1	V3.Lp_chr7_0.1G568.1	0	0	99
V3.Lp_chr7_0.1G568.1	V3.Lp_chr7_0.1G570.1	0.0096	0.1398	0.0687
V3.Lp_chr7_0.1G5686.1	V3.Lp_chr7_0.1G5688.1	0.0338	1.4601	0.0231
V3.Lp_chr7_0.1G570.1	V3.Lp_chr7_0.1G572.1	0.0598	0.3289	0.1819
V3.Lp_chr7_0.1G5720.1	V3.Lp_chr7_0.1G5722.1	0	0	99
V3.Lp_chr7_0.1G574.1	V3.Lp_chr7_0.1G576.1	0.0706	0.4633	0.1523
V3.Lp_chr7_0.1G5822.1	V3.Lp_chr7_0.1G5824.1	0.2788	0.913	0.3053
V3.Lp_chr7_0.1G5840.1	V3.Lp_chr7_0.1G5842.1	0.3297	2.2498	0.1466
V3.Lp_chr7_0.1G5914.1	V3.Lp_chr7_0.1G5916.1	1.0226	2.2283	0.4589
V3.Lp_chr7_0.1G5916.1	V3.Lp_chr7_0.1G5918.1	0.2846	1.4989	0.1899
V3.Lp_chr7_0.1G5924.1	V3.Lp_chr7_0.1G5926.1	0.0443	0.1678	0.2641
V3.Lp_chr7_0.1G5986.1	V3.Lp_chr7_0.1G5988.1	0.0217	0.4375	0.0495
V3.Lp_chr7_0.1G610.1	V3.Lp_chr7_0.1G612.1	0.0432	0.1412	0.3058
V3.Lp_chr7_0.1G612.1	V3.Lp_chr7_0.1G614.1	0.1019	0.7508	0.1357
V3.Lp_chr7_0.1G62.1	V3.Lp_chr7_0.1G64.1	0.209	2.2779	0.0917
V3.Lp_chr7_0.1G6368.1	V3.Lp_chr7_0.1G6370.1	0.0009	0	99
V3.Lp_chr7_0.1G648.1	V3.Lp_chr7_0.1G650.1	0.0295	0.0618	0.4775
V3.Lp_chr7_0.1G6520.1	V3.Lp_chr7_0.1G6522.1	0.0334	0.4643	0.072
V3.Lp_chr7_0.1G6524.1	V3.Lp_chr7_0.1G6526.1	0.2057	3.1672	0.0649
V3.Lp_chr7_0.1G6588.1	V3.Lp_chr7_0.1G6586.1	0.1869	0.7457	0.2507
V3.Lp_chr7_0.1G6648.1	V3.Lp_chr7_0.1G6650.1	0.2002	1.2098	0.1655
V3.Lp_chr7_0.1G6712.1	V3.Lp_chr7_0.1G6714.1	0.0794	1.5012	0.0529
V3.Lp_chr7_0.1G6920.1	V3.Lp_chr7_0.1G6922.1	0.0529	0.6068	0.0872
V3.Lp_chr7_0.1G6972.1	V3.Lp_chr7_0.1G6974.1	0.403	2.6708	0.1509
V3.Lp_chr7_0.1G7082.1	V3.Lp_chr7_0.1G7084.1	0.1712	0.1921	0.8913
V3.Lp_chr7_0.1G7130.1	V3.Lp_chr7_0.1G7132.1	0.0321	0.4454	0.0721
V3.Lp_chr7_0.1G7132.1	V3.Lp_chr7_0.1G7134.1	0.4668	0.7717	0.6048
V3.Lp_chr7_0.1G7142.1	V3.Lp_chr7_0.1G7144.1	0.0705	0.4633	0.1521
V3.Lp_chr7_0.1G7158.1	V3.Lp_chr7_0.1G7160.1	0.9498	3.3836	0.2807
V3.Lp_chr7_0.1G7160.1	V3.Lp_chr7_0.1G7162.1	0.2227	3.1924	0.0698
V3.Lp_chr7_0.1G720.1	V3.Lp_chr7_0.1G722.1	0.028	0.774	0.0362
V3.Lp_chr7_0.1G7224.1	V3.Lp_chr7_0.1G7226.1	0.0465	0.2241	0.2074
V3.Lp_chr7_0.1G7232.1	V3.Lp_chr7_0.1G7234.1	0.1249	1.225	0.102
V3.Lp_chr7_0.1G7254.1	V3.Lp_chr7_0.1G7256.1	0.0468	0.3588	0.1305
V3.Lp_chr7_0.1G730.1	V3.Lp_chr7_0.1G732.1	0.0593	0.3939	0.1506
V3.Lp_chr7_0.1G7328.1	V3.Lp_chr7_0.1G7332.1	0.0391	0.0719	0.5444
V3.Lp_chr7_0.1G7382.1	V3.Lp_chr7_0.1G7384.1	0.1511	0.2271	0.6654
V3.Lp_chr7_0.1G7404.1	V3.Lp_chr7_0.1G7406.1	0.5892	3.3353	0.1766
V3.Lp_chr7_0.1G7414.1	V3.Lp_chr7_0.1G7416.1	0.0153	0.6326	0.0241
V3.Lp_chr7_0.1G7436.1	V3.Lp_chr7_0.1G7438.1	0	0	99
V3.Lp_chr7_0.1G7438.1	V3.Lp_chr7_0.1G7440.1	0.0581	1.7138	0.0339
V3.Lp_chr7_0.1G7566.1	V3.Lp_chr7_0.1G7568.1	0.0294	0.0539	0.5454
V3.Lp_chr7_0.1G7580.1	V3.Lp_chr7_0.1G7582.1	0.2155	0.6268	0.3438
V3.Lp_chr7_0.1G7598.1	V3.Lp_chr7_0.1G7602.1	0.0383	0.1611	0.2376
V3.Lp_chr7_0.1G7610.1	V3.Lp_chr7_0.1G7612.1	0.0341	0.6374	0.0535
V3.Lp_chr7_0.1G7612.1	V3.Lp_chr7_0.1G7614.1	0.1192	1.806	0.066
V3.Lp_chr7_0.1G7696.1	V3.Lp_chr7_0.1G7698.1	0.0082	0.5023	0.0164
V3.Lp_chr7_0.1G7704.1	V3.Lp_chr7_0.1G7706.1	0.0545	0.5447	0.1001
V3.Lp_chr7_0.1G7834.1	V3.Lp_chr7_0.1G7836.1	0.0256	1.8637	0.0137
V3.Lp_chr7_0.1G7856.1	V3.Lp_chr7_0.1G7858.1	0.337	1.3907	0.2423
V3.Lp_chr7_0.1G7982.1	V3.Lp_chr7_0.1G7984.1	0	0.0281	0
V3.Lp_chr7_0.1G8034.1	V3.Lp_chr7_0.1G8036.1	0.0067	0.0499	0.1344
V3.Lp_chr7_0.1G8060.1	V3.Lp_chr7_0.1G8062.1	0.1023	2.2392	0.0457
V3.Lp_chr7_0.1G8154.1	V3.Lp_chr7_0.1G8156.1	0.0189	0.1294	0.1461
V3.Lp_chr7_0.1G8226.1	V3.Lp_chr7_0.1G8232.1	0.0012	0	99
V3.Lp_chr7_0.1G824.1	V3.Lp_chr7_0.1G826.1	0.1639	1.0796	0.1518
V3.Lp_chr7_0.1G8258.1	V3.Lp_chr7_0.1G8260.1	0.0116	0.0331	0.3519
V3.Lp_chr7_0.1G8280.1	V3.Lp_chr7_0.1G8284.1	0.0916	0.3548	0.2581
V3.Lp_chr7_0.1G8290.1	V3.Lp_chr7_0.1G8292.1	0.1673	0.6517	0.2567
[truncated: 44 more rows]
