# Supplementary material for: Combined genomic and transcriptomic analysis reveals the contribution of tandem duplication genes to low-temperature adaptation in perennial ryegrass
Source: Front Plant Sci. 2023 Jul 12;14:1216048. doi: 10.3389/fpls.2023.1216048 (PMC10368995; doi:10.3389/fpls.2023.1216048)
Supplement: Supplementary file 4 [file Table_4.xlsx]

## Sheet: Table S4
Supplementary Table 4. TDGs with more than five genes in the same cluster and their annotations.
Gene ID	The number of genes in the same cluster	Chr	Description
V3.Lp_chr1_0G8996.1	6	Chr1	RlpA-like domain superfamily
V3.Lp_chr1_0G8998.1	6	Chr1	RlpA-like domain superfamily
V3.Lp_chr1_0G9000.1	6	Chr1	RlpA-like domain superfamily
V3.Lp_chr1_0G9002.1	6	Chr1	RlpA-like domain superfamily
V3.Lp_chr1_0G9004.1	6	Chr1	RlpA-like domain superfamily
V3.Lp_chr1_0G9006.1	6	Chr1	RlpA-like domain superfamily
V3.Lp_chr1_0G15726.1	6	Chr1	F-box domain
V3.Lp_chr1_0G15728.1	6	Chr1	F-box domain
V3.Lp_chr1_0G15730.1	6	Chr1	F-box domain
V3.Lp_chr1_0G15732.1	6	Chr1	F-box domain
V3.Lp_chr1_0G15734.1	6	Chr1	F-box domain
V3.Lp_chr1_0G15736.1	6	Chr1	F-box domain
V3.Lp_chr3_0G3612.1	6	Chr3	Unannotated sequence
V3.Lp_chr3_0G3614.1	6	Chr3	Unannotated sequence
V3.Lp_chr3_0G3616.1	6	Chr3	Unannotated sequence
V3.Lp_chr3_0G3618.1	6	Chr3	Unannotated sequence
V3.Lp_chr3_0G3620.1	6	Chr3	Unannotated sequence
V3.Lp_chr3_0G3622.1	6	Chr3	Unannotated sequence
V3.Lp_chr4_0G3030.1	6	Chr4	Unannotated sequence
V3.Lp_chr4_0G3032.1	6	Chr4	Unannotated sequence
V3.Lp_chr4_0G3036.1	6	Chr4	Unannotated sequence
V3.Lp_chr4_0G3038.1	6	Chr4	Unannotated sequence
V3.Lp_chr4_0G3040.1	6	Chr4	Unannotated sequence
V3.Lp_chr4_0G3042.1	6	Chr4	Unannotated sequence
V3.Lp_chr1_0G15290.1	5	Chr1	Transcription factor TFIIB
V3.Lp_chr1_0G15292.1	5	Chr1	Transcription factor TFIIB
V3.Lp_chr1_0G15294.1	5	Chr1	Transcription factor TFIIB
V3.Lp_chr1_0G15296.1	5	Chr1	Transcription factor TFIIB
V3.Lp_chr1_0G15298.1	5	Chr1	Transcription factor TFIIB
V3.Lp_chr1_0G6196.1	5	Chr1	Proteinase inhibitor I13, potato inhibitor I
V3.Lp_chr1_0G6198.1	5	Chr1	Proteinase inhibitor I13, potato inhibitor I
V3.Lp_chr1_0G6204.1	5	Chr1	Proteinase inhibitor I13, potato inhibitor I
V3.Lp_chr1_0G6206.1	5	Chr1	Proteinase inhibitor I13, potato inhibitor I
V3.Lp_chr1_0G6208.1	5	Chr1	Proteinase inhibitor I13, potato inhibitor I
V3.Lp_chr2_0G17844.1	5	Chr2	Glycoside hydrolase family 1
V3.Lp_chr2_0G17846.1	5	Chr2	Glycoside hydrolase family 1
V3.Lp_chr2_0G17848.1	5	Chr2	Glycoside hydrolase family 1
V3.Lp_chr2_0G17850.1	5	Chr2	Glycoside hydrolase family 1
V3.Lp_chr2_0G17852.1	5	Chr2	Glycoside hydrolase family 1
V3.Lp_chr3_0G5746.1	5	Chr3	Unannotated sequence
V3.Lp_chr3_0G5748.1	5	Chr3	Unannotated sequence
V3.Lp_chr3_0G5750.1	5	Chr3	Unannotated sequence
V3.Lp_chr3_0G5754.1	5	Chr3	Unannotated sequence
V3.Lp_chr3_0G5756.1	5	Chr3	Unannotated sequence
V3.Lp_chr3_0G10630.1	5	Chr3	Unannotated sequence
V3.Lp_chr3_0G10632.1	5	Chr3	Unannotated sequence
V3.Lp_chr3_0G10634.1	5	Chr3	Unannotated sequence
V3.Lp_chr3_0G10636.1	5	Chr3	Unannotated sequence
V3.Lp_chr3_0G10638.1	5	Chr3	Unannotated sequence
V3.Lp_chr3_0G11534.1	5	Chr3	DNA/RNA polymerase superfamily
V3.Lp_chr3_0G11536.1	5	Chr3	DNA/RNA polymerase superfamily
V3.Lp_chr3_0G11538.1	5	Chr3	DNA/RNA polymerase superfamily
V3.Lp_chr3_0G11540.1	5	Chr3	DNA/RNA polymerase superfamily
V3.Lp_chr3_0G11542.1	5	Chr3	DNA/RNA polymerase superfamily
V3.Lp_chr3_0G20106.1	5	Chr3	Glycoside hydrolase family 18, catalytic domain
V3.Lp_chr3_0G20108.1	5	Chr3	Glycoside hydrolase family 18, catalytic domain
V3.Lp_chr3_0G20110.1	5	Chr3	Glycoside hydrolase family 18, catalytic domain
V3.Lp_chr3_0G20112.1	5	Chr3	Glycoside hydrolase family 18, catalytic domain
V3.Lp_chr3_0G20114.1	5	Chr3	Glycoside hydrolase family 18, catalytic domain
V3.Lp_chr4_0G10590.1	5	Chr4	Protein of unknown function DUF707
V3.Lp_chr4_0G10592.1	5	Chr4	Protein of unknown function DUF707
V3.Lp_chr4_0G10594.1	5	Chr4	Protein of unknown function DUF707
V3.Lp_chr4_0G10596.1	5	Chr4	Protein of unknown function DUF707
V3.Lp_chr4_0G10598.1	5	Chr4	Protein of unknown function DUF707
V3.Lp_chr4_0G12450.1	5	Chr4	F-box domain
V3.Lp_chr4_0G12452.1	5	Chr4	F-box domain
V3.Lp_chr4_0G12456.1	5	Chr4	F-box domain
V3.Lp_chr4_0G12458.1	5	Chr4	F-box domain
V3.Lp_chr4_0G12460.1	5	Chr4	F-box domain
V3.Lp_chr4_0G18932.1	5	Chr4	Short-chain dehydrogenase/reductase SDR
V3.Lp_chr4_0G18934.1	5	Chr4	Short-chain dehydrogenase/reductase SDR
V3.Lp_chr4_0G18936.1	5	Chr4	Short-chain dehydrogenase/reductase SDR
V3.Lp_chr4_0G18938.1	5	Chr4	Short-chain dehydrogenase/reductase SDR
V3.Lp_chr4_0G18940.1	5	Chr4	Short-chain dehydrogenase/reductase SDR
V3.Lp_chr5_0G10386.1	5	Chr5	F-box domain
V3.Lp_chr5_0G10388.1	5	Chr5	F-box domain
V3.Lp_chr5_0G10390.1	5	Chr5	F-box domain
V3.Lp_chr5_0G10392.1	5	Chr5	F-box domain
V3.Lp_chr5_0G10396.1	5	Chr5	F-box domain
V3.Lp_chr5_0G15764.1	5	Chr5	Unannotated sequence
V3.Lp_chr5_0G15766.1	5	Chr5	Unannotated sequence
V3.Lp_chr5_0G15768.1	5	Chr5	Unannotated sequence
V3.Lp_chr5_0G15770.1	5	Chr5	Unannotated sequence
V3.Lp_chr5_0G15772.1	5	Chr5	Unannotated sequence
V3.Lp_chr6_0G3558.1	5	Chr6	AP2/ERF domain
V3.Lp_chr6_0G3560.1	5	Chr6	AP2/ERF domain
V3.Lp_chr6_0G3562.1	5	Chr6	AP2/ERF domain
V3.Lp_chr6_0G3564.1	5	Chr6	AP2/ERF domain
V3.Lp_chr6_0G3566.1	5	Chr6	AP2/ERF domain
V3.Lp_chr6_0G18074.1	5	Chr6	Eukaryotic translation initiation factor 3 subunit G, N-terminal
V3.Lp_chr6_0G18076.1	5	Chr6	Eukaryotic translation initiation factor 3 subunit G, N-terminal
V3.Lp_chr6_0G18078.1	5	Chr6	Eukaryotic translation initiation factor 3 subunit G, N-terminal
V3.Lp_chr6_0G18080.1	5	Chr6	Eukaryotic translation initiation factor 3 subunit G, N-terminal
V3.Lp_chr6_0G18082.1	5	Chr6	Eukaryotic translation initiation factor 3 subunit G, N-terminal
V3.Lp_chr7_0.1G11396.1	5	Chr7	BTB/POZ domain
V3.Lp_chr7_0.1G11398.1	5	Chr7	BTB/POZ domain
V3.Lp_chr7_0.1G11400.1	5	Chr7	BTB/POZ domain
V3.Lp_chr7_0.1G11404.1	5	Chr7	BTB/POZ domain
V3.Lp_chr7_0.1G11406.1	5	Chr7	BTB/POZ domain
