# Supplementary material for: Combined genomic and transcriptomic analysis reveals the contribution of tandem duplication genes to low-temperature adaptation in perennial ryegrass
Source: Front Plant Sci. 2023 Jul 12;14:1216048. doi: 10.3389/fpls.2023.1216048 (PMC10368995; doi:10.3389/fpls.2023.1216048)
Supplement: Supplementary file 5 [file Table_5.xlsx]

## Sheet: Table S5
Supplementary Table 5. GO enrichment results of TDGs in L. perenne.
GO term ID	ONTOLOGY	Description	TDGs	Background genes	FDR	Gene ID
GO:0010030	BP	positive regulation of seed germination	20	52	5.62e-09	V3.Lp_chr2_0G10992.1/V3.Lp_chr2_0G10994.1/V3.Lp_chr2_0G10996.1/V3.Lp_chr2_0G11008.1/V3.Lp_chr2_0G11010.1/V3.Lp_chr2_0G11014.1/V3.Lp_chr2_0G11016.1/V3.Lp_chr2_0G11018.1/V3.Lp_chr2_0G11020.1/V3.Lp_chr2_0G11028.1/V3.Lp_chr2_0G11030.1/V3.Lp_chr2_0G17166.1/V3.Lp_chr2_0G5608.1/V3.Lp_chr2_0G5610.1/V3.Lp_chr2_0G8104.1/V3.Lp_chr2_0G8106.1/V3.Lp_chr4_0G17118.1/V3.Lp_chr4_0G17120.1/V3.Lp_chr6_0G9004.1/V3.Lp…
GO:0034605	BP	cellular response to heat	18	48	5.8e-08	V3.Lp_chr2_0G10992.1/V3.Lp_chr2_0G10994.1/V3.Lp_chr2_0G10996.1/V3.Lp_chr2_0G11008.1/V3.Lp_chr2_0G11010.1/V3.Lp_chr2_0G11014.1/V3.Lp_chr2_0G11016.1/V3.Lp_chr2_0G11018.1/V3.Lp_chr2_0G11020.1/V3.Lp_chr2_0G11028.1/V3.Lp_chr2_0G11030.1/V3.Lp_chr2_0G17166.1/V3.Lp_chr4_0G17118.1/V3.Lp_chr4_0G17120.1/V3.Lp_chr4_0G25394.1/V3.Lp_chr4_0G25396.1/V3.Lp_chr6_0G9004.1/V3.Lp_chr6_0G9008.1
GO:0070141	BP	response to UV-A	11	17	1e-07	V3.Lp_chr2_0G10992.1/V3.Lp_chr2_0G10994.1/V3.Lp_chr2_0G10996.1/V3.Lp_chr2_0G11008.1/V3.Lp_chr2_0G11010.1/V3.Lp_chr2_0G11014.1/V3.Lp_chr2_0G11016.1/V3.Lp_chr2_0G11018.1/V3.Lp_chr2_0G11020.1/V3.Lp_chr2_0G11028.1/V3.Lp_chr2_0G11030.1
GO:0071492	BP	cellular response to UV-A	11	17	1e-07	V3.Lp_chr2_0G10992.1/V3.Lp_chr2_0G10994.1/V3.Lp_chr2_0G10996.1/V3.Lp_chr2_0G11008.1/V3.Lp_chr2_0G11010.1/V3.Lp_chr2_0G11014.1/V3.Lp_chr2_0G11016.1/V3.Lp_chr2_0G11018.1/V3.Lp_chr2_0G11020.1/V3.Lp_chr2_0G11028.1/V3.Lp_chr2_0G11030.1
GO:0051193	BP	regulation of cofactor metabolic process	23	86	1.34e-07	V3.Lp_chr2_0G10992.1/V3.Lp_chr2_0G10994.1/V3.Lp_chr2_0G10996.1/V3.Lp_chr2_0G11008.1/V3.Lp_chr2_0G11010.1/V3.Lp_chr2_0G11014.1/V3.Lp_chr2_0G11016.1/V3.Lp_chr2_0G11018.1/V3.Lp_chr2_0G11020.1/V3.Lp_chr2_0G11028.1/V3.Lp_chr2_0G11030.1/V3.Lp_chr2_0G1208.1/V3.Lp_chr2_0G1210.1/V3.Lp_chr2_0G19040.1/V3.Lp_chr2_0G19044.1/V3.Lp_chr3_0G1516.1/V3.Lp_chr3_0G1518.1/V3.Lp_chr3_0G1530.1/V3.Lp_chr3_0G1532.1/V3.Lp_…
GO:0034754	BP	cellular hormone metabolic process	20	66	1.41e-07	V3.Lp_chr2_0G1208.1/V3.Lp_chr2_0G1210.1/V3.Lp_chr2_0G19040.1/V3.Lp_chr2_0G19044.1/V3.Lp_chr2_0G2162.1/V3.Lp_chr2_0G2164.1/V3.Lp_chr2_0G2166.1/V3.Lp_chr3_0G19590.1/V3.Lp_chr3_0G19594.1/V3.Lp_chr5_0G1016.1/V3.Lp_chr5_0G1020.1/V3.Lp_chr5_0G1110.1/V3.Lp_chr5_0G1112.1/V3.Lp_chr5_0G982.1/V3.Lp_chr5_0G984.1/V3.Lp_chr6_0G5390.1/V3.Lp_chr6_0G5394.1/V3.Lp_chr6_0G5396.1/V3.Lp_chr7_0.1G5840.1/V3.Lp_chr7_0.1G…
GO:0010117	BP	photoprotection	11	19	2.45e-07	V3.Lp_chr2_0G10992.1/V3.Lp_chr2_0G10994.1/V3.Lp_chr2_0G10996.1/V3.Lp_chr2_0G11008.1/V3.Lp_chr2_0G11010.1/V3.Lp_chr2_0G11014.1/V3.Lp_chr2_0G11016.1/V3.Lp_chr2_0G11018.1/V3.Lp_chr2_0G11020.1/V3.Lp_chr2_0G11028.1/V3.Lp_chr2_0G11030.1
GO:0071486	BP	cellular response to high light intensity	11	19	2.45e-07	V3.Lp_chr2_0G10992.1/V3.Lp_chr2_0G10994.1/V3.Lp_chr2_0G10996.1/V3.Lp_chr2_0G11008.1/V3.Lp_chr2_0G11010.1/V3.Lp_chr2_0G11014.1/V3.Lp_chr2_0G11016.1/V3.Lp_chr2_0G11018.1/V3.Lp_chr2_0G11020.1/V3.Lp_chr2_0G11028.1/V3.Lp_chr2_0G11030.1
GO:0071484	BP	cellular response to light intensity	11	20	4.64e-07	V3.Lp_chr2_0G10992.1/V3.Lp_chr2_0G10994.1/V3.Lp_chr2_0G10996.1/V3.Lp_chr2_0G11008.1/V3.Lp_chr2_0G11010.1/V3.Lp_chr2_0G11014.1/V3.Lp_chr2_0G11016.1/V3.Lp_chr2_0G11018.1/V3.Lp_chr2_0G11020.1/V3.Lp_chr2_0G11028.1/V3.Lp_chr2_0G11030.1
GO:0009636	BP	response to toxic substance	45	300	5.39e-07	V3.Lp_chr1_0G16780.1/V3.Lp_chr1_0G16784.1/V3.Lp_chr1_0G16786.1/V3.Lp_chr1_0G16792.1/V3.Lp_chr1_0G3596.1/V3.Lp_chr1_0G3598.1/V3.Lp_chr1_0G9252.1/V3.Lp_chr1_0G9254.1/V3.Lp_chr2_0G1368.1/V3.Lp_chr2_0G15942.1/V3.Lp_chr2_0G15946.1/V3.Lp_chr2_0G24350.1/V3.Lp_chr2_0G618.1/V3.Lp_chr2_0G620.1/V3.Lp_chr3_0G10148.1/V3.Lp_chr3_0G10150.1/V3.Lp_chr3_0G16662.1/V3.Lp_chr3_0G16664.1/V3.Lp_chr3_0G20910.1/V3.Lp_chr…
GO:0019748	BP	secondary metabolic process	40	251	6.51e-07	V3.Lp_chr1_0G8762.1/V3.Lp_chr1_0G8764.1/V3.Lp_chr2_0G2162.1/V3.Lp_chr2_0G2164.1/V3.Lp_chr2_0G2166.1/V3.Lp_chr2_0G22126.1/V3.Lp_chr2_0G22128.1/V3.Lp_chr3_0G10148.1/V3.Lp_chr3_0G10150.1/V3.Lp_chr3_0G13636.1/V3.Lp_chr3_0G13638.1/V3.Lp_chr3_0G21740.1/V3.Lp_chr3_0G21742.1/V3.Lp_chr3_0G21744.1/V3.Lp_chr3_0G23198.1/V3.Lp_chr3_0G23200.1/V3.Lp_chr4_0G10646.1/V3.Lp_chr4_0G10648.1/V3.Lp_chr4_0G26150.1/V3.Lp…
GO:0010380	BP	regulation of chlorophyll biosynthetic process	15	42	8.02e-07	V3.Lp_chr2_0G10992.1/V3.Lp_chr2_0G10994.1/V3.Lp_chr2_0G10996.1/V3.Lp_chr2_0G11008.1/V3.Lp_chr2_0G11010.1/V3.Lp_chr2_0G11014.1/V3.Lp_chr2_0G11016.1/V3.Lp_chr2_0G11018.1/V3.Lp_chr2_0G11020.1/V3.Lp_chr2_0G11028.1/V3.Lp_chr2_0G11030.1/V3.Lp_chr2_0G1208.1/V3.Lp_chr2_0G1210.1/V3.Lp_chr2_0G19040.1/V3.Lp_chr2_0G19044.1
GO:1901463	BP	regulation of tetrapyrrole biosynthetic process	15	43	1.08e-06	V3.Lp_chr2_0G10992.1/V3.Lp_chr2_0G10994.1/V3.Lp_chr2_0G10996.1/V3.Lp_chr2_0G11008.1/V3.Lp_chr2_0G11010.1/V3.Lp_chr2_0G11014.1/V3.Lp_chr2_0G11016.1/V3.Lp_chr2_0G11018.1/V3.Lp_chr2_0G11020.1/V3.Lp_chr2_0G11028.1/V3.Lp_chr2_0G11030.1/V3.Lp_chr2_0G1208.1/V3.Lp_chr2_0G1210.1/V3.Lp_chr2_0G19040.1/V3.Lp_chr2_0G19044.1
GO:0010817	BP	regulation of hormone levels	58	458	1.44e-06	V3.Lp_chr2_0G1208.1/V3.Lp_chr2_0G1210.1/V3.Lp_chr2_0G18060.1/V3.Lp_chr2_0G18062.1/V3.Lp_chr2_0G19040.1/V3.Lp_chr2_0G19044.1/V3.Lp_chr2_0G19472.1/V3.Lp_chr2_0G2162.1/V3.Lp_chr2_0G2164.1/V3.Lp_chr2_0G2166.1/V3.Lp_chr2_0G964.1/V3.Lp_chr2_0G966.1/V3.Lp_chr3_0G1516.1/V3.Lp_chr3_0G1518.1/V3.Lp_chr3_0G1530.1/V3.Lp_chr3_0G1532.1/V3.Lp_chr3_0G16524.1/V3.Lp_chr3_0G16526.1/V3.Lp_chr3_0G19590.1/V3.Lp_chr3_0G…
GO:0090056	BP	regulation of chlorophyll metabolic process	15	45	1.94e-06	V3.Lp_chr2_0G10992.1/V3.Lp_chr2_0G10994.1/V3.Lp_chr2_0G10996.1/V3.Lp_chr2_0G11008.1/V3.Lp_chr2_0G11010.1/V3.Lp_chr2_0G11014.1/V3.Lp_chr2_0G11016.1/V3.Lp_chr2_0G11018.1/V3.Lp_chr2_0G11020.1/V3.Lp_chr2_0G11028.1/V3.Lp_chr2_0G11030.1/V3.Lp_chr2_0G1208.1/V3.Lp_chr2_0G1210.1/V3.Lp_chr2_0G19040.1/V3.Lp_chr2_0G19044.1
GO:1901401	BP	regulation of tetrapyrrole metabolic process	15	47	3.37e-06	V3.Lp_chr2_0G10992.1/V3.Lp_chr2_0G10994.1/V3.Lp_chr2_0G10996.1/V3.Lp_chr2_0G11008.1/V3.Lp_chr2_0G11010.1/V3.Lp_chr2_0G11014.1/V3.Lp_chr2_0G11016.1/V3.Lp_chr2_0G11018.1/V3.Lp_chr2_0G11020.1/V3.Lp_chr2_0G11028.1/V3.Lp_chr2_0G11030.1/V3.Lp_chr2_0G1208.1/V3.Lp_chr2_0G1210.1/V3.Lp_chr2_0G19040.1/V3.Lp_chr2_0G19044.1
GO:0071490	BP	cellular response to far red light	11	25	4.72e-06	V3.Lp_chr2_0G10992.1/V3.Lp_chr2_0G10994.1/V3.Lp_chr2_0G10996.1/V3.Lp_chr2_0G11008.1/V3.Lp_chr2_0G11010.1/V3.Lp_chr2_0G11014.1/V3.Lp_chr2_0G11016.1/V3.Lp_chr2_0G11018.1/V3.Lp_chr2_0G11020.1/V3.Lp_chr2_0G11028.1/V3.Lp_chr2_0G11030.1
GO:0071491	BP	cellular response to red light	11	25	4.72e-06	V3.Lp_chr2_0G10992.1/V3.Lp_chr2_0G10994.1/V3.Lp_chr2_0G10996.1/V3.Lp_chr2_0G11008.1/V3.Lp_chr2_0G11010.1/V3.Lp_chr2_0G11014.1/V3.Lp_chr2_0G11016.1/V3.Lp_chr2_0G11018.1/V3.Lp_chr2_0G11020.1/V3.Lp_chr2_0G11028.1/V3.Lp_chr2_0G11030.1
GO:0009408	BP	response to heat	34	212	4.73e-06	V3.Lp_chr1_0G11268.1/V3.Lp_chr1_0G11270.1/V3.Lp_chr1_0G11272.1/V3.Lp_chr1_0G13442.1/V3.Lp_chr1_0G13444.1/V3.Lp_chr2_0G10992.1/V3.Lp_chr2_0G10994.1/V3.Lp_chr2_0G10996.1/V3.Lp_chr2_0G11008.1/V3.Lp_chr2_0G11010.1/V3.Lp_chr2_0G11014.1/V3.Lp_chr2_0G11016.1/V3.Lp_chr2_0G11018.1/V3.Lp_chr2_0G11020.1/V3.Lp_chr2_0G11028.1/V3.Lp_chr2_0G11030.1/V3.Lp_chr2_0G17166.1/V3.Lp_chr2_0G20850.1/V3.Lp_chr2_0G22126.1/…
GO:0034644	BP	cellular response to UV	12	31	5.38e-06	V3.Lp_chr2_0G10992.1/V3.Lp_chr2_0G10994.1/V3.Lp_chr2_0G10996.1/V3.Lp_chr2_0G11008.1/V3.Lp_chr2_0G11010.1/V3.Lp_chr2_0G11014.1/V3.Lp_chr2_0G11016.1/V3.Lp_chr2_0G11018.1/V3.Lp_chr2_0G11020.1/V3.Lp_chr2_0G11028.1/V3.Lp_chr2_0G11030.1/V3.Lp_chr3_0G3022.1
GO:0042445	BP	hormone metabolic process	39	268	6.06e-06	V3.Lp_chr2_0G1208.1/V3.Lp_chr2_0G1210.1/V3.Lp_chr2_0G18060.1/V3.Lp_chr2_0G18062.1/V3.Lp_chr2_0G19040.1/V3.Lp_chr2_0G19044.1/V3.Lp_chr2_0G19472.1/V3.Lp_chr2_0G2162.1/V3.Lp_chr2_0G2164.1/V3.Lp_chr2_0G2166.1/V3.Lp_chr2_0G964.1/V3.Lp_chr2_0G966.1/V3.Lp_chr3_0G19590.1/V3.Lp_chr3_0G19594.1/V3.Lp_chr4_0G10078.1/V3.Lp_chr4_0G27364.1/V3.Lp_chr4_0G27368.1/V3.Lp_chr4_0G29488.1/V3.Lp_chr4_0G29498.1/V3.Lp_chr…
GO:0009809	BP	lignin biosynthetic process	16	59	1.01e-05	V3.Lp_chr3_0G10148.1/V3.Lp_chr3_0G10150.1/V3.Lp_chr3_0G13636.1/V3.Lp_chr3_0G13638.1/V3.Lp_chr5_0G1016.1/V3.Lp_chr5_0G1020.1/V3.Lp_chr5_0G1110.1/V3.Lp_chr5_0G1112.1/V3.Lp_chr5_0G982.1/V3.Lp_chr5_0G984.1/V3.Lp_chr6_0G19718.1/V3.Lp_chr6_0G5390.1/V3.Lp_chr6_0G5394.1/V3.Lp_chr6_0G5396.1/V3.Lp_chr7_0.1G8880.1/V3.Lp_chr7_0.1G8882.1
GO:0044550	BP	secondary metabolite biosynthetic process	29	174	1.48e-05	V3.Lp_chr1_0G8762.1/V3.Lp_chr1_0G8764.1/V3.Lp_chr2_0G2162.1/V3.Lp_chr2_0G2164.1/V3.Lp_chr2_0G2166.1/V3.Lp_chr2_0G22126.1/V3.Lp_chr2_0G22128.1/V3.Lp_chr3_0G10148.1/V3.Lp_chr3_0G10150.1/V3.Lp_chr3_0G13636.1/V3.Lp_chr3_0G13638.1/V3.Lp_chr4_0G26150.1/V3.Lp_chr4_0G26156.1/V3.Lp_chr4_0G26170.1/V3.Lp_chr4_0G26172.1/V3.Lp_chr5_0G1016.1/V3.Lp_chr5_0G1020.1/V3.Lp_chr5_0G1110.1/V3.Lp_chr5_0G1112.1/V3.Lp_chr…
GO:0042542	BP	response to hydrogen peroxide	21	103	2.27e-05	V3.Lp_chr2_0G15942.1/V3.Lp_chr2_0G15946.1/V3.Lp_chr3_0G16662.1/V3.Lp_chr3_0G16664.1/V3.Lp_chr3_0G20910.1/V3.Lp_chr4_0G11098.1/V3.Lp_chr4_0G12642.1/V3.Lp_chr4_0G12644.1/V3.Lp_chr5_0G1016.1/V3.Lp_chr5_0G1020.1/V3.Lp_chr5_0G1110.1/V3.Lp_chr5_0G1112.1/V3.Lp_chr5_0G11484.1/V3.Lp_chr5_0G11486.1/V3.Lp_chr5_0G982.1/V3.Lp_chr5_0G984.1/V3.Lp_chr6_0G5390.1/V3.Lp_chr6_0G5394.1/V3.Lp_chr6_0G5396.1/V3.Lp_chr6_…
GO:0010029	BP	regulation of seed germination	20	96	2.9e-05	V3.Lp_chr2_0G10992.1/V3.Lp_chr2_0G10994.1/V3.Lp_chr2_0G10996.1/V3.Lp_chr2_0G11008.1/V3.Lp_chr2_0G11010.1/V3.Lp_chr2_0G11014.1/V3.Lp_chr2_0G11016.1/V3.Lp_chr2_0G11018.1/V3.Lp_chr2_0G11020.1/V3.Lp_chr2_0G11028.1/V3.Lp_chr2_0G11030.1/V3.Lp_chr2_0G17166.1/V3.Lp_chr2_0G5608.1/V3.Lp_chr2_0G5610.1/V3.Lp_chr2_0G8104.1/V3.Lp_chr2_0G8106.1/V3.Lp_chr4_0G17118.1/V3.Lp_chr4_0G17120.1/V3.Lp_chr6_0G9004.1/V3.Lp…
GO:0009808	BP	lignin metabolic process	16	64	2.9e-05	V3.Lp_chr3_0G10148.1/V3.Lp_chr3_0G10150.1/V3.Lp_chr3_0G13636.1/V3.Lp_chr3_0G13638.1/V3.Lp_chr5_0G1016.1/V3.Lp_chr5_0G1020.1/V3.Lp_chr5_0G1110.1/V3.Lp_chr5_0G1112.1/V3.Lp_chr5_0G982.1/V3.Lp_chr5_0G984.1/V3.Lp_chr6_0G19718.1/V3.Lp_chr6_0G5390.1/V3.Lp_chr6_0G5394.1/V3.Lp_chr6_0G5396.1/V3.Lp_chr7_0.1G8880.1/V3.Lp_chr7_0.1G8882.1
GO:0042742	BP	defense response to bacterium	41	317	4.96e-05	V3.Lp_chr1_0G17830.1/V3.Lp_chr1_0G3596.1/V3.Lp_chr1_0G3598.1/V3.Lp_chr1_0G4228.1/V3.Lp_chr1_0G4238.1/V3.Lp_chr2_0G18718.1/V3.Lp_chr2_0G2162.1/V3.Lp_chr2_0G2164.1/V3.Lp_chr2_0G2166.1/V3.Lp_chr2_0G22678.1/V3.Lp_chr2_0G22680.1/V3.Lp_chr3_0G12280.1/V3.Lp_chr3_0G13636.1/V3.Lp_chr3_0G13638.1/V3.Lp_chr3_0G1516.1/V3.Lp_chr3_0G1518.1/V3.Lp_chr3_0G1530.1/V3.Lp_chr3_0G1532.1/V3.Lp_chr3_0G21740.1/V3.Lp_chr3_…
GO:0071483	BP	cellular response to blue light	11	32	4.96e-05	V3.Lp_chr2_0G10992.1/V3.Lp_chr2_0G10994.1/V3.Lp_chr2_0G10996.1/V3.Lp_chr2_0G11008.1/V3.Lp_chr2_0G11010.1/V3.Lp_chr2_0G11014.1/V3.Lp_chr2_0G11016.1/V3.Lp_chr2_0G11018.1/V3.Lp_chr2_0G11020.1/V3.Lp_chr2_0G11028.1/V3.Lp_chr2_0G11030.1
GO:0042446	BP	hormone biosynthetic process	29	188	5.65e-05	V3.Lp_chr2_0G19472.1/V3.Lp_chr2_0G2162.1/V3.Lp_chr2_0G2164.1/V3.Lp_chr2_0G2166.1/V3.Lp_chr2_0G964.1/V3.Lp_chr2_0G966.1/V3.Lp_chr4_0G10078.1/V3.Lp_chr4_0G27364.1/V3.Lp_chr4_0G27368.1/V3.Lp_chr4_0G29488.1/V3.Lp_chr4_0G29498.1/V3.Lp_chr4_0G3370.1/V3.Lp_chr5_0G1016.1/V3.Lp_chr5_0G1020.1/V3.Lp_chr5_0G1110.1/V3.Lp_chr5_0G1112.1/V3.Lp_chr5_0G982.1/V3.Lp_chr5_0G984.1/V3.Lp_chr6_0G20270.1/V3.Lp_chr6_0G202…
GO:1900140	BP	regulation of seedling development	20	103	6.76e-05	V3.Lp_chr2_0G10992.1/V3.Lp_chr2_0G10994.1/V3.Lp_chr2_0G10996.1/V3.Lp_chr2_0G11008.1/V3.Lp_chr2_0G11010.1/V3.Lp_chr2_0G11014.1/V3.Lp_chr2_0G11016.1/V3.Lp_chr2_0G11018.1/V3.Lp_chr2_0G11020.1/V3.Lp_chr2_0G11028.1/V3.Lp_chr2_0G11030.1/V3.Lp_chr2_0G17166.1/V3.Lp_chr2_0G5608.1/V3.Lp_chr2_0G5610.1/V3.Lp_chr2_0G8104.1/V3.Lp_chr2_0G8106.1/V3.Lp_chr4_0G17118.1/V3.Lp_chr4_0G17120.1/V3.Lp_chr6_0G9004.1/V3.Lp…
GO:0030186	BP	melatonin metabolic process	9	22	7.92e-05	V3.Lp_chr5_0G1016.1/V3.Lp_chr5_0G1020.1/V3.Lp_chr5_0G1110.1/V3.Lp_chr5_0G1112.1/V3.Lp_chr5_0G982.1/V3.Lp_chr5_0G984.1/V3.Lp_chr6_0G5390.1/V3.Lp_chr6_0G5394.1/V3.Lp_chr6_0G5396.1
GO:0030187	BP	melatonin biosynthetic process	9	22	7.92e-05	V3.Lp_chr5_0G1016.1/V3.Lp_chr5_0G1020.1/V3.Lp_chr5_0G1110.1/V3.Lp_chr5_0G1112.1/V3.Lp_chr5_0G982.1/V3.Lp_chr5_0G984.1/V3.Lp_chr6_0G5390.1/V3.Lp_chr6_0G5394.1/V3.Lp_chr6_0G5396.1
GO:0009723	BP	response to ethylene	31	216	0.000102477	V3.Lp_chr1_0G11734.1/V3.Lp_chr1_0G11736.1/V3.Lp_chr2_0G18718.1/V3.Lp_chr2_0G24520.1/V3.Lp_chr2_0G24522.1/V3.Lp_chr3_0G21740.1/V3.Lp_chr3_0G21742.1/V3.Lp_chr3_0G21744.1/V3.Lp_chr3_0G24494.1/V3.Lp_chr3_0G24496.1/V3.Lp_chr4_0G12642.1/V3.Lp_chr4_0G12644.1/V3.Lp_chr4_0G3370.1/V3.Lp_chr4_0G4040.1/V3.Lp_chr4_0G4042.1/V3.Lp_chr5_0G1016.1/V3.Lp_chr5_0G1020.1/V3.Lp_chr5_0G1110.1/V3.Lp_chr5_0G1112.1/V3.Lp_c…
GO:0048582	BP	positive regulation of post-embryonic development	22	125	0.000105088	V3.Lp_chr2_0G10992.1/V3.Lp_chr2_0G10994.1/V3.Lp_chr2_0G10996.1/V3.Lp_chr2_0G11008.1/V3.Lp_chr2_0G11010.1/V3.Lp_chr2_0G11014.1/V3.Lp_chr2_0G11016.1/V3.Lp_chr2_0G11018.1/V3.Lp_chr2_0G11020.1/V3.Lp_chr2_0G11028.1/V3.Lp_chr2_0G11030.1/V3.Lp_chr2_0G17166.1/V3.Lp_chr2_0G5608.1/V3.Lp_chr2_0G5610.1/V3.Lp_chr2_0G8104.1/V3.Lp_chr2_0G8106.1/V3.Lp_chr4_0G17118.1/V3.Lp_chr4_0G17120.1/V3.Lp_chr4_0G5312.1/V3.Lp…
GO:0009751	BP	response to salicylic acid	32	232	0.000160918	V3.Lp_chr1_0G10376.1/V3.Lp_chr1_0G10380.1/V3.Lp_chr2_0G15942.1/V3.Lp_chr2_0G15946.1/V3.Lp_chr2_0G340.1/V3.Lp_chr2_0G6878.1/V3.Lp_chr2_0G6880.1/V3.Lp_chr3_0G16662.1/V3.Lp_chr3_0G16664.1/V3.Lp_chr3_0G8298.1/V3.Lp_chr3_0G8300.1/V3.Lp_chr4_0G12642.1/V3.Lp_chr4_0G12644.1/V3.Lp_chr5_0G1016.1/V3.Lp_chr5_0G1020.1/V3.Lp_chr5_0G1110.1/V3.Lp_chr5_0G1112.1/V3.Lp_chr5_0G11484.1/V3.Lp_chr5_0G11486.1/V3.Lp_chr5…
GO:0009410	BP	response to xenobiotic stimulus	9	24	0.000172049	V3.Lp_chr1_0G9252.1/V3.Lp_chr1_0G9254.1/V3.Lp_chr2_0G21120.1/V3.Lp_chr3_0G134.1/V3.Lp_chr3_0G16662.1/V3.Lp_chr3_0G16664.1/V3.Lp_chr3_0G6342.1/V3.Lp_chr4_0G11098.1/V3.Lp_chr4_0G9948.1
GO:0009617	BP	response to bacterium	49	440	0.000267736	V3.Lp_chr1_0G10376.1/V3.Lp_chr1_0G10380.1/V3.Lp_chr1_0G17830.1/V3.Lp_chr1_0G3596.1/V3.Lp_chr1_0G3598.1/V3.Lp_chr1_0G4228.1/V3.Lp_chr1_0G4238.1/V3.Lp_chr2_0G18718.1/V3.Lp_chr2_0G21232.1/V3.Lp_chr2_0G21234.1/V3.Lp_chr2_0G2162.1/V3.Lp_chr2_0G2164.1/V3.Lp_chr2_0G2166.1/V3.Lp_chr2_0G22678.1/V3.Lp_chr2_0G22680.1/V3.Lp_chr2_0G6878.1/V3.Lp_chr2_0G6880.1/V3.Lp_chr3_0G12280.1/V3.Lp_chr3_0G13636.1/V3.Lp_chr…
GO:0010167	BP	response to nitrate	12	46	0.000313813	V3.Lp_chr1_0G10892.1/V3.Lp_chr1_0G10894.1/V3.Lp_chr2_0G15942.1/V3.Lp_chr2_0G15946.1/V3.Lp_chr6_0G1066.1/V3.Lp_chr6_0G1068.1/V3.Lp_chr6_0G20270.1/V3.Lp_chr6_0G20272.1/V3.Lp_chr6_0G892.1/V3.Lp_chr6_0G894.1/V3.Lp_chr6_0G904.1/V3.Lp_chr6_0G906.1
GO:0051552	BP	flavone metabolic process	9	26	0.000323345	V3.Lp_chr5_0G1016.1/V3.Lp_chr5_0G1020.1/V3.Lp_chr5_0G1110.1/V3.Lp_chr5_0G1112.1/V3.Lp_chr5_0G982.1/V3.Lp_chr5_0G984.1/V3.Lp_chr6_0G5390.1/V3.Lp_chr6_0G5394.1/V3.Lp_chr6_0G5396.1
GO:0051553	BP	flavone biosynthetic process	9	26	0.000323345	V3.Lp_chr5_0G1016.1/V3.Lp_chr5_0G1020.1/V3.Lp_chr5_0G1110.1/V3.Lp_chr5_0G1112.1/V3.Lp_chr5_0G982.1/V3.Lp_chr5_0G984.1/V3.Lp_chr6_0G5390.1/V3.Lp_chr6_0G5394.1/V3.Lp_chr6_0G5396.1
GO:0051554	BP	flavonol metabolic process	9	26	0.000323345	V3.Lp_chr5_0G1016.1/V3.Lp_chr5_0G1020.1/V3.Lp_chr5_0G1110.1/V3.Lp_chr5_0G1112.1/V3.Lp_chr5_0G982.1/V3.Lp_chr5_0G984.1/V3.Lp_chr6_0G5390.1/V3.Lp_chr6_0G5394.1/V3.Lp_chr6_0G5396.1
GO:0051555	BP	flavonol biosynthetic process	9	26	0.000323345	V3.Lp_chr5_0G1016.1/V3.Lp_chr5_0G1020.1/V3.Lp_chr5_0G1110.1/V3.Lp_chr5_0G1112.1/V3.Lp_chr5_0G982.1/V3.Lp_chr5_0G984.1/V3.Lp_chr6_0G5390.1/V3.Lp_chr6_0G5394.1/V3.Lp_chr6_0G5396.1
GO:0010218	BP	response to far red light	13	57	0.000580339	V3.Lp_chr2_0G10992.1/V3.Lp_chr2_0G10994.1/V3.Lp_chr2_0G10996.1/V3.Lp_chr2_0G11008.1/V3.Lp_chr2_0G11010.1/V3.Lp_chr2_0G11014.1/V3.Lp_chr2_0G11016.1/V3.Lp_chr2_0G11018.1/V3.Lp_chr2_0G11020.1/V3.Lp_chr2_0G11028.1/V3.Lp_chr2_0G11030.1/V3.Lp_chr7_0.1G6648.1/V3.Lp_chr7_0.1G6650.1
GO:0009411	BP	response to UV	20	123	0.000779612	V3.Lp_chr2_0G10992.1/V3.Lp_chr2_0G10994.1/V3.Lp_chr2_0G10996.1/V3.Lp_chr2_0G11008.1/V3.Lp_chr2_0G11010.1/V3.Lp_chr2_0G11014.1/V3.Lp_chr2_0G11016.1/V3.Lp_chr2_0G11018.1/V3.Lp_chr2_0G11020.1/V3.Lp_chr2_0G11028.1/V3.Lp_chr2_0G11030.1/V3.Lp_chr2_0G22790.1/V3.Lp_chr2_0G22794.1/V3.Lp_chr3_0G3014.1/V3.Lp_chr3_0G3022.1/V3.Lp_chr7_0.1G11126.1/V3.Lp_chr7_0.1G6648.1/V3.Lp_chr7_0.1G6650.1/V3.Lp_chr7_0.1G8880…
GO:0009682	BP	induced systemic resistance	9	29	0.000799555	V3.Lp_chr2_0G18718.1/V3.Lp_chr2_0G2162.1/V3.Lp_chr2_0G2164.1/V3.Lp_chr2_0G2166.1/V3.Lp_chr3_0G21740.1/V3.Lp_chr3_0G21742.1/V3.Lp_chr3_0G21744.1/V3.Lp_chr3_0G8298.1/V3.Lp_chr3_0G8300.1
GO:0009611	BP	response to wounding	30	232	0.000851115	V3.Lp_chr2_0G15942.1/V3.Lp_chr2_0G15946.1/V3.Lp_chr2_0G2162.1/V3.Lp_chr2_0G2164.1/V3.Lp_chr2_0G2166.1/V3.Lp_chr2_0G6878.1/V3.Lp_chr2_0G6880.1/V3.Lp_chr3_0G16766.1/V3.Lp_chr3_0G16768.1/V3.Lp_chr3_0G8298.1/V3.Lp_chr3_0G8300.1/V3.Lp_chr4_0G12642.1/V3.Lp_chr4_0G12644.1/V3.Lp_chr4_0G13120.1/V3.Lp_chr4_0G13122.1/V3.Lp_chr5_0G1016.1/V3.Lp_chr5_0G1020.1/V3.Lp_chr5_0G1110.1/V3.Lp_chr5_0G1112.1/V3.Lp_chr5_…
GO:0010224	BP	response to UV-B	14	68	0.000851115	V3.Lp_chr2_0G10992.1/V3.Lp_chr2_0G10994.1/V3.Lp_chr2_0G10996.1/V3.Lp_chr2_0G11008.1/V3.Lp_chr2_0G11010.1/V3.Lp_chr2_0G11014.1/V3.Lp_chr2_0G11016.1/V3.Lp_chr2_0G11018.1/V3.Lp_chr2_0G11020.1/V3.Lp_chr2_0G11028.1/V3.Lp_chr2_0G11030.1/V3.Lp_chr7_0.1G11126.1/V3.Lp_chr7_0.1G8880.1/V3.Lp_chr7_0.1G8882.1
GO:0015706	BP	nitrate transport	11	44	0.000914166	V3.Lp_chr1_0G10892.1/V3.Lp_chr1_0G10894.1/V3.Lp_chr3_0G16750.1/V3.Lp_chr3_0G22354.1/V3.Lp_chr3_0G22356.1/V3.Lp_chr6_0G1066.1/V3.Lp_chr6_0G1068.1/V3.Lp_chr6_0G892.1/V3.Lp_chr6_0G894.1/V3.Lp_chr6_0G904.1/V3.Lp_chr6_0G906.1
GO:0042435	BP	indole-containing compound biosynthetic process	14	69	0.000981513	V3.Lp_chr2_0G2162.1/V3.Lp_chr2_0G2164.1/V3.Lp_chr2_0G2166.1/V3.Lp_chr4_0G3668.1/V3.Lp_chr4_0G3670.1/V3.Lp_chr5_0G1016.1/V3.Lp_chr5_0G1020.1/V3.Lp_chr5_0G1110.1/V3.Lp_chr5_0G1112.1/V3.Lp_chr5_0G982.1/V3.Lp_chr5_0G984.1/V3.Lp_chr6_0G5390.1/V3.Lp_chr6_0G5394.1/V3.Lp_chr6_0G5396.1
GO:0044257	BP	cellular protein catabolic process	50	481	0.00102422	V3.Lp_chr1_0G11734.1/V3.Lp_chr1_0G11736.1/V3.Lp_chr1_0G14360.1/V3.Lp_chr1_0G14364.1/V3.Lp_chr1_0G14366.1/V3.Lp_chr1_0G14648.1/V3.Lp_chr1_0G14652.1/V3.Lp_chr1_0G19294.1/V3.Lp_chr1_0G19296.1/V3.Lp_chr2_0G15010.1/V3.Lp_chr2_0G15012.1/V3.Lp_chr2_0G15942.1/V3.Lp_chr2_0G15946.1/V3.Lp_chr2_0G340.1/V3.Lp_chr2_0G398.1/V3.Lp_chr2_0G400.1/V3.Lp_chr3_0G11482.1/V3.Lp_chr3_0G11484.1/V3.Lp_chr3_0G22514.1/V3.Lp_…
GO:0071241	BP	cellular response to inorganic substance	17	97	0.00102422	V3.Lp_chr1_0G9194.1/V3.Lp_chr1_0G9196.1/V3.Lp_chr3_0G21740.1/V3.Lp_chr3_0G21742.1/V3.Lp_chr3_0G21744.1/V3.Lp_chr3_0G22514.1/V3.Lp_chr4_0G3370.1/V3.Lp_chr5_0G7606.1/V3.Lp_chr5_0G7610.1/V3.Lp_chr6_0G1066.1/V3.Lp_chr6_0G1068.1/V3.Lp_chr6_0G7804.1/V3.Lp_chr6_0G7806.1/V3.Lp_chr6_0G892.1/V3.Lp_chr6_0G894.1/V3.Lp_chr6_0G904.1/V3.Lp_chr6_0G906.1
GO:0010114	BP	response to red light	13	61	0.00102422	V3.Lp_chr2_0G10992.1/V3.Lp_chr2_0G10994.1/V3.Lp_chr2_0G10996.1/V3.Lp_chr2_0G11008.1/V3.Lp_chr2_0G11010.1/V3.Lp_chr2_0G11014.1/V3.Lp_chr2_0G11016.1/V3.Lp_chr2_0G11018.1/V3.Lp_chr2_0G11020.1/V3.Lp_chr2_0G11028.1/V3.Lp_chr2_0G11030.1/V3.Lp_chr2_0G22126.1/V3.Lp_chr2_0G22128.1
GO:0006820	BP	anion transport	34	283	0.00107146	V3.Lp_chr1_0G10892.1/V3.Lp_chr1_0G10894.1/V3.Lp_chr1_0G11506.1/V3.Lp_chr1_0G11508.1/V3.Lp_chr1_0G19486.1/V3.Lp_chr1_0G19488.1/V3.Lp_chr1_0G9698.1/V3.Lp_chr1_0G9702.1/V3.Lp_chr3_0G12916.1/V3.Lp_chr3_0G12918.1/V3.Lp_chr3_0G16750.1/V3.Lp_chr3_0G22354.1/V3.Lp_chr3_0G22356.1/V3.Lp_chr4_0G9206.1/V3.Lp_chr4_0G9208.1/V3.Lp_chr4_0G9210.1/V3.Lp_chr6_0G1066.1/V3.Lp_chr6_0G1068.1/V3.Lp_chr6_0G1270.1/V3.Lp_ch…
GO:0009734	BP	auxin-activated signaling pathway	22	148	0.00107146	V3.Lp_chr2_0G15942.1/V3.Lp_chr2_0G15946.1/V3.Lp_chr2_0G16682.1/V3.Lp_chr2_0G16686.1/V3.Lp_chr3_0G16524.1/V3.Lp_chr3_0G16526.1/V3.Lp_chr3_0G17520.1/V3.Lp_chr3_0G17522.1/V3.Lp_chr3_0G3488.1/V3.Lp_chr3_0G3490.1/V3.Lp_chr3_0G8778.1/V3.Lp_chr3_0G8780.1/V3.Lp_chr4_0G27186.1/V3.Lp_chr4_0G27188.1/V3.Lp_chr6_0G14594.1/V3.Lp_chr6_0G14596.1/V3.Lp_chr6_0G15880.1/V3.Lp_chr6_0G15882.1/V3.Lp_chr7_0.1G10622.1/V3…
GO:0062012	BP	regulation of small molecule metabolic process	22	149	0.00113374	V3.Lp_chr1_0G9252.1/V3.Lp_chr1_0G9254.1/V3.Lp_chr3_0G1516.1/V3.Lp_chr3_0G1518.1/V3.Lp_chr3_0G1530.1/V3.Lp_chr3_0G1532.1/V3.Lp_chr3_0G16524.1/V3.Lp_chr3_0G16526.1/V3.Lp_chr3_0G3488.1/V3.Lp_chr3_0G3490.1/V3.Lp_chr3_0G8778.1/V3.Lp_chr3_0G8780.1/V3.Lp_chr4_0G27186.1/V3.Lp_chr4_0G27188.1/V3.Lp_chr4_0G4252.1/V3.Lp_chr4_0G4256.1/V3.Lp_chr6_0G14594.1/V3.Lp_chr6_0G14596.1/V3.Lp_chr6_0G15880.1/V3.Lp_chr6_0…
GO:0052033	BP	pathogen-associated molecular pattern dependent induction by symbiont of host innate immune response	6	13	0.00113374	V3.Lp_chr1_0G3596.1/V3.Lp_chr1_0G3598.1/V3.Lp_chr4_0G23846.1/V3.Lp_chr5_0G8362.1/V3.Lp_chr5_0G8364.1/V3.Lp_chr5_0G8366.1
GO:0052166	BP	positive regulation by symbiont of host innate immune response	6	13	0.00113374	V3.Lp_chr1_0G3596.1/V3.Lp_chr1_0G3598.1/V3.Lp_chr4_0G23846.1/V3.Lp_chr5_0G8362.1/V3.Lp_chr5_0G8364.1/V3.Lp_chr5_0G8366.1
GO:0052257	BP	pathogen-associated molecular pattern dependent induction by organism of innate immune response of other organism involved in symbiotic interaction	6	13	0.00113374	V3.Lp_chr1_0G3596.1/V3.Lp_chr1_0G3598.1/V3.Lp_chr4_0G23846.1/V3.Lp_chr5_0G8362.1/V3.Lp_chr5_0G8364.1/V3.Lp_chr5_0G8366.1
GO:0052305	BP	positive regulation by organism of innate immune response in other organism involved in symbiotic interaction	6	13	0.00113374	V3.Lp_chr1_0G3596.1/V3.Lp_chr1_0G3598.1/V3.Lp_chr4_0G23846.1/V3.Lp_chr5_0G8362.1/V3.Lp_chr5_0G8364.1/V3.Lp_chr5_0G8366.1
GO:0052509	BP	positive regulation by symbiont of host defense response	6	13	0.00113374	V3.Lp_chr1_0G3596.1/V3.Lp_chr1_0G3598.1/V3.Lp_chr4_0G23846.1/V3.Lp_chr5_0G8362.1/V3.Lp_chr5_0G8364.1/V3.Lp_chr5_0G8366.1
GO:0052510	BP	positive regulation by organism of defense response of other organism involved in symbiotic interaction	6	13	0.00113374	V3.Lp_chr1_0G3596.1/V3.Lp_chr1_0G3598.1/V3.Lp_chr4_0G23846.1/V3.Lp_chr5_0G8362.1/V3.Lp_chr5_0G8364.1/V3.Lp_chr5_0G8366.1
GO:0009308	BP	amine metabolic process	15	81	0.0012857	V3.Lp_chr2_0G1208.1/V3.Lp_chr2_0G1210.1/V3.Lp_chr2_0G15492.1/V3.Lp_chr2_0G15494.1/V3.Lp_chr2_0G19040.1/V3.Lp_chr2_0G19044.1/V3.Lp_chr2_0G2162.1/V3.Lp_chr2_0G2164.1/V3.Lp_chr2_0G2166.1/V3.Lp_chr3_0G19590.1/V3.Lp_chr3_0G19594.1/V3.Lp_chr4_0G3668.1/V3.Lp_chr4_0G3670.1/V3.Lp_chr7_0.1G5840.1/V3.Lp_chr7_0.1G5842.1
GO:0000302	BP	response to reactive oxygen species	26	195	0.00132384	V3.Lp_chr2_0G15942.1/V3.Lp_chr2_0G15946.1/V3.Lp_chr3_0G16662.1/V3.Lp_chr3_0G16664.1/V3.Lp_chr3_0G20910.1/V3.Lp_chr3_0G21740.1/V3.Lp_chr3_0G21742.1/V3.Lp_chr3_0G21744.1/V3.Lp_chr3_0G24494.1/V3.Lp_chr3_0G24496.1/V3.Lp_chr4_0G11098.1/V3.Lp_chr4_0G12642.1/V3.Lp_chr4_0G12644.1/V3.Lp_chr5_0G1016.1/V3.Lp_chr5_0G1020.1/V3.Lp_chr5_0G1110.1/V3.Lp_chr5_0G1112.1/V3.Lp_chr5_0G11484.1/V3.Lp_chr5_0G11486.1/V3.L…
GO:0010565	BP	regulation of cellular ketone metabolic process	20	131	0.00137977	V3.Lp_chr3_0G1516.1/V3.Lp_chr3_0G1518.1/V3.Lp_chr3_0G1530.1/V3.Lp_chr3_0G1532.1/V3.Lp_chr3_0G16524.1/V3.Lp_chr3_0G16526.1/V3.Lp_chr3_0G3488.1/V3.Lp_chr3_0G3490.1/V3.Lp_chr3_0G8778.1/V3.Lp_chr3_0G8780.1/V3.Lp_chr4_0G27186.1/V3.Lp_chr4_0G27188.1/V3.Lp_chr4_0G4252.1/V3.Lp_chr4_0G4256.1/V3.Lp_chr6_0G14594.1/V3.Lp_chr6_0G14596.1/V3.Lp_chr6_0G15880.1/V3.Lp_chr6_0G15882.1/V3.Lp_chr6_0G20270.1/V3.Lp_chr6…
GO:0032350	BP	regulation of hormone metabolic process	18	112	0.00152551	V3.Lp_chr3_0G1516.1/V3.Lp_chr3_0G1518.1/V3.Lp_chr3_0G1530.1/V3.Lp_chr3_0G1532.1/V3.Lp_chr3_0G16524.1/V3.Lp_chr3_0G16526.1/V3.Lp_chr3_0G3488.1/V3.Lp_chr3_0G3490.1/V3.Lp_chr3_0G8778.1/V3.Lp_chr3_0G8780.1/V3.Lp_chr4_0G27186.1/V3.Lp_chr4_0G27188.1/V3.Lp_chr6_0G14594.1/V3.Lp_chr6_0G14596.1/V3.Lp_chr6_0G15880.1/V3.Lp_chr6_0G15882.1/V3.Lp_chr6_0G20270.1/V3.Lp_chr6_0G20272.1
GO:0051603	BP	proteolysis involved in cellular protein catabolic process	48	468	0.00152551	V3.Lp_chr1_0G11734.1/V3.Lp_chr1_0G11736.1/V3.Lp_chr1_0G14360.1/V3.Lp_chr1_0G14364.1/V3.Lp_chr1_0G14366.1/V3.Lp_chr1_0G14648.1/V3.Lp_chr1_0G14652.1/V3.Lp_chr1_0G19294.1/V3.Lp_chr1_0G19296.1/V3.Lp_chr2_0G15942.1/V3.Lp_chr2_0G15946.1/V3.Lp_chr2_0G340.1/V3.Lp_chr2_0G398.1/V3.Lp_chr2_0G400.1/V3.Lp_chr3_0G11482.1/V3.Lp_chr3_0G11484.1/V3.Lp_chr3_0G22514.1/V3.Lp_chr3_0G5458.1/V3.Lp_chr3_0G5466.1/V3.Lp_ch…
GO:0098656	BP	anion transmembrane transport	29	233	0.00152551	V3.Lp_chr1_0G10892.1/V3.Lp_chr1_0G10894.1/V3.Lp_chr1_0G11506.1/V3.Lp_chr1_0G11508.1/V3.Lp_chr1_0G19486.1/V3.Lp_chr1_0G19488.1/V3.Lp_chr1_0G9698.1/V3.Lp_chr1_0G9702.1/V3.Lp_chr3_0G12916.1/V3.Lp_chr3_0G12918.1/V3.Lp_chr3_0G16750.1/V3.Lp_chr3_0G22354.1/V3.Lp_chr3_0G22356.1/V3.Lp_chr4_0G9206.1/V3.Lp_chr4_0G9208.1/V3.Lp_chr4_0G9210.1/V3.Lp_chr6_0G1066.1/V3.Lp_chr6_0G1068.1/V3.Lp_chr6_0G14050.1/V3.Lp_c…
GO:0002215	BP	defense response to nematode	6	14	0.00152551	V3.Lp_chr1_0G3596.1/V3.Lp_chr1_0G3598.1/V3.Lp_chr4_0G23846.1/V3.Lp_chr5_0G8362.1/V3.Lp_chr5_0G8364.1/V3.Lp_chr5_0G8366.1
GO:0045665	BP	negative regulation of neuron differentiation	6	14	0.00152551	V3.Lp_chr1_0G12460.1/V3.Lp_chr1_0G12462.1/V3.Lp_chr2_0G21120.1/V3.Lp_chr3_0G134.1/V3.Lp_chr3_0G6342.1/V3.Lp_chr4_0G9948.1
GO:0050768	BP	negative regulation of neurogenesis	6	14	0.00152551	V3.Lp_chr1_0G12460.1/V3.Lp_chr1_0G12462.1/V3.Lp_chr2_0G21120.1/V3.Lp_chr3_0G134.1/V3.Lp_chr3_0G6342.1/V3.Lp_chr4_0G9948.1
GO:0052167	BP	modulation by symbiont of host innate immune response	6	14	0.00152551	V3.Lp_chr1_0G3596.1/V3.Lp_chr1_0G3598.1/V3.Lp_chr4_0G23846.1/V3.Lp_chr5_0G8362.1/V3.Lp_chr5_0G8364.1/V3.Lp_chr5_0G8366.1
GO:0052169	BP	pathogen-associated molecular pattern dependent modulation by symbiont of host innate immune response	6	14	0.00152551	V3.Lp_chr1_0G3596.1/V3.Lp_chr1_0G3598.1/V3.Lp_chr4_0G23846.1/V3.Lp_chr5_0G8362.1/V3.Lp_chr5_0G8364.1/V3.Lp_chr5_0G8366.1
GO:0052306	BP	modulation by organism of innate immune response in other organism involved in symbiotic interaction	6	14	0.00152551	V3.Lp_chr1_0G3596.1/V3.Lp_chr1_0G3598.1/V3.Lp_chr4_0G23846.1/V3.Lp_chr5_0G8362.1/V3.Lp_chr5_0G8364.1/V3.Lp_chr5_0G8366.1
GO:0052308	BP	pathogen-associated molecular pattern dependent modulation by organism of innate immune response in other organism involved in symbiotic interaction	6	14	0.00152551	V3.Lp_chr1_0G3596.1/V3.Lp_chr1_0G3598.1/V3.Lp_chr4_0G23846.1/V3.Lp_chr5_0G8362.1/V3.Lp_chr5_0G8364.1/V3.Lp_chr5_0G8366.1
GO:0009625	BP	response to insect	7	20	0.00169348	V3.Lp_chr2_0G21232.1/V3.Lp_chr2_0G21234.1/V3.Lp_chr2_0G2162.1/V3.Lp_chr2_0G2164.1/V3.Lp_chr2_0G2166.1/V3.Lp_chr3_0G8298.1/V3.Lp_chr3_0G8300.1
GO:0010150	BP	leaf senescence	18	115	0.00192632	V3.Lp_chr1_0G11734.1/V3.Lp_chr1_0G11736.1/V3.Lp_chr2_0G23662.1/V3.Lp_chr2_0G23666.1/V3.Lp_chr3_0G20280.1/V3.Lp_chr3_0G20282.1/V3.Lp_chr5_0G11484.1/V3.Lp_chr5_0G11486.1/V3.Lp_chr6_0G17622.1/V3.Lp_chr6_0G17626.1/V3.Lp_chr6_0G17628.1/V3.Lp_chr7_0.1G1438.1/V3.Lp_chr7_0.1G1440.1/V3.Lp_chr7_0.1G1442.1/V3.Lp_chr7_0.1G1448.1/V3.Lp_chr7_0.1G1450.1/V3.Lp_chr7_0.1G5840.1/V3.Lp_chr7_0.1G5842.1
GO:0009699	BP	phenylpropanoid biosynthetic process	16	96	0.00214034	V3.Lp_chr3_0G10148.1/V3.Lp_chr3_0G10150.1/V3.Lp_chr3_0G13636.1/V3.Lp_chr3_0G13638.1/V3.Lp_chr5_0G1016.1/V3.Lp_chr5_0G1020.1/V3.Lp_chr5_0G1110.1/V3.Lp_chr5_0G1112.1/V3.Lp_chr5_0G982.1/V3.Lp_chr5_0G984.1/V3.Lp_chr6_0G19718.1/V3.Lp_chr6_0G5390.1/V3.Lp_chr6_0G5394.1/V3.Lp_chr6_0G5396.1/V3.Lp_chr7_0.1G8880.1/V3.Lp_chr7_0.1G8882.1
GO:0042430	BP	indole-containing compound metabolic process	14	77	0.00216633	V3.Lp_chr2_0G2162.1/V3.Lp_chr2_0G2164.1/V3.Lp_chr2_0G2166.1/V3.Lp_chr4_0G3668.1/V3.Lp_chr4_0G3670.1/V3.Lp_chr5_0G1016.1/V3.Lp_chr5_0G1020.1/V3.Lp_chr5_0G1110.1/V3.Lp_chr5_0G1112.1/V3.Lp_chr5_0G982.1/V3.Lp_chr5_0G984.1/V3.Lp_chr6_0G5390.1/V3.Lp_chr6_0G5394.1/V3.Lp_chr6_0G5396.1
GO:0010721	BP	negative regulation of cell development	6	15	0.00217739	V3.Lp_chr1_0G12460.1/V3.Lp_chr1_0G12462.1/V3.Lp_chr2_0G21120.1/V3.Lp_chr3_0G134.1/V3.Lp_chr3_0G6342.1/V3.Lp_chr4_0G9948.1
GO:0052555	BP	positive regulation by organism of immune response of other organism involved in symbiotic interaction	6	15	0.00217739	V3.Lp_chr1_0G3596.1/V3.Lp_chr1_0G3598.1/V3.Lp_chr4_0G23846.1/V3.Lp_chr5_0G8362.1/V3.Lp_chr5_0G8364.1/V3.Lp_chr5_0G8366.1
GO:0052556	BP	positive regulation by symbiont of host immune response	6	15	0.00217739	V3.Lp_chr1_0G3596.1/V3.Lp_chr1_0G3598.1/V3.Lp_chr4_0G23846.1/V3.Lp_chr5_0G8362.1/V3.Lp_chr5_0G8364.1/V3.Lp_chr5_0G8366.1
GO:0071466	BP	cellular response to xenobiotic stimulus	6	15	0.00217739	V3.Lp_chr1_0G9252.1/V3.Lp_chr1_0G9254.1/V3.Lp_chr2_0G21120.1/V3.Lp_chr3_0G134.1/V3.Lp_chr3_0G6342.1/V3.Lp_chr4_0G9948.1
GO:0090358	BP	positive regulation of tryptophan metabolic process	12	60	0.00240531	V3.Lp_chr3_0G16524.1/V3.Lp_chr3_0G16526.1/V3.Lp_chr3_0G3488.1/V3.Lp_chr3_0G3490.1/V3.Lp_chr3_0G8778.1/V3.Lp_chr3_0G8780.1/V3.Lp_chr4_0G27186.1/V3.Lp_chr4_0G27188.1/V3.Lp_chr6_0G14594.1/V3.Lp_chr6_0G14596.1/V3.Lp_chr6_0G15880.1/V3.Lp_chr6_0G15882.1
GO:0071365	BP	cellular response to auxin stimulus	22	161	0.00245723	V3.Lp_chr2_0G15942.1/V3.Lp_chr2_0G15946.1/V3.Lp_chr2_0G16682.1/V3.Lp_chr2_0G16686.1/V3.Lp_chr3_0G16524.1/V3.Lp_chr3_0G16526.1/V3.Lp_chr3_0G17520.1/V3.Lp_chr3_0G17522.1/V3.Lp_chr3_0G3488.1/V3.Lp_chr3_0G3490.1/V3.Lp_chr3_0G8778.1/V3.Lp_chr3_0G8780.1/V3.Lp_chr4_0G27186.1/V3.Lp_chr4_0G27188.1/V3.Lp_chr6_0G14594.1/V3.Lp_chr6_0G14596.1/V3.Lp_chr6_0G15880.1/V3.Lp_chr6_0G15882.1/V3.Lp_chr7_0.1G10622.1/V3…
GO:0071489	BP	cellular response to red or far red light	11	52	0.00264875	V3.Lp_chr2_0G10992.1/V3.Lp_chr2_0G10994.1/V3.Lp_chr2_0G10996.1/V3.Lp_chr2_0G11008.1/V3.Lp_chr2_0G11010.1/V3.Lp_chr2_0G11014.1/V3.Lp_chr2_0G11016.1/V3.Lp_chr2_0G11018.1/V3.Lp_chr2_0G11020.1/V3.Lp_chr2_0G11028.1/V3.Lp_chr2_0G11030.1
GO:0009642	BP	response to light intensity	21	151	0.00264888	V3.Lp_chr2_0G10992.1/V3.Lp_chr2_0G10994.1/V3.Lp_chr2_0G10996.1/V3.Lp_chr2_0G11008.1/V3.Lp_chr2_0G11010.1/V3.Lp_chr2_0G11014.1/V3.Lp_chr2_0G11016.1/V3.Lp_chr2_0G11018.1/V3.Lp_chr2_0G11020.1/V3.Lp_chr2_0G11028.1/V3.Lp_chr2_0G11030.1/V3.Lp_chr2_0G22790.1/V3.Lp_chr2_0G22794.1/V3.Lp_chr2_0G24520.1/V3.Lp_chr2_0G24522.1/V3.Lp_chr4_0G19688.1/V3.Lp_chr4_0G19694.1/V3.Lp_chr4_0G5608.1/V3.Lp_chr4_0G5610.1/V3…
GO:0000082	BP	G1/S transition of mitotic cell cycle	9	36	0.00269833	V3.Lp_chr2_0G12550.1/V3.Lp_chr2_0G12552.1/V3.Lp_chr2_0G12554.1/V3.Lp_chr2_0G17710.1/V3.Lp_chr2_0G17716.1/V3.Lp_chr2_0G21120.1/V3.Lp_chr3_0G134.1/V3.Lp_chr3_0G6342.1/V3.Lp_chr4_0G9948.1
GO:0090355	BP	positive regulation of auxin metabolic process	12	61	0.00269833	V3.Lp_chr3_0G16524.1/V3.Lp_chr3_0G16526.1/V3.Lp_chr3_0G3488.1/V3.Lp_chr3_0G3490.1/V3.Lp_chr3_0G8778.1/V3.Lp_chr3_0G8780.1/V3.Lp_chr4_0G27186.1/V3.Lp_chr4_0G27188.1/V3.Lp_chr6_0G14594.1/V3.Lp_chr6_0G14596.1/V3.Lp_chr6_0G15880.1/V3.Lp_chr6_0G15882.1
GO:0090357	BP	regulation of tryptophan metabolic process	12	61	0.00269833	V3.Lp_chr3_0G16524.1/V3.Lp_chr3_0G16526.1/V3.Lp_chr3_0G3488.1/V3.Lp_chr3_0G3490.1/V3.Lp_chr3_0G8778.1/V3.Lp_chr3_0G8780.1/V3.Lp_chr4_0G27186.1/V3.Lp_chr4_0G27188.1/V3.Lp_chr6_0G14594.1/V3.Lp_chr6_0G14596.1/V3.Lp_chr6_0G15880.1/V3.Lp_chr6_0G15882.1
GO:0015696	BP	ammonium transport	7	22	0.00281096	V3.Lp_chr4_0G3754.1/V3.Lp_chr4_0G3756.1/V3.Lp_chr4_0G9206.1/V3.Lp_chr4_0G9208.1/V3.Lp_chr4_0G9210.1/V3.Lp_chr6_0G14050.1/V3.Lp_chr6_0G14054.1
GO:0052031	BP	modulation by symbiont of host defense response	6	16	0.00288375	V3.Lp_chr1_0G3596.1/V3.Lp_chr1_0G3598.1/V3.Lp_chr4_0G23846.1/V3.Lp_chr5_0G8362.1/V3.Lp_chr5_0G8364.1/V3.Lp_chr5_0G8366.1
GO:0052255	BP	modulation by organism of defense response of other organism involved in symbiotic interaction	6	16	0.00288375	V3.Lp_chr1_0G3596.1/V3.Lp_chr1_0G3598.1/V3.Lp_chr4_0G23846.1/V3.Lp_chr5_0G8362.1/V3.Lp_chr5_0G8364.1/V3.Lp_chr5_0G8366.1
GO:0052552	BP	modulation by organism of immune response of other organism involved in symbiotic interaction	6	16	0.00288375	V3.Lp_chr1_0G3596.1/V3.Lp_chr1_0G3598.1/V3.Lp_chr4_0G23846.1/V3.Lp_chr5_0G8362.1/V3.Lp_chr5_0G8364.1/V3.Lp_chr5_0G8366.1
GO:0052553	BP	modulation by symbiont of host immune response	6	16	0.00288375	V3.Lp_chr1_0G3596.1/V3.Lp_chr1_0G3598.1/V3.Lp_chr4_0G23846.1/V3.Lp_chr5_0G8362.1/V3.Lp_chr5_0G8364.1/V3.Lp_chr5_0G8366.1
GO:0009644	BP	response to high light intensity	15	90	0.00288375	V3.Lp_chr2_0G10992.1/V3.Lp_chr2_0G10994.1/V3.Lp_chr2_0G10996.1/V3.Lp_chr2_0G11008.1/V3.Lp_chr2_0G11010.1/V3.Lp_chr2_0G11014.1/V3.Lp_chr2_0G11016.1/V3.Lp_chr2_0G11018.1/V3.Lp_chr2_0G11020.1/V3.Lp_chr2_0G11028.1/V3.Lp_chr2_0G11030.1/V3.Lp_chr2_0G22790.1/V3.Lp_chr2_0G22794.1/V3.Lp_chr4_0G5608.1/V3.Lp_chr4_0G5610.1
GO:0098754	BP	detoxification	22	164	0.00289793	V3.Lp_chr1_0G16780.1/V3.Lp_chr1_0G16784.1/V3.Lp_chr1_0G16786.1/V3.Lp_chr1_0G16792.1/V3.Lp_chr1_0G3596.1/V3.Lp_chr1_0G3598.1/V3.Lp_chr2_0G1368.1/V3.Lp_chr2_0G24350.1/V3.Lp_chr2_0G618.1/V3.Lp_chr2_0G620.1/V3.Lp_chr3_0G10148.1/V3.Lp_chr3_0G10150.1/V3.Lp_chr3_0G23198.1/V3.Lp_chr3_0G23200.1/V3.Lp_chr4_0G23846.1/V3.Lp_chr5_0G6480.1/V3.Lp_chr5_0G6482.1/V3.Lp_chr5_0G8362.1/V3.Lp_chr5_0G8364.1/V3.Lp_chr5_…
GO:0033240	BP	positive regulation of cellular amine metabolic process	12	62	0.00292975	V3.Lp_chr3_0G16524.1/V3.Lp_chr3_0G16526.1/V3.Lp_chr3_0G3488.1/V3.Lp_chr3_0G3490.1/V3.Lp_chr3_0G8778.1/V3.Lp_chr3_0G8780.1/V3.Lp_chr4_0G27186.1/V3.Lp_chr4_0G27188.1/V3.Lp_chr6_0G14594.1/V3.Lp_chr6_0G14596.1/V3.Lp_chr6_0G15880.1/V3.Lp_chr6_0G15882.1
GO:0045764	BP	positive regulation of cellular amino acid metabolic process	12	62	0.00292975	V3.Lp_chr3_0G16524.1/V3.Lp_chr3_0G16526.1/V3.Lp_chr3_0G3488.1/V3.Lp_chr3_0G3490.1/V3.Lp_chr3_0G8778.1/V3.Lp_chr3_0G8780.1/V3.Lp_chr4_0G27186.1/V3.Lp_chr4_0G27188.1/V3.Lp_chr6_0G14594.1/V3.Lp_chr6_0G14596.1/V3.Lp_chr6_0G15880.1/V3.Lp_chr6_0G15882.1
GO:0044843	BP	cell cycle G1/S phase transition	9	37	0.00305575	V3.Lp_chr2_0G12550.1/V3.Lp_chr2_0G12552.1/V3.Lp_chr2_0G12554.1/V3.Lp_chr2_0G17710.1/V3.Lp_chr2_0G17716.1/V3.Lp_chr2_0G21120.1/V3.Lp_chr3_0G134.1/V3.Lp_chr3_0G6342.1/V3.Lp_chr4_0G9948.1
GO:0071554	BP	cell wall organization or biogenesis	43	423	0.00307781	V3.Lp_chr1_0G16780.1/V3.Lp_chr1_0G16784.1/V3.Lp_chr1_0G16786.1/V3.Lp_chr1_0G16792.1/V3.Lp_chr2_0G17748.1/V3.Lp_chr2_0G17750.1/V3.Lp_chr2_0G2162.1/V3.Lp_chr2_0G2164.1/V3.Lp_chr2_0G2166.1/V3.Lp_chr2_0G618.1/V3.Lp_chr2_0G620.1/V3.Lp_chr3_0G10148.1/V3.Lp_chr3_0G10150.1/V3.Lp_chr3_0G11188.1/V3.Lp_chr3_0G11190.1/V3.Lp_chr3_0G16524.1/V3.Lp_chr3_0G16526.1/V3.Lp_chr3_0G22858.1/V3.Lp_chr3_0G3488.1/V3.Lp_ch…
GO:0036293	BP	response to decreased oxygen levels	15	91	0.00312557	V3.Lp_chr1_0G4228.1/V3.Lp_chr1_0G4238.1/V3.Lp_chr1_0G6938.1/V3.Lp_chr1_0G6940.1/V3.Lp_chr2_0G16030.1/V3.Lp_chr2_0G16032.1/V3.Lp_chr3_0G8298.1/V3.Lp_chr3_0G8300.1/V3.Lp_chr4_0G11098.1/V3.Lp_chr4_0G3370.1/V3.Lp_chr6_0G17838.1/V3.Lp_chr6_0G17840.1/V3.Lp_chr6_0G7804.1/V3.Lp_chr6_0G7806.1/V3.Lp_chr7_0.1G10894.1
GO:0090693	BP	plant organ senescence	18	122	0.00320107	V3.Lp_chr1_0G11734.1/V3.Lp_chr1_0G11736.1/V3.Lp_chr2_0G23662.1/V3.Lp_chr2_0G23666.1/V3.Lp_chr3_0G20280.1/V3.Lp_chr3_0G20282.1/V3.Lp_chr5_0G11484.1/V3.Lp_chr5_0G11486.1/V3.Lp_chr6_0G17622.1/V3.Lp_chr6_0G17626.1/V3.Lp_chr6_0G17628.1/V3.Lp_chr7_0.1G1438.1/V3.Lp_chr7_0.1G1440.1/V3.Lp_chr7_0.1G1442.1/V3.Lp_chr7_0.1G1448.1/V3.Lp_chr7_0.1G1450.1/V3.Lp_chr7_0.1G5840.1/V3.Lp_chr7_0.1G5842.1
GO:0009414	BP	response to water deprivation	34	309	0.00322555	V3.Lp_chr1_0G10892.1/V3.Lp_chr1_0G10894.1/V3.Lp_chr1_0G13442.1/V3.Lp_chr1_0G13444.1/V3.Lp_chr2_0G16030.1/V3.Lp_chr2_0G16032.1/V3.Lp_chr2_0G19912.1/V3.Lp_chr2_0G19914.1/V3.Lp_chr2_0G2162.1/V3.Lp_chr2_0G2164.1/V3.Lp_chr2_0G2166.1/V3.Lp_chr2_0G22126.1/V3.Lp_chr2_0G22128.1/V3.Lp_chr2_0G8104.1/V3.Lp_chr2_0G8106.1/V3.Lp_chr3_0G15352.1/V3.Lp_chr3_0G15354.1/V3.Lp_chr3_0G24494.1/V3.Lp_chr3_0G24496.1/V3.Lp…
GO:0015807	BP	L-amino acid transport	8	30	0.00329262	V3.Lp_chr1_0G11506.1/V3.Lp_chr1_0G11508.1/V3.Lp_chr3_0G12916.1/V3.Lp_chr3_0G12918.1/V3.Lp_chr6_0G14050.1/V3.Lp_chr6_0G14054.1/V3.Lp_chr7_0.1G180.1/V3.Lp_chr7_0.1G182.1
GO:1902475	BP	L-alpha-amino acid transmembrane transport	8	30	0.00329262	V3.Lp_chr1_0G11506.1/V3.Lp_chr1_0G11508.1/V3.Lp_chr3_0G12916.1/V3.Lp_chr3_0G12918.1/V3.Lp_chr6_0G14050.1/V3.Lp_chr6_0G14054.1/V3.Lp_chr7_0.1G180.1/V3.Lp_chr7_0.1G182.1
GO:0070482	BP	response to oxygen levels	15	92	0.00329262	V3.Lp_chr1_0G4228.1/V3.Lp_chr1_0G4238.1/V3.Lp_chr1_0G6938.1/V3.Lp_chr1_0G6940.1/V3.Lp_chr2_0G16030.1/V3.Lp_chr2_0G16032.1/V3.Lp_chr3_0G8298.1/V3.Lp_chr3_0G8300.1/V3.Lp_chr4_0G11098.1/V3.Lp_chr4_0G3370.1/V3.Lp_chr6_0G17838.1/V3.Lp_chr6_0G17840.1/V3.Lp_chr6_0G7804.1/V3.Lp_chr6_0G7806.1/V3.Lp_chr7_0.1G10894.1
GO:0009826	BP	unidimensional cell growth	30	261	0.00331044	V3.Lp_chr1_0G3596.1/V3.Lp_chr1_0G3598.1/V3.Lp_chr2_0G11050.1/V3.Lp_chr2_0G3632.1/V3.Lp_chr2_0G3634.1/V3.Lp_chr2_0G3646.1/V3.Lp_chr2_0G3648.1/V3.Lp_chr2_0G3696.1/V3.Lp_chr2_0G3700.1/V3.Lp_chr3_0G16524.1/V3.Lp_chr3_0G16526.1/V3.Lp_chr3_0G3488.1/V3.Lp_chr3_0G3490.1/V3.Lp_chr3_0G8778.1/V3.Lp_chr3_0G8780.1/V3.Lp_chr4_0G13080.1/V3.Lp_chr4_0G13084.1/V3.Lp_chr4_0G23846.1/V3.Lp_chr4_0G27186.1/V3.Lp_chr4_0…
GO:0009415	BP	response to water	34	311	0.00337015	V3.Lp_chr1_0G10892.1/V3.Lp_chr1_0G10894.1/V3.Lp_chr1_0G13442.1/V3.Lp_chr1_0G13444.1/V3.Lp_chr2_0G16030.1/V3.Lp_chr2_0G16032.1/V3.Lp_chr2_0G19912.1/V3.Lp_chr2_0G19914.1/V3.Lp_chr2_0G2162.1/V3.Lp_chr2_0G2164.1/V3.Lp_chr2_0G2166.1/V3.Lp_chr2_0G22126.1/V3.Lp_chr2_0G22128.1/V3.Lp_chr2_0G8104.1/V3.Lp_chr2_0G8106.1/V3.Lp_chr3_0G15352.1/V3.Lp_chr3_0G15354.1/V3.Lp_chr3_0G24494.1/V3.Lp_chr3_0G24496.1/V3.Lp…
GO:0009698	BP	phenylpropanoid metabolic process	16	103	0.00352856	V3.Lp_chr3_0G10148.1/V3.Lp_chr3_0G10150.1/V3.Lp_chr3_0G13636.1/V3.Lp_chr3_0G13638.1/V3.Lp_chr5_0G1016.1/V3.Lp_chr5_0G1020.1/V3.Lp_chr5_0G1110.1/V3.Lp_chr5_0G1112.1/V3.Lp_chr5_0G982.1/V3.Lp_chr5_0G984.1/V3.Lp_chr6_0G19718.1/V3.Lp_chr6_0G5390.1/V3.Lp_chr6_0G5394.1/V3.Lp_chr6_0G5396.1/V3.Lp_chr7_0.1G8880.1/V3.Lp_chr7_0.1G8882.1
GO:0052173	BP	response to defenses of other organism involved in symbiotic interaction	6	17	0.00352856	V3.Lp_chr1_0G3596.1/V3.Lp_chr1_0G3598.1/V3.Lp_chr4_0G23846.1/V3.Lp_chr5_0G8362.1/V3.Lp_chr5_0G8364.1/V3.Lp_chr5_0G8366.1
GO:0052200	BP	response to host defenses	6	17	0.00352856	V3.Lp_chr1_0G3596.1/V3.Lp_chr1_0G3598.1/V3.Lp_chr4_0G23846.1/V3.Lp_chr5_0G8362.1/V3.Lp_chr5_0G8364.1/V3.Lp_chr5_0G8366.1
GO:0052564	BP	response to immune response of other organism involved in symbiotic interaction	6	17	0.00352856	V3.Lp_chr1_0G3596.1/V3.Lp_chr1_0G3598.1/V3.Lp_chr4_0G23846.1/V3.Lp_chr5_0G8362.1/V3.Lp_chr5_0G8364.1/V3.Lp_chr5_0G8366.1
GO:0052572	BP	response to host immune response	6	17	0.00352856	V3.Lp_chr1_0G3596.1/V3.Lp_chr1_0G3598.1/V3.Lp_chr4_0G23846.1/V3.Lp_chr5_0G8362.1/V3.Lp_chr5_0G8364.1/V3.Lp_chr5_0G8366.1
GO:0075136	BP	response to host	6	17	0.00352856	V3.Lp_chr1_0G3596.1/V3.Lp_chr1_0G3598.1/V3.Lp_chr4_0G23846.1/V3.Lp_chr5_0G8362.1/V3.Lp_chr5_0G8364.1/V3.Lp_chr5_0G8366.1
GO:0010951	BP	negative regulation of endopeptidase activity	17	114	0.00366636	V3.Lp_chr1_0G16538.1/V3.Lp_chr1_0G16540.1/V3.Lp_chr2_0G17166.1/V3.Lp_chr3_0G5458.1/V3.Lp_chr3_0G5466.1/V3.Lp_chr3_0G5598.1/V3.Lp_chr3_0G5600.1/V3.Lp_chr4_0G10152.1/V3.Lp_chr4_0G10154.1/V3.Lp_chr4_0G17118.1/V3.Lp_chr4_0G17120.1/V3.Lp_chr4_0G5876.1/V3.Lp_chr4_0G5878.1/V3.Lp_chr4_0G9792.1/V3.Lp_chr4_0G9794.1/V3.Lp_chr6_0G9004.1/V3.Lp_chr6_0G9008.1
GO:0009690	BP	cytokinin metabolic process	8	31	0.00381317	V3.Lp_chr2_0G1208.1/V3.Lp_chr2_0G1210.1/V3.Lp_chr2_0G19040.1/V3.Lp_chr2_0G19044.1/V3.Lp_chr3_0G19590.1/V3.Lp_chr3_0G19594.1/V3.Lp_chr7_0.1G5840.1/V3.Lp_chr7_0.1G5842.1
GO:0009651	BP	response to salt stress	44	444	0.00386141	V3.Lp_chr1_0G13238.1/V3.Lp_chr1_0G13244.1/V3.Lp_chr1_0G13442.1/V3.Lp_chr1_0G13444.1/V3.Lp_chr1_0G2796.1/V3.Lp_chr1_0G2798.1/V3.Lp_chr1_0G3596.1/V3.Lp_chr1_0G3598.1/V3.Lp_chr2_0G12914.1/V3.Lp_chr2_0G12916.1/V3.Lp_chr2_0G15942.1/V3.Lp_chr2_0G15946.1/V3.Lp_chr2_0G16030.1/V3.Lp_chr2_0G16032.1/V3.Lp_chr2_0G6878.1/V3.Lp_chr2_0G6880.1/V3.Lp_chr2_0G8104.1/V3.Lp_chr2_0G8106.1/V3.Lp_chr3_0G14270.1/V3.Lp_ch…
GO:0010043	BP	response to zinc ion	12	65	0.00386141	V3.Lp_chr1_0G3596.1/V3.Lp_chr1_0G3598.1/V3.Lp_chr2_0G18608.1/V3.Lp_chr2_0G18610.1/V3.Lp_chr2_0G18612.1/V3.Lp_chr4_0G23846.1/V3.Lp_chr5_0G8362.1/V3.Lp_chr5_0G8364.1/V3.Lp_chr5_0G8366.1/V3.Lp_chr6_0G14270.1/V3.Lp_chr6_0G6670.1/V3.Lp_chr6_0G6672.1
GO:0032352	BP	positive regulation of hormone metabolic process	12	65	0.00386141	V3.Lp_chr3_0G16524.1/V3.Lp_chr3_0G16526.1/V3.Lp_chr3_0G3488.1/V3.Lp_chr3_0G3490.1/V3.Lp_chr3_0G8778.1/V3.Lp_chr3_0G8780.1/V3.Lp_chr4_0G27186.1/V3.Lp_chr4_0G27188.1/V3.Lp_chr6_0G14594.1/V3.Lp_chr6_0G14596.1/V3.Lp_chr6_0G15880.1/V3.Lp_chr6_0G15882.1
GO:0010466	BP	negative regulation of peptidase activity	17	115	0.0039002	V3.Lp_chr1_0G16538.1/V3.Lp_chr1_0G16540.1/V3.Lp_chr2_0G17166.1/V3.Lp_chr3_0G5458.1/V3.Lp_chr3_0G5466.1/V3.Lp_chr3_0G5598.1/V3.Lp_chr3_0G5600.1/V3.Lp_chr4_0G10152.1/V3.Lp_chr4_0G10154.1/V3.Lp_chr4_0G17118.1/V3.Lp_chr4_0G17120.1/V3.Lp_chr4_0G5876.1/V3.Lp_chr4_0G5878.1/V3.Lp_chr4_0G9792.1/V3.Lp_chr4_0G9794.1/V3.Lp_chr6_0G9004.1/V3.Lp_chr6_0G9008.1
GO:0015695	BP	organic cation transport	7	24	0.0039002	V3.Lp_chr4_0G3754.1/V3.Lp_chr4_0G3756.1/V3.Lp_chr4_0G9206.1/V3.Lp_chr4_0G9208.1/V3.Lp_chr4_0G9210.1/V3.Lp_chr6_0G14050.1/V3.Lp_chr6_0G14054.1
GO:0044070	BP	regulation of anion transport	7	24	0.0039002	V3.Lp_chr5_0G18320.1/V3.Lp_chr5_0G18322.1/V3.Lp_chr5_0G18324.1/V3.Lp_chr7_0.1G9866.1/V3.Lp_chr7_0.1G9868.1/V3.Lp_chr7_0.1G9870.1/V3.Lp_chr7_0.1G9872.1
GO:0010315	BP	auxin efflux	14	85	0.00418788	V3.Lp_chr3_0G16524.1/V3.Lp_chr3_0G16526.1/V3.Lp_chr3_0G3488.1/V3.Lp_chr3_0G3490.1/V3.Lp_chr3_0G8778.1/V3.Lp_chr3_0G8780.1/V3.Lp_chr4_0G27186.1/V3.Lp_chr4_0G27188.1/V3.Lp_chr6_0G14594.1/V3.Lp_chr6_0G14596.1/V3.Lp_chr6_0G15880.1/V3.Lp_chr6_0G15882.1/V3.Lp_chr7_0.1G6648.1/V3.Lp_chr7_0.1G6650.1
GO:0051240	BP	positive regulation of multicellular organismal process	25	208	0.00485599	V3.Lp_chr1_0G12460.1/V3.Lp_chr1_0G12462.1/V3.Lp_chr2_0G10992.1/V3.Lp_chr2_0G10994.1/V3.Lp_chr2_0G10996.1/V3.Lp_chr2_0G11008.1/V3.Lp_chr2_0G11010.1/V3.Lp_chr2_0G11014.1/V3.Lp_chr2_0G11016.1/V3.Lp_chr2_0G11018.1/V3.Lp_chr2_0G11020.1/V3.Lp_chr2_0G11028.1/V3.Lp_chr2_0G11030.1/V3.Lp_chr2_0G17166.1/V3.Lp_chr2_0G5608.1/V3.Lp_chr2_0G5610.1/V3.Lp_chr2_0G8104.1/V3.Lp_chr2_0G8106.1/V3.Lp_chr4_0G17118.1/V3.L…
GO:0043632	BP	modification-dependent macromolecule catabolic process	39	384	0.004935	V3.Lp_chr1_0G14360.1/V3.Lp_chr1_0G14364.1/V3.Lp_chr1_0G14366.1/V3.Lp_chr1_0G14648.1/V3.Lp_chr1_0G14652.1/V3.Lp_chr2_0G15942.1/V3.Lp_chr2_0G15946.1/V3.Lp_chr3_0G20606.1/V3.Lp_chr3_0G20608.1/V3.Lp_chr3_0G22514.1/V3.Lp_chr3_0G5458.1/V3.Lp_chr3_0G5466.1/V3.Lp_chr3_0G5598.1/V3.Lp_chr3_0G5600.1/V3.Lp_chr4_0G10152.1/V3.Lp_chr4_0G10154.1/V3.Lp_chr4_0G13080.1/V3.Lp_chr4_0G13084.1/V3.Lp_chr4_0G26318.1/V3.L…
GO:0071482	BP	cellular response to light stimulus	15	97	0.00502041	V3.Lp_chr2_0G10992.1/V3.Lp_chr2_0G10994.1/V3.Lp_chr2_0G10996.1/V3.Lp_chr2_0G11008.1/V3.Lp_chr2_0G11010.1/V3.Lp_chr2_0G11014.1/V3.Lp_chr2_0G11016.1/V3.Lp_chr2_0G11018.1/V3.Lp_chr2_0G11020.1/V3.Lp_chr2_0G11028.1/V3.Lp_chr2_0G11030.1/V3.Lp_chr3_0G3022.1/V3.Lp_chr4_0G21654.1/V3.Lp_chr4_0G21656.1/V3.Lp_chr4_0G21658.1
GO:0046677	BP	response to antibiotic	36	346	0.00502041	V3.Lp_chr1_0G10376.1/V3.Lp_chr1_0G10380.1/V3.Lp_chr2_0G15942.1/V3.Lp_chr2_0G15946.1/V3.Lp_chr2_0G340.1/V3.Lp_chr2_0G6878.1/V3.Lp_chr2_0G6880.1/V3.Lp_chr3_0G16662.1/V3.Lp_chr3_0G16664.1/V3.Lp_chr3_0G20910.1/V3.Lp_chr3_0G8298.1/V3.Lp_chr3_0G8300.1/V3.Lp_chr4_0G11098.1/V3.Lp_chr4_0G12642.1/V3.Lp_chr4_0G12644.1/V3.Lp_chr5_0G1016.1/V3.Lp_chr5_0G1020.1/V3.Lp_chr5_0G1110.1/V3.Lp_chr5_0G1112.1/V3.Lp_chr5…
GO:0009404	BP	toxin metabolic process	9	41	0.00530105	V3.Lp_chr2_0G2162.1/V3.Lp_chr2_0G2164.1/V3.Lp_chr2_0G2166.1/V3.Lp_chr3_0G23198.1/V3.Lp_chr3_0G23200.1/V3.Lp_chr5_0G6480.1/V3.Lp_chr5_0G6482.1/V3.Lp_chr7_0.1G9296.1/V3.Lp_chr7_0.1G9298.1
GO:1902170	BP	cellular response to reactive nitrogen species	9	41	0.00530105	V3.Lp_chr3_0G21740.1/V3.Lp_chr3_0G21742.1/V3.Lp_chr3_0G21744.1/V3.Lp_chr6_0G1066.1/V3.Lp_chr6_0G1068.1/V3.Lp_chr6_0G892.1/V3.Lp_chr6_0G894.1/V3.Lp_chr6_0G904.1/V3.Lp_chr6_0G906.1
GO:0051346	BP	negative regulation of hydrolase activity	19	142	0.00589124	V3.Lp_chr1_0G16538.1/V3.Lp_chr1_0G16540.1/V3.Lp_chr2_0G17166.1/V3.Lp_chr3_0G5458.1/V3.Lp_chr3_0G5466.1/V3.Lp_chr3_0G5598.1/V3.Lp_chr3_0G5600.1/V3.Lp_chr4_0G10152.1/V3.Lp_chr4_0G10154.1/V3.Lp_chr4_0G17118.1/V3.Lp_chr4_0G17120.1/V3.Lp_chr4_0G5876.1/V3.Lp_chr4_0G5878.1/V3.Lp_chr4_0G9792.1/V3.Lp_chr4_0G9794.1/V3.Lp_chr5_0G1262.1/V3.Lp_chr5_0G1264.1/V3.Lp_chr6_0G9004.1/V3.Lp_chr6_0G9008.1
GO:0051961	BP	negative regulation of nervous system development	6	19	0.00598355	V3.Lp_chr1_0G12460.1/V3.Lp_chr1_0G12462.1/V3.Lp_chr2_0G21120.1/V3.Lp_chr3_0G134.1/V3.Lp_chr3_0G6342.1/V3.Lp_chr4_0G9948.1
GO:0001666	BP	response to hypoxia	13	79	0.00616142	V3.Lp_chr1_0G4228.1/V3.Lp_chr1_0G4238.1/V3.Lp_chr1_0G6938.1/V3.Lp_chr1_0G6940.1/V3.Lp_chr3_0G8298.1/V3.Lp_chr3_0G8300.1/V3.Lp_chr4_0G11098.1/V3.Lp_chr4_0G3370.1/V3.Lp_chr6_0G17838.1/V3.Lp_chr6_0G17840.1/V3.Lp_chr6_0G7804.1/V3.Lp_chr6_0G7806.1/V3.Lp_chr7_0.1G10894.1
GO:0009637	BP	response to blue light	13	79	0.00616142	V3.Lp_chr2_0G10992.1/V3.Lp_chr2_0G10994.1/V3.Lp_chr2_0G10996.1/V3.Lp_chr2_0G11008.1/V3.Lp_chr2_0G11010.1/V3.Lp_chr2_0G11014.1/V3.Lp_chr2_0G11016.1/V3.Lp_chr2_0G11018.1/V3.Lp_chr2_0G11020.1/V3.Lp_chr2_0G11028.1/V3.Lp_chr2_0G11030.1/V3.Lp_chr7_0.1G6648.1/V3.Lp_chr7_0.1G6650.1
GO:0071478	BP	cellular response to radiation	16	110	0.00618286	V3.Lp_chr2_0G10992.1/V3.Lp_chr2_0G10994.1/V3.Lp_chr2_0G10996.1/V3.Lp_chr2_0G11008.1/V3.Lp_chr2_0G11010.1/V3.Lp_chr2_0G11014.1/V3.Lp_chr2_0G11016.1/V3.Lp_chr2_0G11018.1/V3.Lp_chr2_0G11020.1/V3.Lp_chr2_0G11028.1/V3.Lp_chr2_0G11030.1/V3.Lp_chr3_0G22514.1/V3.Lp_chr3_0G3022.1/V3.Lp_chr4_0G21654.1/V3.Lp_chr4_0G21656.1/V3.Lp_chr4_0G21658.1
GO:0052548	BP	regulation of endopeptidase activity	17	121	0.00620095	V3.Lp_chr1_0G16538.1/V3.Lp_chr1_0G16540.1/V3.Lp_chr2_0G17166.1/V3.Lp_chr3_0G5458.1/V3.Lp_chr3_0G5466.1/V3.Lp_chr3_0G5598.1/V3.Lp_chr3_0G5600.1/V3.Lp_chr4_0G10152.1/V3.Lp_chr4_0G10154.1/V3.Lp_chr4_0G17118.1/V3.Lp_chr4_0G17120.1/V3.Lp_chr4_0G5876.1/V3.Lp_chr4_0G5878.1/V3.Lp_chr4_0G9792.1/V3.Lp_chr4_0G9794.1/V3.Lp_chr6_0G9004.1/V3.Lp_chr6_0G9008.1
GO:0006335	BP	DNA replication-dependent nucleosome assembly	5	13	0.00620095	V3.Lp_chr2_0G12550.1/V3.Lp_chr2_0G12552.1/V3.Lp_chr2_0G12554.1/V3.Lp_chr2_0G17710.1/V3.Lp_chr2_0G17716.1
GO:0034723	BP	DNA replication-dependent nucleosome organization	5	13	0.00620095	V3.Lp_chr2_0G12550.1/V3.Lp_chr2_0G12552.1/V3.Lp_chr2_0G12554.1/V3.Lp_chr2_0G17710.1/V3.Lp_chr2_0G17716.1
GO:0062013	BP	positive regulation of small molecule metabolic process	12	70	0.00648961	V3.Lp_chr3_0G16524.1/V3.Lp_chr3_0G16526.1/V3.Lp_chr3_0G3488.1/V3.Lp_chr3_0G3490.1/V3.Lp_chr3_0G8778.1/V3.Lp_chr3_0G8780.1/V3.Lp_chr4_0G27186.1/V3.Lp_chr4_0G27188.1/V3.Lp_chr6_0G14594.1/V3.Lp_chr6_0G14596.1/V3.Lp_chr6_0G15880.1/V3.Lp_chr6_0G15882.1
GO:1903825	BP	organic acid transmembrane transport	16	111	0.00648961	V3.Lp_chr1_0G11506.1/V3.Lp_chr1_0G11508.1/V3.Lp_chr1_0G19486.1/V3.Lp_chr1_0G19488.1/V3.Lp_chr3_0G12916.1/V3.Lp_chr3_0G12918.1/V3.Lp_chr4_0G9206.1/V3.Lp_chr4_0G9208.1/V3.Lp_chr4_0G9210.1/V3.Lp_chr6_0G14050.1/V3.Lp_chr6_0G14054.1/V3.Lp_chr7_0.1G180.1/V3.Lp_chr7_0.1G182.1/V3.Lp_chr7_0.1G5822.1/V3.Lp_chr7_0.1G5824.1/V3.Lp_chr7_0.1G5914.1
GO:1905039	BP	carboxylic acid transmembrane transport	16	111	0.00648961	V3.Lp_chr1_0G11506.1/V3.Lp_chr1_0G11508.1/V3.Lp_chr1_0G19486.1/V3.Lp_chr1_0G19488.1/V3.Lp_chr3_0G12916.1/V3.Lp_chr3_0G12918.1/V3.Lp_chr4_0G9206.1/V3.Lp_chr4_0G9208.1/V3.Lp_chr4_0G9210.1/V3.Lp_chr6_0G14050.1/V3.Lp_chr6_0G14054.1/V3.Lp_chr7_0.1G180.1/V3.Lp_chr7_0.1G182.1/V3.Lp_chr7_0.1G5822.1/V3.Lp_chr7_0.1G5824.1/V3.Lp_chr7_0.1G5914.1
GO:0030162	BP	regulation of proteolysis	24	203	0.00680821	V3.Lp_chr1_0G16538.1/V3.Lp_chr1_0G16540.1/V3.Lp_chr2_0G15942.1/V3.Lp_chr2_0G15946.1/V3.Lp_chr2_0G17166.1/V3.Lp_chr2_0G20322.1/V3.Lp_chr2_0G20324.1/V3.Lp_chr2_0G20328.1/V3.Lp_chr2_0G20330.1/V3.Lp_chr3_0G5458.1/V3.Lp_chr3_0G5466.1/V3.Lp_chr3_0G5598.1/V3.Lp_chr3_0G5600.1/V3.Lp_chr4_0G10152.1/V3.Lp_chr4_0G10154.1/V3.Lp_chr4_0G17118.1/V3.Lp_chr4_0G17120.1/V3.Lp_chr4_0G5876.1/V3.Lp_chr4_0G5878.1/V3.Lp_…
GO:0006690	BP	icosanoid metabolic process	7	27	0.00706063	V3.Lp_chr1_0G9252.1/V3.Lp_chr1_0G9254.1/V3.Lp_chr6_0G6154.1/V3.Lp_chr6_0G6156.1/V3.Lp_chr7_0.1G2276.1/V3.Lp_chr7_0.1G2278.1/V3.Lp_chr7_0.1G2280.1
GO:0052547	BP	regulation of peptidase activity	17	123	0.00707678	V3.Lp_chr1_0G16538.1/V3.Lp_chr1_0G16540.1/V3.Lp_chr2_0G17166.1/V3.Lp_chr3_0G5458.1/V3.Lp_chr3_0G5466.1/V3.Lp_chr3_0G5598.1/V3.Lp_chr3_0G5600.1/V3.Lp_chr4_0G10152.1/V3.Lp_chr4_0G10154.1/V3.Lp_chr4_0G17118.1/V3.Lp_chr4_0G17120.1/V3.Lp_chr4_0G5876.1/V3.Lp_chr4_0G5878.1/V3.Lp_chr4_0G9792.1/V3.Lp_chr4_0G9794.1/V3.Lp_chr6_0G9004.1/V3.Lp_chr6_0G9008.1
GO:0006511	BP	ubiquitin-dependent protein catabolic process	37	369	0.00732436	V3.Lp_chr1_0G14360.1/V3.Lp_chr1_0G14364.1/V3.Lp_chr1_0G14366.1/V3.Lp_chr1_0G14648.1/V3.Lp_chr1_0G14652.1/V3.Lp_chr2_0G15942.1/V3.Lp_chr2_0G15946.1/V3.Lp_chr3_0G22514.1/V3.Lp_chr3_0G5458.1/V3.Lp_chr3_0G5466.1/V3.Lp_chr3_0G5598.1/V3.Lp_chr3_0G5600.1/V3.Lp_chr4_0G10152.1/V3.Lp_chr4_0G10154.1/V3.Lp_chr4_0G13080.1/V3.Lp_chr4_0G13084.1/V3.Lp_chr4_0G26318.1/V3.Lp_chr4_0G7476.1/V3.Lp_chr4_0G7478.1/V3.Lp_…
GO:0045861	BP	negative regulation of proteolysis	17	124	0.0076948	V3.Lp_chr1_0G16538.1/V3.Lp_chr1_0G16540.1/V3.Lp_chr2_0G17166.1/V3.Lp_chr3_0G5458.1/V3.Lp_chr3_0G5466.1/V3.Lp_chr3_0G5598.1/V3.Lp_chr3_0G5600.1/V3.Lp_chr4_0G10152.1/V3.Lp_chr4_0G10154.1/V3.Lp_chr4_0G17118.1/V3.Lp_chr4_0G17120.1/V3.Lp_chr4_0G5876.1/V3.Lp_chr4_0G5878.1/V3.Lp_chr4_0G9792.1/V3.Lp_chr4_0G9794.1/V3.Lp_chr6_0G9004.1/V3.Lp_chr6_0G9008.1
GO:0006521	BP	regulation of cellular amino acid metabolic process	12	72	0.0079595	V3.Lp_chr3_0G16524.1/V3.Lp_chr3_0G16526.1/V3.Lp_chr3_0G3488.1/V3.Lp_chr3_0G3490.1/V3.Lp_chr3_0G8778.1/V3.Lp_chr3_0G8780.1/V3.Lp_chr4_0G27186.1/V3.Lp_chr4_0G27188.1/V3.Lp_chr6_0G14594.1/V3.Lp_chr6_0G14596.1/V3.Lp_chr6_0G15880.1/V3.Lp_chr6_0G15882.1
GO:0033238	BP	regulation of cellular amine metabolic process	12	72	0.0079595	V3.Lp_chr3_0G16524.1/V3.Lp_chr3_0G16526.1/V3.Lp_chr3_0G3488.1/V3.Lp_chr3_0G3490.1/V3.Lp_chr3_0G8778.1/V3.Lp_chr3_0G8780.1/V3.Lp_chr4_0G27186.1/V3.Lp_chr4_0G27188.1/V3.Lp_chr6_0G14594.1/V3.Lp_chr6_0G14596.1/V3.Lp_chr6_0G15880.1/V3.Lp_chr6_0G15882.1
GO:0090354	BP	regulation of auxin metabolic process	12	72	0.0079595	V3.Lp_chr3_0G16524.1/V3.Lp_chr3_0G16526.1/V3.Lp_chr3_0G3488.1/V3.Lp_chr3_0G3490.1/V3.Lp_chr3_0G8778.1/V3.Lp_chr3_0G8780.1/V3.Lp_chr4_0G27186.1/V3.Lp_chr4_0G27188.1/V3.Lp_chr6_0G14594.1/V3.Lp_chr6_0G14596.1/V3.Lp_chr6_0G15880.1/V3.Lp_chr6_0G15882.1
GO:0019941	BP	modification-dependent protein catabolic process	37	372	0.00829557	V3.Lp_chr1_0G14360.1/V3.Lp_chr1_0G14364.1/V3.Lp_chr1_0G14366.1/V3.Lp_chr1_0G14648.1/V3.Lp_chr1_0G14652.1/V3.Lp_chr2_0G15942.1/V3.Lp_chr2_0G15946.1/V3.Lp_chr3_0G22514.1/V3.Lp_chr3_0G5458.1/V3.Lp_chr3_0G5466.1/V3.Lp_chr3_0G5598.1/V3.Lp_chr3_0G5600.1/V3.Lp_chr4_0G10152.1/V3.Lp_chr4_0G10154.1/V3.Lp_chr4_0G13080.1/V3.Lp_chr4_0G13084.1/V3.Lp_chr4_0G26318.1/V3.Lp_chr4_0G7476.1/V3.Lp_chr4_0G7478.1/V3.Lp_…
GO:0014070	BP	response to organic cyclic compound	42	439	0.00829557	V3.Lp_chr1_0G10376.1/V3.Lp_chr1_0G10380.1/V3.Lp_chr2_0G11050.1/V3.Lp_chr2_0G15942.1/V3.Lp_chr2_0G15946.1/V3.Lp_chr2_0G21120.1/V3.Lp_chr2_0G340.1/V3.Lp_chr2_0G6878.1/V3.Lp_chr2_0G6880.1/V3.Lp_chr3_0G134.1/V3.Lp_chr3_0G16662.1/V3.Lp_chr3_0G16664.1/V3.Lp_chr3_0G22514.1/V3.Lp_chr3_0G6342.1/V3.Lp_chr3_0G8298.1/V3.Lp_chr3_0G8300.1/V3.Lp_chr4_0G11098.1/V3.Lp_chr4_0G12642.1/V3.Lp_chr4_0G12644.1/V3.Lp_chr…
GO:1901655	BP	cellular response to ketone	5	14	0.00829557	V3.Lp_chr2_0G21120.1/V3.Lp_chr3_0G134.1/V3.Lp_chr3_0G22514.1/V3.Lp_chr3_0G6342.1/V3.Lp_chr4_0G9948.1
GO:1990641	BP	response to iron ion starvation	5	14	0.00829557	V3.Lp_chr3_0G21740.1/V3.Lp_chr3_0G21742.1/V3.Lp_chr3_0G21744.1/V3.Lp_chr3_0G24494.1/V3.Lp_chr3_0G24496.1
GO:0015718	BP	monocarboxylic acid transport	8	36	0.00847466	V3.Lp_chr3_0G12916.1/V3.Lp_chr3_0G12918.1/V3.Lp_chr4_0G9206.1/V3.Lp_chr4_0G9208.1/V3.Lp_chr4_0G9210.1/V3.Lp_chr7_0.1G5822.1/V3.Lp_chr7_0.1G5824.1/V3.Lp_chr7_0.1G5914.1
GO:0010337	BP	regulation of salicylic acid metabolic process	6	21	0.00927861	V3.Lp_chr3_0G1516.1/V3.Lp_chr3_0G1518.1/V3.Lp_chr3_0G1530.1/V3.Lp_chr3_0G1532.1/V3.Lp_chr6_0G20270.1/V3.Lp_chr6_0G20272.1
GO:0071249	BP	cellular response to nitrate	6	21	0.00927861	V3.Lp_chr6_0G1066.1/V3.Lp_chr6_0G1068.1/V3.Lp_chr6_0G892.1/V3.Lp_chr6_0G894.1/V3.Lp_chr6_0G904.1/V3.Lp_chr6_0G906.1
GO:0051094	BP	positive regulation of developmental process	25	221	0.00931993	V3.Lp_chr1_0G12460.1/V3.Lp_chr1_0G12462.1/V3.Lp_chr2_0G10992.1/V3.Lp_chr2_0G10994.1/V3.Lp_chr2_0G10996.1/V3.Lp_chr2_0G11008.1/V3.Lp_chr2_0G11010.1/V3.Lp_chr2_0G11014.1/V3.Lp_chr2_0G11016.1/V3.Lp_chr2_0G11018.1/V3.Lp_chr2_0G11020.1/V3.Lp_chr2_0G11028.1/V3.Lp_chr2_0G11030.1/V3.Lp_chr2_0G17166.1/V3.Lp_chr2_0G5608.1/V3.Lp_chr2_0G5610.1/V3.Lp_chr2_0G8104.1/V3.Lp_chr2_0G8106.1/V3.Lp_chr4_0G17118.1/V3.L…
GO:1901657	BP	glycosyl compound metabolic process	17	127	0.0095438	V3.Lp_chr2_0G17844.1/V3.Lp_chr2_0G17846.1/V3.Lp_chr2_0G17848.1/V3.Lp_chr2_0G17850.1/V3.Lp_chr2_0G17852.1/V3.Lp_chr2_0G2162.1/V3.Lp_chr2_0G2164.1/V3.Lp_chr2_0G2166.1/V3.Lp_chr3_0G21740.1/V3.Lp_chr3_0G21742.1/V3.Lp_chr3_0G21744.1/V3.Lp_chr4_0G3734.1/V3.Lp_chr4_0G3736.1/V3.Lp_chr4_0G7332.1/V3.Lp_chr4_0G7334.1/V3.Lp_chr5_0G16416.1/V3.Lp_chr5_0G16418.1
GO:0009733	BP	response to auxin	35	350	0.0099076	V3.Lp_chr1_0G3528.1/V3.Lp_chr1_0G3530.1/V3.Lp_chr1_0G3536.1/V3.Lp_chr2_0G15942.1/V3.Lp_chr2_0G15946.1/V3.Lp_chr2_0G16682.1/V3.Lp_chr2_0G16686.1/V3.Lp_chr3_0G16524.1/V3.Lp_chr3_0G16526.1/V3.Lp_chr3_0G17520.1/V3.Lp_chr3_0G17522.1/V3.Lp_chr3_0G3488.1/V3.Lp_chr3_0G3490.1/V3.Lp_chr3_0G8778.1/V3.Lp_chr3_0G8780.1/V3.Lp_chr3_0G9976.1/V3.Lp_chr4_0G27186.1/V3.Lp_chr4_0G27188.1/V3.Lp_chr5_0G1596.1/V3.Lp_chr…
GO:0002239	BP	response to oomycetes	10	55	0.0102004	V3.Lp_chr2_0G2162.1/V3.Lp_chr2_0G2164.1/V3.Lp_chr2_0G2166.1/V3.Lp_chr4_0G26150.1/V3.Lp_chr4_0G26156.1/V3.Lp_chr4_0G26170.1/V3.Lp_chr4_0G26172.1/V3.Lp_chr7_0.1G2132.1/V3.Lp_chr7_0.1G5840.1/V3.Lp_chr7_0.1G5842.1
GO:0010039	BP	response to iron ion	11	65	0.0107749	V3.Lp_chr1_0G9194.1/V3.Lp_chr1_0G9196.1/V3.Lp_chr2_0G18608.1/V3.Lp_chr2_0G18610.1/V3.Lp_chr2_0G18612.1/V3.Lp_chr3_0G21740.1/V3.Lp_chr3_0G21742.1/V3.Lp_chr3_0G21744.1/V3.Lp_chr4_0G3370.1/V3.Lp_chr6_0G7804.1/V3.Lp_chr6_0G7806.1
GO:0098869	BP	cellular oxidant detoxification	17	131	0.0129736	V3.Lp_chr1_0G16780.1/V3.Lp_chr1_0G16784.1/V3.Lp_chr1_0G16786.1/V3.Lp_chr1_0G16792.1/V3.Lp_chr1_0G3596.1/V3.Lp_chr1_0G3598.1/V3.Lp_chr2_0G24350.1/V3.Lp_chr2_0G618.1/V3.Lp_chr2_0G620.1/V3.Lp_chr3_0G10148.1/V3.Lp_chr3_0G10150.1/V3.Lp_chr4_0G23846.1/V3.Lp_chr5_0G8362.1/V3.Lp_chr5_0G8364.1/V3.Lp_chr5_0G8366.1/V3.Lp_chr6_0G8444.1/V3.Lp_chr6_0G8446.1
GO:0015849	BP	organic acid transport	16	120	0.0132039	V3.Lp_chr1_0G11506.1/V3.Lp_chr1_0G11508.1/V3.Lp_chr1_0G19486.1/V3.Lp_chr1_0G19488.1/V3.Lp_chr3_0G12916.1/V3.Lp_chr3_0G12918.1/V3.Lp_chr4_0G9206.1/V3.Lp_chr4_0G9208.1/V3.Lp_chr4_0G9210.1/V3.Lp_chr6_0G14050.1/V3.Lp_chr6_0G14054.1/V3.Lp_chr7_0.1G180.1/V3.Lp_chr7_0.1G182.1/V3.Lp_chr7_0.1G5822.1/V3.Lp_chr7_0.1G5824.1/V3.Lp_chr7_0.1G5914.1
GO:0046942	BP	carboxylic acid transport	16	120	0.0132039	V3.Lp_chr1_0G11506.1/V3.Lp_chr1_0G11508.1/V3.Lp_chr1_0G19486.1/V3.Lp_chr1_0G19488.1/V3.Lp_chr3_0G12916.1/V3.Lp_chr3_0G12918.1/V3.Lp_chr4_0G9206.1/V3.Lp_chr4_0G9208.1/V3.Lp_chr4_0G9210.1/V3.Lp_chr6_0G14050.1/V3.Lp_chr6_0G14054.1/V3.Lp_chr7_0.1G180.1/V3.Lp_chr7_0.1G182.1/V3.Lp_chr7_0.1G5822.1/V3.Lp_chr7_0.1G5824.1/V3.Lp_chr7_0.1G5914.1
GO:0009755	BP	hormone-mediated signaling pathway	43	466	0.0136194	V3.Lp_chr1_0G9170.1/V3.Lp_chr1_0G9172.1/V3.Lp_chr1_0G9174.1/V3.Lp_chr2_0G11050.1/V3.Lp_chr2_0G15942.1/V3.Lp_chr2_0G15946.1/V3.Lp_chr2_0G16682.1/V3.Lp_chr2_0G16686.1/V3.Lp_chr2_0G18718.1/V3.Lp_chr2_0G19912.1/V3.Lp_chr2_0G19914.1/V3.Lp_chr2_0G964.1/V3.Lp_chr2_0G966.1/V3.Lp_chr3_0G16524.1/V3.Lp_chr3_0G16526.1/V3.Lp_chr3_0G17520.1/V3.Lp_chr3_0G17522.1/V3.Lp_chr3_0G21740.1/V3.Lp_chr3_0G21742.1/V3.Lp_c…
GO:0044772	BP	mitotic cell cycle phase transition	9	48	0.0136752	V3.Lp_chr2_0G12550.1/V3.Lp_chr2_0G12552.1/V3.Lp_chr2_0G12554.1/V3.Lp_chr2_0G17710.1/V3.Lp_chr2_0G17716.1/V3.Lp_chr2_0G21120.1/V3.Lp_chr3_0G134.1/V3.Lp_chr3_0G6342.1/V3.Lp_chr4_0G9948.1
GO:0001824	BP	blastocyst development	5	16	0.0147826	V3.Lp_chr2_0G12550.1/V3.Lp_chr2_0G12552.1/V3.Lp_chr2_0G12554.1/V3.Lp_chr2_0G17710.1/V3.Lp_chr2_0G17716.1
GO:0010597	BP	green leaf volatile biosynthetic process	5	16	0.0147826	V3.Lp_chr6_0G6154.1/V3.Lp_chr6_0G6156.1/V3.Lp_chr7_0.1G2276.1/V3.Lp_chr7_0.1G2278.1/V3.Lp_chr7_0.1G2280.1
GO:0019372	BP	lipoxygenase pathway	5	16	0.0147826	V3.Lp_chr6_0G6154.1/V3.Lp_chr6_0G6156.1/V3.Lp_chr7_0.1G2276.1/V3.Lp_chr7_0.1G2278.1/V3.Lp_chr7_0.1G2280.1
GO:0097327	BP	response to antineoplastic agent	5	16	0.0147826	V3.Lp_chr2_0G21120.1/V3.Lp_chr3_0G134.1/V3.Lp_chr3_0G22514.1/V3.Lp_chr3_0G6342.1/V3.Lp_chr4_0G9948.1
GO:0007568	BP	aging	18	145	0.0151672	V3.Lp_chr1_0G11734.1/V3.Lp_chr1_0G11736.1/V3.Lp_chr2_0G23662.1/V3.Lp_chr2_0G23666.1/V3.Lp_chr3_0G20280.1/V3.Lp_chr3_0G20282.1/V3.Lp_chr5_0G11484.1/V3.Lp_chr5_0G11486.1/V3.Lp_chr6_0G17622.1/V3.Lp_chr6_0G17626.1/V3.Lp_chr6_0G17628.1/V3.Lp_chr7_0.1G1438.1/V3.Lp_chr7_0.1G1440.1/V3.Lp_chr7_0.1G1442.1/V3.Lp_chr7_0.1G1448.1/V3.Lp_chr7_0.1G1450.1/V3.Lp_chr7_0.1G5840.1/V3.Lp_chr7_0.1G5842.1
GO:0016102	BP	diterpenoid biosynthetic process	9	49	0.0154998	V3.Lp_chr2_0G964.1/V3.Lp_chr2_0G966.1/V3.Lp_chr4_0G3370.1/V3.Lp_chr6_0G1558.1/V3.Lp_chr6_0G1560.1/V3.Lp_chr6_0G7804.1/V3.Lp_chr6_0G7806.1/V3.Lp_chr7_0.1G9296.1/V3.Lp_chr7_0.1G9298.1
GO:1990748	BP	cellular detoxification	17	134	0.0156062	V3.Lp_chr1_0G16780.1/V3.Lp_chr1_0G16784.1/V3.Lp_chr1_0G16786.1/V3.Lp_chr1_0G16792.1/V3.Lp_chr1_0G3596.1/V3.Lp_chr1_0G3598.1/V3.Lp_chr2_0G24350.1/V3.Lp_chr2_0G618.1/V3.Lp_chr2_0G620.1/V3.Lp_chr3_0G10148.1/V3.Lp_chr3_0G10150.1/V3.Lp_chr4_0G23846.1/V3.Lp_chr5_0G8362.1/V3.Lp_chr5_0G8364.1/V3.Lp_chr5_0G8366.1/V3.Lp_chr6_0G8444.1/V3.Lp_chr6_0G8446.1
GO:0051384	BP	response to glucocorticoid	4	10	0.0156062	V3.Lp_chr2_0G21120.1/V3.Lp_chr3_0G134.1/V3.Lp_chr3_0G6342.1/V3.Lp_chr4_0G9948.1
GO:0071384	BP	cellular response to corticosteroid stimulus	4	10	0.0156062	V3.Lp_chr2_0G21120.1/V3.Lp_chr3_0G134.1/V3.Lp_chr3_0G6342.1/V3.Lp_chr4_0G9948.1
GO:0060560	BP	developmental growth involved in morphogenesis	30	296	0.0161558	V3.Lp_chr1_0G3596.1/V3.Lp_chr1_0G3598.1/V3.Lp_chr2_0G11050.1/V3.Lp_chr2_0G3632.1/V3.Lp_chr2_0G3634.1/V3.Lp_chr2_0G3646.1/V3.Lp_chr2_0G3648.1/V3.Lp_chr2_0G3696.1/V3.Lp_chr2_0G3700.1/V3.Lp_chr3_0G16524.1/V3.Lp_chr3_0G16526.1/V3.Lp_chr3_0G3488.1/V3.Lp_chr3_0G3490.1/V3.Lp_chr3_0G8778.1/V3.Lp_chr3_0G8780.1/V3.Lp_chr4_0G13080.1/V3.Lp_chr4_0G13084.1/V3.Lp_chr4_0G23846.1/V3.Lp_chr4_0G27186.1/V3.Lp_chr4_0…
GO:0071555	BP	cell wall organization	20	170	0.0161759	V3.Lp_chr1_0G16780.1/V3.Lp_chr1_0G16784.1/V3.Lp_chr1_0G16786.1/V3.Lp_chr1_0G16792.1/V3.Lp_chr2_0G2162.1/V3.Lp_chr2_0G2164.1/V3.Lp_chr2_0G2166.1/V3.Lp_chr2_0G618.1/V3.Lp_chr2_0G620.1/V3.Lp_chr3_0G11188.1/V3.Lp_chr3_0G11190.1/V3.Lp_chr4_0G23468.1/V3.Lp_chr4_0G3668.1/V3.Lp_chr4_0G3670.1/V3.Lp_chr4_0G5266.1/V3.Lp_chr4_0G5270.1/V3.Lp_chr6_0G14104.1/V3.Lp_chr6_0G14106.1/V3.Lp_chr6_0G8444.1/V3.Lp_chr6_0…
GO:0009695	BP	jasmonic acid biosynthetic process	7	32	0.0170665	V3.Lp_chr4_0G10078.1/V3.Lp_chr4_0G27364.1/V3.Lp_chr4_0G27368.1/V3.Lp_chr4_0G29488.1/V3.Lp_chr4_0G29498.1/V3.Lp_chr6_0G6154.1/V3.Lp_chr6_0G6156.1
GO:0044770	BP	cell cycle phase transition	9	50	0.01721	V3.Lp_chr2_0G12550.1/V3.Lp_chr2_0G12552.1/V3.Lp_chr2_0G12554.1/V3.Lp_chr2_0G17710.1/V3.Lp_chr2_0G17716.1/V3.Lp_chr2_0G21120.1/V3.Lp_chr3_0G134.1/V3.Lp_chr3_0G6342.1/V3.Lp_chr4_0G9948.1
GO:2000117	BP	negative regulation of cysteine-type endopeptidase activity	13	91	0.01765	V3.Lp_chr1_0G16538.1/V3.Lp_chr1_0G16540.1/V3.Lp_chr2_0G17166.1/V3.Lp_chr3_0G5458.1/V3.Lp_chr3_0G5466.1/V3.Lp_chr3_0G5598.1/V3.Lp_chr3_0G5600.1/V3.Lp_chr4_0G10152.1/V3.Lp_chr4_0G10154.1/V3.Lp_chr4_0G17118.1/V3.Lp_chr4_0G17120.1/V3.Lp_chr6_0G9004.1/V3.Lp_chr6_0G9008.1
GO:0003333	BP	amino acid transmembrane transport	10	60	0.01765	V3.Lp_chr1_0G11506.1/V3.Lp_chr1_0G11508.1/V3.Lp_chr1_0G19486.1/V3.Lp_chr1_0G19488.1/V3.Lp_chr3_0G12916.1/V3.Lp_chr3_0G12918.1/V3.Lp_chr6_0G14050.1/V3.Lp_chr6_0G14054.1/V3.Lp_chr7_0.1G180.1/V3.Lp_chr7_0.1G182.1
GO:0006865	BP	amino acid transport	10	60	0.01765	V3.Lp_chr1_0G11506.1/V3.Lp_chr1_0G11508.1/V3.Lp_chr1_0G19486.1/V3.Lp_chr1_0G19488.1/V3.Lp_chr3_0G12916.1/V3.Lp_chr3_0G12918.1/V3.Lp_chr6_0G14050.1/V3.Lp_chr6_0G14054.1/V3.Lp_chr7_0.1G180.1/V3.Lp_chr7_0.1G182.1
GO:0006336	BP	DNA replication-independent nucleosome assembly	5	17	0.0185012	V3.Lp_chr2_0G12550.1/V3.Lp_chr2_0G12552.1/V3.Lp_chr2_0G12554.1/V3.Lp_chr2_0G17710.1/V3.Lp_chr2_0G17716.1
GO:0009694	BP	jasmonic acid metabolic process	7	33	0.0197747	V3.Lp_chr4_0G10078.1/V3.Lp_chr4_0G27364.1/V3.Lp_chr4_0G27368.1/V3.Lp_chr4_0G29488.1/V3.Lp_chr4_0G29498.1/V3.Lp_chr6_0G6154.1/V3.Lp_chr6_0G6156.1
GO:0006879	BP	cellular iron ion homeostasis	6	25	0.0206967	V3.Lp_chr1_0G9194.1/V3.Lp_chr1_0G9196.1/V3.Lp_chr3_0G24494.1/V3.Lp_chr3_0G24496.1/V3.Lp_chr7_0.1G9414.1/V3.Lp_chr7_0.1G9416.1
GO:0031960	BP	response to corticosteroid	4	11	0.0216689	V3.Lp_chr2_0G21120.1/V3.Lp_chr3_0G134.1/V3.Lp_chr3_0G6342.1/V3.Lp_chr4_0G9948.1
GO:0071669	BP	plant-type cell wall organization or biogenesis	28	277	0.0217143	V3.Lp_chr1_0G16780.1/V3.Lp_chr1_0G16784.1/V3.Lp_chr1_0G16786.1/V3.Lp_chr1_0G16792.1/V3.Lp_chr2_0G618.1/V3.Lp_chr2_0G620.1/V3.Lp_chr3_0G16524.1/V3.Lp_chr3_0G16526.1/V3.Lp_chr3_0G22858.1/V3.Lp_chr3_0G3488.1/V3.Lp_chr3_0G3490.1/V3.Lp_chr3_0G8778.1/V3.Lp_chr3_0G8780.1/V3.Lp_chr4_0G23468.1/V3.Lp_chr4_0G27186.1/V3.Lp_chr4_0G27188.1/V3.Lp_chr4_0G5266.1/V3.Lp_chr4_0G5270.1/V3.Lp_chr6_0G14594.1/V3.Lp_chr6…
GO:0045926	BP	negative regulation of growth	10	62	0.0218118	V3.Lp_chr1_0G3596.1/V3.Lp_chr1_0G3598.1/V3.Lp_chr2_0G1208.1/V3.Lp_chr2_0G1210.1/V3.Lp_chr2_0G19040.1/V3.Lp_chr2_0G19044.1/V3.Lp_chr4_0G23846.1/V3.Lp_chr5_0G8362.1/V3.Lp_chr5_0G8364.1/V3.Lp_chr5_0G8366.1
GO:0010928	BP	regulation of auxin mediated signaling pathway	14	105	0.0221823	V3.Lp_chr3_0G16524.1/V3.Lp_chr3_0G16526.1/V3.Lp_chr3_0G3488.1/V3.Lp_chr3_0G3490.1/V3.Lp_chr3_0G8778.1/V3.Lp_chr3_0G8780.1/V3.Lp_chr4_0G27186.1/V3.Lp_chr4_0G27188.1/V3.Lp_chr6_0G14594.1/V3.Lp_chr6_0G14596.1/V3.Lp_chr6_0G15880.1/V3.Lp_chr6_0G15882.1/V3.Lp_chr7_0.1G6648.1/V3.Lp_chr7_0.1G6650.1
GO:0016049	BP	cell growth	32	331	0.022489	V3.Lp_chr1_0G3596.1/V3.Lp_chr1_0G3598.1/V3.Lp_chr2_0G11050.1/V3.Lp_chr2_0G3632.1/V3.Lp_chr2_0G3634.1/V3.Lp_chr2_0G3646.1/V3.Lp_chr2_0G3648.1/V3.Lp_chr2_0G3696.1/V3.Lp_chr2_0G3700.1/V3.Lp_chr3_0G16524.1/V3.Lp_chr3_0G16526.1/V3.Lp_chr3_0G3488.1/V3.Lp_chr3_0G3490.1/V3.Lp_chr3_0G8778.1/V3.Lp_chr3_0G8780.1/V3.Lp_chr4_0G13080.1/V3.Lp_chr4_0G13084.1/V3.Lp_chr4_0G23846.1/V3.Lp_chr4_0G27186.1/V3.Lp_chr4_0…
GO:0007399	BP	nervous system development	17	140	0.0226648	V3.Lp_chr1_0G12460.1/V3.Lp_chr1_0G12462.1/V3.Lp_chr1_0G19526.1/V3.Lp_chr1_0G19530.1/V3.Lp_chr2_0G21120.1/V3.Lp_chr3_0G134.1/V3.Lp_chr3_0G5458.1/V3.Lp_chr3_0G5466.1/V3.Lp_chr3_0G5598.1/V3.Lp_chr3_0G5600.1/V3.Lp_chr3_0G6342.1/V3.Lp_chr4_0G10152.1/V3.Lp_chr4_0G10154.1/V3.Lp_chr4_0G6412.1/V3.Lp_chr4_0G9948.1/V3.Lp_chr5_0G7860.1/V3.Lp_chr5_0G7862.1
GO:0001701	BP	in utero embryonic development	5	18	0.0230165	V3.Lp_chr2_0G12550.1/V3.Lp_chr2_0G12552.1/V3.Lp_chr2_0G12554.1/V3.Lp_chr2_0G17710.1/V3.Lp_chr2_0G17716.1
GO:0072488	BP	ammonium transmembrane transport	5	18	0.0230165	V3.Lp_chr4_0G3754.1/V3.Lp_chr4_0G3756.1/V3.Lp_chr4_0G9206.1/V3.Lp_chr4_0G9208.1/V3.Lp_chr4_0G9210.1
GO:0032787	BP	monocarboxylic acid metabolic process	34	360	0.0241538	V3.Lp_chr1_0G9252.1/V3.Lp_chr1_0G9254.1/V3.Lp_chr2_0G2162.1/V3.Lp_chr2_0G2164.1/V3.Lp_chr2_0G2166.1/V3.Lp_chr2_0G22126.1/V3.Lp_chr2_0G22128.1/V3.Lp_chr2_0G8104.1/V3.Lp_chr2_0G8106.1/V3.Lp_chr3_0G22806.1/V3.Lp_chr3_0G22808.1/V3.Lp_chr4_0G10078.1/V3.Lp_chr4_0G19688.1/V3.Lp_chr4_0G19694.1/V3.Lp_chr4_0G22030.1/V3.Lp_chr4_0G22032.1/V3.Lp_chr4_0G27364.1/V3.Lp_chr4_0G27368.1/V3.Lp_chr4_0G29488.1/V3.Lp_c…
GO:0043161	BP	proteasome-mediated ubiquitin-dependent protein catabolic process	28	280	0.0244673	V3.Lp_chr1_0G14360.1/V3.Lp_chr1_0G14364.1/V3.Lp_chr1_0G14366.1/V3.Lp_chr1_0G14648.1/V3.Lp_chr1_0G14652.1/V3.Lp_chr2_0G15942.1/V3.Lp_chr2_0G15946.1/V3.Lp_chr3_0G22514.1/V3.Lp_chr3_0G5458.1/V3.Lp_chr3_0G5466.1/V3.Lp_chr3_0G5598.1/V3.Lp_chr3_0G5600.1/V3.Lp_chr4_0G10152.1/V3.Lp_chr4_0G10154.1/V3.Lp_chr4_0G13080.1/V3.Lp_chr4_0G13084.1/V3.Lp_chr4_0G26318.1/V3.Lp_chr4_0G8706.1/V3.Lp_chr5_0G18320.1/V3.Lp…
GO:2000116	BP	regulation of cysteine-type endopeptidase activity	13	96	0.0262376	V3.Lp_chr1_0G16538.1/V3.Lp_chr1_0G16540.1/V3.Lp_chr2_0G17166.1/V3.Lp_chr3_0G5458.1/V3.Lp_chr3_0G5466.1/V3.Lp_chr3_0G5598.1/V3.Lp_chr3_0G5600.1/V3.Lp_chr4_0G10152.1/V3.Lp_chr4_0G10154.1/V3.Lp_chr4_0G17118.1/V3.Lp_chr4_0G17120.1/V3.Lp_chr6_0G9004.1/V3.Lp_chr6_0G9008.1
GO:0045229	BP	external encapsulating structure organization	22	204	0.0264157	V3.Lp_chr1_0G16780.1/V3.Lp_chr1_0G16784.1/V3.Lp_chr1_0G16786.1/V3.Lp_chr1_0G16792.1/V3.Lp_chr1_0G8762.1/V3.Lp_chr1_0G8764.1/V3.Lp_chr2_0G2162.1/V3.Lp_chr2_0G2164.1/V3.Lp_chr2_0G2166.1/V3.Lp_chr2_0G618.1/V3.Lp_chr2_0G620.1/V3.Lp_chr3_0G11188.1/V3.Lp_chr3_0G11190.1/V3.Lp_chr4_0G23468.1/V3.Lp_chr4_0G3668.1/V3.Lp_chr4_0G3670.1/V3.Lp_chr4_0G5266.1/V3.Lp_chr4_0G5270.1/V3.Lp_chr6_0G14104.1/V3.Lp_chr6_0G…
GO:0048699	BP	generation of neurons	15	119	0.0266081	V3.Lp_chr1_0G12460.1/V3.Lp_chr1_0G12462.1/V3.Lp_chr1_0G19526.1/V3.Lp_chr1_0G19530.1/V3.Lp_chr2_0G21120.1/V3.Lp_chr3_0G134.1/V3.Lp_chr3_0G5458.1/V3.Lp_chr3_0G5466.1/V3.Lp_chr3_0G5598.1/V3.Lp_chr3_0G5600.1/V3.Lp_chr3_0G6342.1/V3.Lp_chr4_0G10152.1/V3.Lp_chr4_0G10154.1/V3.Lp_chr4_0G6412.1/V3.Lp_chr4_0G9948.1
GO:0045088	BP	regulation of innate immune response	18	156	0.0288557	V3.Lp_chr1_0G3596.1/V3.Lp_chr1_0G3598.1/V3.Lp_chr1_0G4228.1/V3.Lp_chr1_0G4238.1/V3.Lp_chr2_0G18718.1/V3.Lp_chr2_0G2162.1/V3.Lp_chr2_0G2164.1/V3.Lp_chr2_0G2166.1/V3.Lp_chr2_0G340.1/V3.Lp_chr3_0G21740.1/V3.Lp_chr3_0G21742.1/V3.Lp_chr3_0G21744.1/V3.Lp_chr3_0G8298.1/V3.Lp_chr3_0G8300.1/V3.Lp_chr4_0G23846.1/V3.Lp_chr5_0G8362.1/V3.Lp_chr5_0G8364.1/V3.Lp_chr5_0G8366.1
GO:1901698	BP	response to nitrogen compound	38	421	0.0297435	V3.Lp_chr1_0G10892.1/V3.Lp_chr1_0G10894.1/V3.Lp_chr1_0G18894.1/V3.Lp_chr1_0G18896.1/V3.Lp_chr2_0G15942.1/V3.Lp_chr2_0G15946.1/V3.Lp_chr2_0G18718.1/V3.Lp_chr2_0G18720.1/V3.Lp_chr2_0G340.1/V3.Lp_chr2_0G6878.1/V3.Lp_chr2_0G6880.1/V3.Lp_chr3_0G21740.1/V3.Lp_chr3_0G21742.1/V3.Lp_chr3_0G21744.1/V3.Lp_chr3_0G22514.1/V3.Lp_chr3_0G24494.1/V3.Lp_chr3_0G24496.1/V3.Lp_chr3_0G8298.1/V3.Lp_chr3_0G8300.1/V3.Lp_…
GO:0022008	BP	neurogenesis	15	122	0.0327855	V3.Lp_chr1_0G12460.1/V3.Lp_chr1_0G12462.1/V3.Lp_chr1_0G19526.1/V3.Lp_chr1_0G19530.1/V3.Lp_chr2_0G21120.1/V3.Lp_chr3_0G134.1/V3.Lp_chr3_0G5458.1/V3.Lp_chr3_0G5466.1/V3.Lp_chr3_0G5598.1/V3.Lp_chr3_0G5600.1/V3.Lp_chr3_0G6342.1/V3.Lp_chr4_0G10152.1/V3.Lp_chr4_0G10154.1/V3.Lp_chr4_0G6412.1/V3.Lp_chr4_0G9948.1
GO:0048580	BP	regulation of post-embryonic development	36	396	0.032923	V3.Lp_chr2_0G10992.1/V3.Lp_chr2_0G10994.1/V3.Lp_chr2_0G10996.1/V3.Lp_chr2_0G11008.1/V3.Lp_chr2_0G11010.1/V3.Lp_chr2_0G11014.1/V3.Lp_chr2_0G11016.1/V3.Lp_chr2_0G11018.1/V3.Lp_chr2_0G11020.1/V3.Lp_chr2_0G11028.1/V3.Lp_chr2_0G11030.1/V3.Lp_chr2_0G17166.1/V3.Lp_chr2_0G5608.1/V3.Lp_chr2_0G5610.1/V3.Lp_chr2_0G8104.1/V3.Lp_chr2_0G8106.1/V3.Lp_chr3_0G13726.1/V3.Lp_chr3_0G13728.1/V3.Lp_chr3_0G13730.1/V3.L…
GO:0072593	BP	reactive oxygen species metabolic process	11	77	0.0333012	V3.Lp_chr1_0G3596.1/V3.Lp_chr1_0G3598.1/V3.Lp_chr1_0G9252.1/V3.Lp_chr1_0G9254.1/V3.Lp_chr3_0G26180.1/V3.Lp_chr3_0G26182.1/V3.Lp_chr4_0G23846.1/V3.Lp_chr5_0G8362.1/V3.Lp_chr5_0G8364.1/V3.Lp_chr5_0G8366.1/V3.Lp_chr6_0G14270.1
GO:0034724	BP	DNA replication-independent nucleosome organization	5	20	0.0351618	V3.Lp_chr2_0G12550.1/V3.Lp_chr2_0G12552.1/V3.Lp_chr2_0G12554.1/V3.Lp_chr2_0G17710.1/V3.Lp_chr2_0G17716.1
GO:0043486	BP	histone exchange	5	20	0.0351618	V3.Lp_chr2_0G12550.1/V3.Lp_chr2_0G12552.1/V3.Lp_chr2_0G12554.1/V3.Lp_chr2_0G17710.1/V3.Lp_chr2_0G17716.1
GO:0009639	BP	response to red or far red light	19	172	0.0352145	V3.Lp_chr2_0G10992.1/V3.Lp_chr2_0G10994.1/V3.Lp_chr2_0G10996.1/V3.Lp_chr2_0G11008.1/V3.Lp_chr2_0G11010.1/V3.Lp_chr2_0G11014.1/V3.Lp_chr2_0G11016.1/V3.Lp_chr2_0G11018.1/V3.Lp_chr2_0G11020.1/V3.Lp_chr2_0G11028.1/V3.Lp_chr2_0G11030.1/V3.Lp_chr2_0G22126.1/V3.Lp_chr2_0G22128.1/V3.Lp_chr2_0G24520.1/V3.Lp_chr2_0G24522.1/V3.Lp_chr7_0.1G5686.1/V3.Lp_chr7_0.1G5688.1/V3.Lp_chr7_0.1G6648.1/V3.Lp_chr7_0.1G665…
GO:0010038	BP	response to metal ion	41	469	0.0358457	V3.Lp_chr1_0G11268.1/V3.Lp_chr1_0G11270.1/V3.Lp_chr1_0G11272.1/V3.Lp_chr1_0G12460.1/V3.Lp_chr1_0G12462.1/V3.Lp_chr1_0G3596.1/V3.Lp_chr1_0G3598.1/V3.Lp_chr1_0G6938.1/V3.Lp_chr1_0G6940.1/V3.Lp_chr1_0G9194.1/V3.Lp_chr1_0G9196.1/V3.Lp_chr2_0G18608.1/V3.Lp_chr2_0G18610.1/V3.Lp_chr2_0G18612.1/V3.Lp_chr3_0G14270.1/V3.Lp_chr3_0G14274.1/V3.Lp_chr3_0G21740.1/V3.Lp_chr3_0G21742.1/V3.Lp_chr3_0G21744.1/V3.Lp_…
GO:0097237	BP	cellular response to toxic substance	17	148	0.0366137	V3.Lp_chr1_0G16780.1/V3.Lp_chr1_0G16784.1/V3.Lp_chr1_0G16786.1/V3.Lp_chr1_0G16792.1/V3.Lp_chr1_0G3596.1/V3.Lp_chr1_0G3598.1/V3.Lp_chr2_0G24350.1/V3.Lp_chr2_0G618.1/V3.Lp_chr2_0G620.1/V3.Lp_chr3_0G10148.1/V3.Lp_chr3_0G10150.1/V3.Lp_chr4_0G23846.1/V3.Lp_chr5_0G8362.1/V3.Lp_chr5_0G8364.1/V3.Lp_chr5_0G8366.1/V3.Lp_chr6_0G8444.1/V3.Lp_chr6_0G8446.1
GO:0015698	BP	inorganic anion transport	13	101	0.0370796	V3.Lp_chr1_0G10892.1/V3.Lp_chr1_0G10894.1/V3.Lp_chr1_0G9698.1/V3.Lp_chr1_0G9702.1/V3.Lp_chr3_0G16750.1/V3.Lp_chr3_0G22354.1/V3.Lp_chr3_0G22356.1/V3.Lp_chr6_0G1066.1/V3.Lp_chr6_0G1068.1/V3.Lp_chr6_0G892.1/V3.Lp_chr6_0G894.1/V3.Lp_chr6_0G904.1/V3.Lp_chr6_0G906.1
GO:0045089	BP	positive regulation of innate immune response	13	101	0.0370796	V3.Lp_chr1_0G3596.1/V3.Lp_chr1_0G3598.1/V3.Lp_chr1_0G4228.1/V3.Lp_chr1_0G4238.1/V3.Lp_chr2_0G18718.1/V3.Lp_chr2_0G340.1/V3.Lp_chr3_0G21740.1/V3.Lp_chr3_0G21742.1/V3.Lp_chr3_0G21744.1/V3.Lp_chr4_0G23846.1/V3.Lp_chr5_0G8362.1/V3.Lp_chr5_0G8364.1/V3.Lp_chr5_0G8366.1
GO:0010083	BP	regulation of vegetative meristem growth	4	13	0.0370796	V3.Lp_chr2_0G1208.1/V3.Lp_chr2_0G1210.1/V3.Lp_chr2_0G19040.1/V3.Lp_chr2_0G19044.1
GO:0031408	BP	oxylipin biosynthetic process	4	13	0.0370796	V3.Lp_chr4_0G27364.1/V3.Lp_chr4_0G27368.1/V3.Lp_chr4_0G3696.1/V3.Lp_chr4_0G3702.1
GO:0006749	BP	glutathione metabolic process	8	48	0.040479	V3.Lp_chr2_0G22224.1/V3.Lp_chr2_0G22226.1/V3.Lp_chr2_0G22232.1/V3.Lp_chr2_0G22234.1/V3.Lp_chr3_0G16662.1/V3.Lp_chr3_0G16664.1/V3.Lp_chr3_0G23198.1/V3.Lp_chr3_0G23200.1
GO:0045664	BP	regulation of neuron differentiation	12	91	0.0413735	V3.Lp_chr1_0G12460.1/V3.Lp_chr1_0G12462.1/V3.Lp_chr2_0G21120.1/V3.Lp_chr3_0G134.1/V3.Lp_chr3_0G5458.1/V3.Lp_chr3_0G5466.1/V3.Lp_chr3_0G5598.1/V3.Lp_chr3_0G5600.1/V3.Lp_chr3_0G6342.1/V3.Lp_chr4_0G10152.1/V3.Lp_chr4_0G10154.1/V3.Lp_chr4_0G9948.1
GO:0052314	BP	phytoalexin metabolic process	5	21	0.0417737	V3.Lp_chr2_0G2162.1/V3.Lp_chr2_0G2164.1/V3.Lp_chr2_0G2166.1/V3.Lp_chr7_0.1G9296.1/V3.Lp_chr7_0.1G9298.1
GO:0052315	BP	phytoalexin biosynthetic process	5	21	0.0417737	V3.Lp_chr2_0G2162.1/V3.Lp_chr2_0G2164.1/V3.Lp_chr2_0G2166.1/V3.Lp_chr7_0.1G9296.1/V3.Lp_chr7_0.1G9298.1
GO:0072330	BP	monocarboxylic acid biosynthetic process	20	189	0.0435625	V3.Lp_chr1_0G9252.1/V3.Lp_chr1_0G9254.1/V3.Lp_chr2_0G2162.1/V3.Lp_chr2_0G2164.1/V3.Lp_chr2_0G2166.1/V3.Lp_chr2_0G22126.1/V3.Lp_chr2_0G22128.1/V3.Lp_chr4_0G10078.1/V3.Lp_chr4_0G19688.1/V3.Lp_chr4_0G19694.1/V3.Lp_chr4_0G27364.1/V3.Lp_chr4_0G27368.1/V3.Lp_chr4_0G29488.1/V3.Lp_chr4_0G29498.1/V3.Lp_chr4_0G3696.1/V3.Lp_chr4_0G3702.1/V3.Lp_chr6_0G20270.1/V3.Lp_chr6_0G20272.1/V3.Lp_chr6_0G6154.1/V3.Lp_ch…
GO:0050767	BP	regulation of neurogenesis	12	92	0.0445612	V3.Lp_chr1_0G12460.1/V3.Lp_chr1_0G12462.1/V3.Lp_chr2_0G21120.1/V3.Lp_chr3_0G134.1/V3.Lp_chr3_0G5458.1/V3.Lp_chr3_0G5466.1/V3.Lp_chr3_0G5598.1/V3.Lp_chr3_0G5600.1/V3.Lp_chr3_0G6342.1/V3.Lp_chr4_0G10152.1/V3.Lp_chr4_0G10154.1/V3.Lp_chr4_0G9948.1
GO:0043086	BP	negative regulation of catalytic activity	21	203	0.0460869	V3.Lp_chr1_0G16538.1/V3.Lp_chr1_0G16540.1/V3.Lp_chr2_0G17166.1/V3.Lp_chr2_0G22678.1/V3.Lp_chr2_0G22680.1/V3.Lp_chr3_0G5458.1/V3.Lp_chr3_0G5466.1/V3.Lp_chr3_0G5598.1/V3.Lp_chr3_0G5600.1/V3.Lp_chr4_0G10152.1/V3.Lp_chr4_0G10154.1/V3.Lp_chr4_0G17118.1/V3.Lp_chr4_0G17120.1/V3.Lp_chr4_0G5876.1/V3.Lp_chr4_0G5878.1/V3.Lp_chr4_0G9792.1/V3.Lp_chr4_0G9794.1/V3.Lp_chr5_0G1262.1/V3.Lp_chr5_0G1264.1/V3.Lp_chr6…
GO:0032989	BP	cellular component morphogenesis	42	492	0.0460869	V3.Lp_chr1_0G19526.1/V3.Lp_chr1_0G19530.1/V3.Lp_chr1_0G3596.1/V3.Lp_chr1_0G3598.1/V3.Lp_chr1_0G8762.1/V3.Lp_chr1_0G8764.1/V3.Lp_chr2_0G11050.1/V3.Lp_chr2_0G3632.1/V3.Lp_chr2_0G3634.1/V3.Lp_chr2_0G3646.1/V3.Lp_chr2_0G3648.1/V3.Lp_chr2_0G3696.1/V3.Lp_chr2_0G3700.1/V3.Lp_chr3_0G16524.1/V3.Lp_chr3_0G16526.1/V3.Lp_chr3_0G3488.1/V3.Lp_chr3_0G3490.1/V3.Lp_chr3_0G5458.1/V3.Lp_chr3_0G5466.1/V3.Lp_chr3_0G5…
GO:1901617	BP	organic hydroxy compound biosynthetic process	16	140	0.0461114	V3.Lp_chr2_0G19472.1/V3.Lp_chr2_0G22126.1/V3.Lp_chr2_0G22128.1/V3.Lp_chr4_0G3328.1/V3.Lp_chr4_0G3330.1/V3.Lp_chr5_0G1016.1/V3.Lp_chr5_0G1020.1/V3.Lp_chr5_0G1110.1/V3.Lp_chr5_0G1112.1/V3.Lp_chr5_0G982.1/V3.Lp_chr5_0G984.1/V3.Lp_chr6_0G20270.1/V3.Lp_chr6_0G20272.1/V3.Lp_chr6_0G5390.1/V3.Lp_chr6_0G5394.1/V3.Lp_chr6_0G5396.1
GO:1901615	BP	organic hydroxy compound metabolic process	23	230	0.0470062	V3.Lp_chr2_0G19472.1/V3.Lp_chr2_0G22126.1/V3.Lp_chr2_0G22128.1/V3.Lp_chr2_0G8104.1/V3.Lp_chr2_0G8106.1/V3.Lp_chr3_0G11766.1/V3.Lp_chr4_0G29488.1/V3.Lp_chr4_0G29498.1/V3.Lp_chr4_0G3328.1/V3.Lp_chr4_0G3330.1/V3.Lp_chr5_0G1016.1/V3.Lp_chr5_0G1020.1/V3.Lp_chr5_0G1110.1/V3.Lp_chr5_0G1112.1/V3.Lp_chr5_0G6480.1/V3.Lp_chr5_0G6482.1/V3.Lp_chr5_0G982.1/V3.Lp_chr5_0G984.1/V3.Lp_chr6_0G20270.1/V3.Lp_chr6_0G2…
GO:0009768	BP	photosynthesis, light harvesting in photosystem I	4	14	0.0470062	V3.Lp_chr6_0G5682.1/V3.Lp_chr6_0G5684.1/V3.Lp_chr6_0G5688.1/V3.Lp_chr7_0.1G2532.1
GO:0031407	BP	oxylipin metabolic process	4	14	0.0470062	V3.Lp_chr4_0G27364.1/V3.Lp_chr4_0G27368.1/V3.Lp_chr4_0G3696.1/V3.Lp_chr4_0G3702.1
GO:0042214	BP	terpene metabolic process	4	14	0.0470062	V3.Lp_chr6_0G1558.1/V3.Lp_chr6_0G1560.1/V3.Lp_chr7_0.1G9296.1/V3.Lp_chr7_0.1G9298.1
GO:1905613	BP	regulation of developmental vegetative growth	4	14	0.0470062	V3.Lp_chr2_0G1208.1/V3.Lp_chr2_0G1210.1/V3.Lp_chr2_0G19040.1/V3.Lp_chr2_0G19044.1
GO:0009403	BP	toxin biosynthetic process	5	22	0.0487501	V3.Lp_chr2_0G2162.1/V3.Lp_chr2_0G2164.1/V3.Lp_chr2_0G2166.1/V3.Lp_chr7_0.1G9296.1/V3.Lp_chr7_0.1G9298.1
GO:0010037	BP	response to carbon dioxide	5	22	0.0487501	V3.Lp_chr3_0G13726.1/V3.Lp_chr3_0G13728.1/V3.Lp_chr3_0G13730.1/V3.Lp_chr5_0G7606.1/V3.Lp_chr5_0G7610.1
GO:0010112	BP	regulation of systemic acquired resistance	5	22	0.0487501	V3.Lp_chr2_0G2162.1/V3.Lp_chr2_0G2164.1/V3.Lp_chr2_0G2166.1/V3.Lp_chr3_0G8298.1/V3.Lp_chr3_0G8300.1
GO:0043009	BP	chordate embryonic development	5	22	0.0487501	V3.Lp_chr2_0G12550.1/V3.Lp_chr2_0G12552.1/V3.Lp_chr2_0G12554.1/V3.Lp_chr2_0G17710.1/V3.Lp_chr2_0G17716.1
GO:0072347	BP	response to anesthetic	5	22	0.0487501	V3.Lp_chr3_0G13726.1/V3.Lp_chr3_0G13728.1/V3.Lp_chr3_0G13730.1/V3.Lp_chr5_0G7606.1/V3.Lp_chr5_0G7610.1
GO:0040007	BP	growth	36	410	0.049842	V3.Lp_chr1_0G3596.1/V3.Lp_chr1_0G3598.1/V3.Lp_chr2_0G11050.1/V3.Lp_chr2_0G3632.1/V3.Lp_chr2_0G3634.1/V3.Lp_chr2_0G3646.1/V3.Lp_chr2_0G3648.1/V3.Lp_chr2_0G3696.1/V3.Lp_chr2_0G3700.1/V3.Lp_chr3_0G16524.1/V3.Lp_chr3_0G16526.1/V3.Lp_chr3_0G3488.1/V3.Lp_chr3_0G3490.1/V3.Lp_chr3_0G8778.1/V3.Lp_chr3_0G8780.1/V3.Lp_chr4_0G13080.1/V3.Lp_chr4_0G13084.1/V3.Lp_chr4_0G23846.1/V3.Lp_chr4_0G25286.1/V3.Lp_chr4_0…
GO:0009505	CC	plant-type cell wall	38	276	2.98e-05	V3.Lp_chr1_0G10376.1/V3.Lp_chr1_0G10380.1/V3.Lp_chr1_0G16780.1/V3.Lp_chr1_0G16784.1/V3.Lp_chr1_0G16786.1/V3.Lp_chr1_0G16792.1/V3.Lp_chr1_0G18142.1/V3.Lp_chr1_0G3596.1/V3.Lp_chr1_0G3598.1/V3.Lp_chr2_0G5608.1/V3.Lp_chr2_0G5610.1/V3.Lp_chr2_0G618.1/V3.Lp_chr2_0G620.1/V3.Lp_chr3_0G10148.1/V3.Lp_chr3_0G10150.1/V3.Lp_chr3_0G11188.1/V3.Lp_chr3_0G11190.1/V3.Lp_chr3_0G16766.1/V3.Lp_chr3_0G16768.1/V3.Lp_ch…
GO:0005887	CC	integral component of plasma membrane	35	254	6.65e-05	V3.Lp_chr1_0G9698.1/V3.Lp_chr1_0G9702.1/V3.Lp_chr2_0G1550.1/V3.Lp_chr2_0G1556.1/V3.Lp_chr2_0G16682.1/V3.Lp_chr2_0G16686.1/V3.Lp_chr3_0G12916.1/V3.Lp_chr3_0G12918.1/V3.Lp_chr3_0G15516.1/V3.Lp_chr3_0G15518.1/V3.Lp_chr3_0G16524.1/V3.Lp_chr3_0G16526.1/V3.Lp_chr3_0G17520.1/V3.Lp_chr3_0G17522.1/V3.Lp_chr3_0G3488.1/V3.Lp_chr3_0G3490.1/V3.Lp_chr3_0G8778.1/V3.Lp_chr3_0G8780.1/V3.Lp_chr4_0G13300.1/V3.Lp_ch…
GO:0031226	CC	intrinsic component of plasma membrane	44	374	0.000200158	V3.Lp_chr1_0G18142.1/V3.Lp_chr1_0G9698.1/V3.Lp_chr1_0G9702.1/V3.Lp_chr2_0G1550.1/V3.Lp_chr2_0G1556.1/V3.Lp_chr2_0G16682.1/V3.Lp_chr2_0G16686.1/V3.Lp_chr3_0G12916.1/V3.Lp_chr3_0G12918.1/V3.Lp_chr3_0G15516.1/V3.Lp_chr3_0G15518.1/V3.Lp_chr3_0G16524.1/V3.Lp_chr3_0G16526.1/V3.Lp_chr3_0G17520.1/V3.Lp_chr3_0G17522.1/V3.Lp_chr3_0G20280.1/V3.Lp_chr3_0G20282.1/V3.Lp_chr3_0G23992.1/V3.Lp_chr3_0G3488.1/V3.Lp…
GO:0009535	CC	chloroplast thylakoid membrane	31	257	0.00154615	V3.Lp_chr1_0G14040.1/V3.Lp_chr1_0G14042.1/V3.Lp_chr2_0G10992.1/V3.Lp_chr2_0G10994.1/V3.Lp_chr2_0G10996.1/V3.Lp_chr2_0G11008.1/V3.Lp_chr2_0G11010.1/V3.Lp_chr2_0G11014.1/V3.Lp_chr2_0G11016.1/V3.Lp_chr2_0G11018.1/V3.Lp_chr2_0G11020.1/V3.Lp_chr2_0G11028.1/V3.Lp_chr2_0G11030.1/V3.Lp_chr2_0G12070.1/V3.Lp_chr2_0G14358.1/V3.Lp_chr2_0G14360.1/V3.Lp_chr2_0G24520.1/V3.Lp_chr2_0G24522.1/V3.Lp_chr4_0G29488.1/…
GO:0055035	CC	plastid thylakoid membrane	31	261	0.00198591	V3.Lp_chr1_0G14040.1/V3.Lp_chr1_0G14042.1/V3.Lp_chr2_0G10992.1/V3.Lp_chr2_0G10994.1/V3.Lp_chr2_0G10996.1/V3.Lp_chr2_0G11008.1/V3.Lp_chr2_0G11010.1/V3.Lp_chr2_0G11014.1/V3.Lp_chr2_0G11016.1/V3.Lp_chr2_0G11018.1/V3.Lp_chr2_0G11020.1/V3.Lp_chr2_0G11028.1/V3.Lp_chr2_0G11030.1/V3.Lp_chr2_0G12070.1/V3.Lp_chr2_0G14358.1/V3.Lp_chr2_0G14360.1/V3.Lp_chr2_0G24520.1/V3.Lp_chr2_0G24522.1/V3.Lp_chr4_0G29488.1/…
GO:0044436	CC	thylakoid part	34	300	0.00221917	V3.Lp_chr1_0G14040.1/V3.Lp_chr1_0G14042.1/V3.Lp_chr2_0G10992.1/V3.Lp_chr2_0G10994.1/V3.Lp_chr2_0G10996.1/V3.Lp_chr2_0G11008.1/V3.Lp_chr2_0G11010.1/V3.Lp_chr2_0G11014.1/V3.Lp_chr2_0G11016.1/V3.Lp_chr2_0G11018.1/V3.Lp_chr2_0G11020.1/V3.Lp_chr2_0G11028.1/V3.Lp_chr2_0G11030.1/V3.Lp_chr2_0G12070.1/V3.Lp_chr2_0G14358.1/V3.Lp_chr2_0G14360.1/V3.Lp_chr2_0G24520.1/V3.Lp_chr2_0G24522.1/V3.Lp_chr4_0G29488.1/…
GO:0044459	CC	plasma membrane part	46	453	0.00224503	V3.Lp_chr1_0G18142.1/V3.Lp_chr1_0G9698.1/V3.Lp_chr1_0G9702.1/V3.Lp_chr2_0G1550.1/V3.Lp_chr2_0G1556.1/V3.Lp_chr2_0G16682.1/V3.Lp_chr2_0G16686.1/V3.Lp_chr3_0G12916.1/V3.Lp_chr3_0G12918.1/V3.Lp_chr3_0G15516.1/V3.Lp_chr3_0G15518.1/V3.Lp_chr3_0G16524.1/V3.Lp_chr3_0G16526.1/V3.Lp_chr3_0G17520.1/V3.Lp_chr3_0G17522.1/V3.Lp_chr3_0G20280.1/V3.Lp_chr3_0G20282.1/V3.Lp_chr3_0G23992.1/V3.Lp_chr3_0G3488.1/V3.Lp…
GO:0034357	CC	photosynthetic membrane	31	273	0.00329262	V3.Lp_chr1_0G14040.1/V3.Lp_chr1_0G14042.1/V3.Lp_chr2_0G10992.1/V3.Lp_chr2_0G10994.1/V3.Lp_chr2_0G10996.1/V3.Lp_chr2_0G11008.1/V3.Lp_chr2_0G11010.1/V3.Lp_chr2_0G11014.1/V3.Lp_chr2_0G11016.1/V3.Lp_chr2_0G11018.1/V3.Lp_chr2_0G11020.1/V3.Lp_chr2_0G11028.1/V3.Lp_chr2_0G11030.1/V3.Lp_chr2_0G12070.1/V3.Lp_chr2_0G14358.1/V3.Lp_chr2_0G14360.1/V3.Lp_chr2_0G24520.1/V3.Lp_chr2_0G24522.1/V3.Lp_chr4_0G29488.1/…
GO:0042651	CC	thylakoid membrane	31	273	0.00329262	V3.Lp_chr1_0G14040.1/V3.Lp_chr1_0G14042.1/V3.Lp_chr2_0G10992.1/V3.Lp_chr2_0G10994.1/V3.Lp_chr2_0G10996.1/V3.Lp_chr2_0G11008.1/V3.Lp_chr2_0G11010.1/V3.Lp_chr2_0G11014.1/V3.Lp_chr2_0G11016.1/V3.Lp_chr2_0G11018.1/V3.Lp_chr2_0G11020.1/V3.Lp_chr2_0G11028.1/V3.Lp_chr2_0G11030.1/V3.Lp_chr2_0G12070.1/V3.Lp_chr2_0G14358.1/V3.Lp_chr2_0G14360.1/V3.Lp_chr2_0G24520.1/V3.Lp_chr2_0G24522.1/V3.Lp_chr4_0G29488.1/…
GO:0009534	CC	chloroplast thylakoid	34	324	0.00592735	V3.Lp_chr1_0G14040.1/V3.Lp_chr1_0G14042.1/V3.Lp_chr2_0G10992.1/V3.Lp_chr2_0G10994.1/V3.Lp_chr2_0G10996.1/V3.Lp_chr2_0G11008.1/V3.Lp_chr2_0G11010.1/V3.Lp_chr2_0G11014.1/V3.Lp_chr2_0G11016.1/V3.Lp_chr2_0G11018.1/V3.Lp_chr2_0G11020.1/V3.Lp_chr2_0G11028.1/V3.Lp_chr2_0G11030.1/V3.Lp_chr2_0G12070.1/V3.Lp_chr2_0G14358.1/V3.Lp_chr2_0G14360.1/V3.Lp_chr2_0G24520.1/V3.Lp_chr2_0G24522.1/V3.Lp_chr4_0G29488.1/…
GO:0031976	CC	plastid thylakoid	34	326	0.00630274	V3.Lp_chr1_0G14040.1/V3.Lp_chr1_0G14042.1/V3.Lp_chr2_0G10992.1/V3.Lp_chr2_0G10994.1/V3.Lp_chr2_0G10996.1/V3.Lp_chr2_0G11008.1/V3.Lp_chr2_0G11010.1/V3.Lp_chr2_0G11014.1/V3.Lp_chr2_0G11016.1/V3.Lp_chr2_0G11018.1/V3.Lp_chr2_0G11020.1/V3.Lp_chr2_0G11028.1/V3.Lp_chr2_0G11030.1/V3.Lp_chr2_0G12070.1/V3.Lp_chr2_0G14358.1/V3.Lp_chr2_0G14360.1/V3.Lp_chr2_0G24520.1/V3.Lp_chr2_0G24522.1/V3.Lp_chr4_0G29488.1/…
GO:0005938	CC	cell cortex	19	155	0.0136261	V3.Lp_chr2_0G16682.1/V3.Lp_chr2_0G16686.1/V3.Lp_chr3_0G16524.1/V3.Lp_chr3_0G16526.1/V3.Lp_chr3_0G17520.1/V3.Lp_chr3_0G17522.1/V3.Lp_chr3_0G3488.1/V3.Lp_chr3_0G3490.1/V3.Lp_chr3_0G8778.1/V3.Lp_chr3_0G8780.1/V3.Lp_chr4_0G27186.1/V3.Lp_chr4_0G27188.1/V3.Lp_chr4_0G6902.1/V3.Lp_chr6_0G14594.1/V3.Lp_chr6_0G14596.1/V3.Lp_chr6_0G15880.1/V3.Lp_chr6_0G15882.1/V3.Lp_chr7_0.1G180.1/V3.Lp_chr7_0.1G182.1
GO:0099568	CC	cytoplasmic region	19	161	0.0191816	V3.Lp_chr2_0G16682.1/V3.Lp_chr2_0G16686.1/V3.Lp_chr3_0G16524.1/V3.Lp_chr3_0G16526.1/V3.Lp_chr3_0G17520.1/V3.Lp_chr3_0G17522.1/V3.Lp_chr3_0G3488.1/V3.Lp_chr3_0G3490.1/V3.Lp_chr3_0G8778.1/V3.Lp_chr3_0G8780.1/V3.Lp_chr4_0G27186.1/V3.Lp_chr4_0G27188.1/V3.Lp_chr4_0G6902.1/V3.Lp_chr6_0G14594.1/V3.Lp_chr6_0G14596.1/V3.Lp_chr6_0G15880.1/V3.Lp_chr6_0G15882.1/V3.Lp_chr7_0.1G180.1/V3.Lp_chr7_0.1G182.1
GO:0019005	CC	SCF ubiquitin ligase complex	15	120	0.0287341	V3.Lp_chr2_0G15942.1/V3.Lp_chr2_0G15946.1/V3.Lp_chr3_0G5458.1/V3.Lp_chr3_0G5466.1/V3.Lp_chr3_0G5598.1/V3.Lp_chr3_0G5600.1/V3.Lp_chr4_0G10152.1/V3.Lp_chr4_0G10154.1/V3.Lp_chr4_0G7476.1/V3.Lp_chr4_0G7478.1/V3.Lp_chr4_0G7480.1/V3.Lp_chr4_0G8706.1/V3.Lp_chr5_0G17666.1/V3.Lp_chr5_0G17680.1/V3.Lp_chr5_0G17682.1
GO:0009705	CC	plant-type vacuole membrane	20	184	0.0344306	V3.Lp_chr3_0G16524.1/V3.Lp_chr3_0G16526.1/V3.Lp_chr3_0G3488.1/V3.Lp_chr3_0G3490.1/V3.Lp_chr3_0G8778.1/V3.Lp_chr3_0G8780.1/V3.Lp_chr4_0G27186.1/V3.Lp_chr4_0G27188.1/V3.Lp_chr6_0G1066.1/V3.Lp_chr6_0G1068.1/V3.Lp_chr6_0G14594.1/V3.Lp_chr6_0G14596.1/V3.Lp_chr6_0G15880.1/V3.Lp_chr6_0G15882.1/V3.Lp_chr6_0G892.1/V3.Lp_chr6_0G894.1/V3.Lp_chr6_0G904.1/V3.Lp_chr6_0G906.1/V3.Lp_chr7_0.1G9414.1/V3.Lp_chr7_0.…
GO:0009579	CC	thylakoid	35	386	0.0370796	V3.Lp_chr1_0G14040.1/V3.Lp_chr1_0G14042.1/V3.Lp_chr2_0G10992.1/V3.Lp_chr2_0G10994.1/V3.Lp_chr2_0G10996.1/V3.Lp_chr2_0G11008.1/V3.Lp_chr2_0G11010.1/V3.Lp_chr2_0G11014.1/V3.Lp_chr2_0G11016.1/V3.Lp_chr2_0G11018.1/V3.Lp_chr2_0G11020.1/V3.Lp_chr2_0G11028.1/V3.Lp_chr2_0G11030.1/V3.Lp_chr2_0G12070.1/V3.Lp_chr2_0G14358.1/V3.Lp_chr2_0G14360.1/V3.Lp_chr2_0G24520.1/V3.Lp_chr2_0G24522.1/V3.Lp_chr4_0G13428.1/…
GO:0008422	MF	beta-glucosidase activity	18	55	2.23e-07	V3.Lp_chr2_0G17844.1/V3.Lp_chr2_0G17846.1/V3.Lp_chr2_0G17848.1/V3.Lp_chr2_0G17850.1/V3.Lp_chr2_0G17852.1/V3.Lp_chr3_0G21740.1/V3.Lp_chr3_0G21742.1/V3.Lp_chr3_0G21744.1/V3.Lp_chr3_0G23864.1/V3.Lp_chr3_0G23992.1/V3.Lp_chr4_0G3734.1/V3.Lp_chr4_0G3736.1/V3.Lp_chr4_0G5386.1/V3.Lp_chr4_0G5388.1/V3.Lp_chr4_0G7332.1/V3.Lp_chr4_0G7334.1/V3.Lp_chr5_0G16416.1/V3.Lp_chr5_0G16418.1
GO:0015926	MF	glucosidase activity	18	66	2.4e-06	V3.Lp_chr2_0G17844.1/V3.Lp_chr2_0G17846.1/V3.Lp_chr2_0G17848.1/V3.Lp_chr2_0G17850.1/V3.Lp_chr2_0G17852.1/V3.Lp_chr3_0G21740.1/V3.Lp_chr3_0G21742.1/V3.Lp_chr3_0G21744.1/V3.Lp_chr3_0G23864.1/V3.Lp_chr3_0G23992.1/V3.Lp_chr4_0G3734.1/V3.Lp_chr4_0G3736.1/V3.Lp_chr4_0G5386.1/V3.Lp_chr4_0G5388.1/V3.Lp_chr4_0G7332.1/V3.Lp_chr4_0G7334.1/V3.Lp_chr5_0G16416.1/V3.Lp_chr5_0G16418.1
GO:0030744	MF	luteolin O-methyltransferase activity	9	16	4.77e-06	V3.Lp_chr5_0G1016.1/V3.Lp_chr5_0G1020.1/V3.Lp_chr5_0G1110.1/V3.Lp_chr5_0G1112.1/V3.Lp_chr5_0G982.1/V3.Lp_chr5_0G984.1/V3.Lp_chr6_0G5390.1/V3.Lp_chr6_0G5394.1/V3.Lp_chr6_0G5396.1
GO:0047763	MF	caffeate O-methyltransferase activity	9	16	4.77e-06	V3.Lp_chr5_0G1016.1/V3.Lp_chr5_0G1020.1/V3.Lp_chr5_0G1110.1/V3.Lp_chr5_0G1112.1/V3.Lp_chr5_0G982.1/V3.Lp_chr5_0G984.1/V3.Lp_chr6_0G5390.1/V3.Lp_chr6_0G5394.1/V3.Lp_chr6_0G5396.1
GO:0008171	MF	O-methyltransferase activity	15	50	6.06e-06	V3.Lp_chr1_0G17524.1/V3.Lp_chr1_0G17544.1/V3.Lp_chr5_0G1016.1/V3.Lp_chr5_0G1020.1/V3.Lp_chr5_0G1110.1/V3.Lp_chr5_0G1112.1/V3.Lp_chr5_0G18104.1/V3.Lp_chr5_0G18106.1/V3.Lp_chr5_0G982.1/V3.Lp_chr5_0G984.1/V3.Lp_chr6_0G5390.1/V3.Lp_chr6_0G5394.1/V3.Lp_chr6_0G5396.1/V3.Lp_chr7_0.1G2516.1/V3.Lp_chr7_0.1G2520.1
GO:0004601	MF	peroxidase activity	16	64	2.9e-05	V3.Lp_chr1_0G16780.1/V3.Lp_chr1_0G16784.1/V3.Lp_chr1_0G16786.1/V3.Lp_chr1_0G16792.1/V3.Lp_chr1_0G3596.1/V3.Lp_chr1_0G3598.1/V3.Lp_chr2_0G618.1/V3.Lp_chr2_0G620.1/V3.Lp_chr3_0G10148.1/V3.Lp_chr3_0G10150.1/V3.Lp_chr4_0G23846.1/V3.Lp_chr5_0G8362.1/V3.Lp_chr5_0G8364.1/V3.Lp_chr5_0G8366.1/V3.Lp_chr6_0G8444.1/V3.Lp_chr6_0G8446.1
GO:0016684	MF	oxidoreductase activity, acting on peroxide as acceptor	16	65	3.44e-05	V3.Lp_chr1_0G16780.1/V3.Lp_chr1_0G16784.1/V3.Lp_chr1_0G16786.1/V3.Lp_chr1_0G16792.1/V3.Lp_chr1_0G3596.1/V3.Lp_chr1_0G3598.1/V3.Lp_chr2_0G618.1/V3.Lp_chr2_0G620.1/V3.Lp_chr3_0G10148.1/V3.Lp_chr3_0G10150.1/V3.Lp_chr4_0G23846.1/V3.Lp_chr5_0G8362.1/V3.Lp_chr5_0G8364.1/V3.Lp_chr5_0G8366.1/V3.Lp_chr6_0G8444.1/V3.Lp_chr6_0G8446.1
GO:0052689	MF	carboxylic ester hydrolase activity	22	116	3.63e-05	V3.Lp_chr1_0G18414.1/V3.Lp_chr1_0G18418.1/V3.Lp_chr1_0G18440.1/V3.Lp_chr1_0G18444.1/V3.Lp_chr1_0G19526.1/V3.Lp_chr1_0G19530.1/V3.Lp_chr2_0G22678.1/V3.Lp_chr2_0G22680.1/V3.Lp_chr2_0G3632.1/V3.Lp_chr2_0G3634.1/V3.Lp_chr2_0G3646.1/V3.Lp_chr2_0G3648.1/V3.Lp_chr2_0G3696.1/V3.Lp_chr2_0G3700.1/V3.Lp_chr3_0G11188.1/V3.Lp_chr3_0G11190.1/V3.Lp_chr5_0G16742.1/V3.Lp_chr5_0G16744.1/V3.Lp_chr6_0G14104.1/V3.Lp_…
GO:0017096	MF	acetylserotonin O-methyltransferase activity	9	20	3.63e-05	V3.Lp_chr5_0G1016.1/V3.Lp_chr5_0G1020.1/V3.Lp_chr5_0G1110.1/V3.Lp_chr5_0G1112.1/V3.Lp_chr5_0G982.1/V3.Lp_chr5_0G984.1/V3.Lp_chr6_0G5390.1/V3.Lp_chr6_0G5394.1/V3.Lp_chr6_0G5396.1
GO:0070011	MF	peptidase activity, acting on L-amino acid peptides	35	252	5.65e-05	V3.Lp_chr1_0G11734.1/V3.Lp_chr1_0G11736.1/V3.Lp_chr1_0G19294.1/V3.Lp_chr1_0G19296.1/V3.Lp_chr1_0G9170.1/V3.Lp_chr1_0G9172.1/V3.Lp_chr1_0G9174.1/V3.Lp_chr1_0G9746.1/V3.Lp_chr1_0G9750.1/V3.Lp_chr2_0G398.1/V3.Lp_chr2_0G400.1/V3.Lp_chr3_0G11482.1/V3.Lp_chr3_0G11484.1/V3.Lp_chr3_0G14270.1/V3.Lp_chr3_0G14274.1/V3.Lp_chr3_0G1516.1/V3.Lp_chr3_0G1518.1/V3.Lp_chr3_0G1530.1/V3.Lp_chr3_0G1532.1/V3.Lp_chr4_0G…
GO:0050681	MF	androgen receptor binding	7	16	0.000551988	V3.Lp_chr2_0G20322.1/V3.Lp_chr2_0G20324.1/V3.Lp_chr2_0G20328.1/V3.Lp_chr2_0G20330.1/V3.Lp_chr3_0G22514.1/V3.Lp_chr6_0G812.1/V3.Lp_chr6_0G814.1
GO:0015112	MF	nitrate transmembrane transporter activity	11	42	0.000635393	V3.Lp_chr1_0G10892.1/V3.Lp_chr1_0G10894.1/V3.Lp_chr3_0G16750.1/V3.Lp_chr3_0G22354.1/V3.Lp_chr3_0G22356.1/V3.Lp_chr6_0G1066.1/V3.Lp_chr6_0G1068.1/V3.Lp_chr6_0G892.1/V3.Lp_chr6_0G894.1/V3.Lp_chr6_0G904.1/V3.Lp_chr6_0G906.1
GO:0004497	MF	monooxygenase activity	21	133	0.000779612	V3.Lp_chr1_0G4228.1/V3.Lp_chr1_0G4238.1/V3.Lp_chr2_0G19472.1/V3.Lp_chr2_0G2162.1/V3.Lp_chr2_0G2164.1/V3.Lp_chr2_0G2166.1/V3.Lp_chr2_0G22126.1/V3.Lp_chr2_0G22128.1/V3.Lp_chr4_0G26150.1/V3.Lp_chr4_0G26156.1/V3.Lp_chr4_0G26170.1/V3.Lp_chr4_0G26172.1/V3.Lp_chr4_0G29488.1/V3.Lp_chr4_0G29498.1/V3.Lp_chr4_0G3696.1/V3.Lp_chr4_0G3702.1/V3.Lp_chr5_0G8668.1/V3.Lp_chr7_0.1G8880.1/V3.Lp_chr7_0.1G8882.1/V3.Lp_…
GO:0016682	MF	oxidoreductase activity, acting on diphenols and related substances as donors, oxygen as acceptor	7	17	0.000805648	V3.Lp_chr2_0G23662.1/V3.Lp_chr2_0G23666.1/V3.Lp_chr7_0.1G1438.1/V3.Lp_chr7_0.1G1440.1/V3.Lp_chr7_0.1G1442.1/V3.Lp_chr7_0.1G1448.1/V3.Lp_chr7_0.1G1450.1
GO:0008509	MF	anion transmembrane transporter activity	29	223	0.000991045	V3.Lp_chr1_0G10892.1/V3.Lp_chr1_0G10894.1/V3.Lp_chr1_0G11506.1/V3.Lp_chr1_0G11508.1/V3.Lp_chr1_0G19486.1/V3.Lp_chr1_0G19488.1/V3.Lp_chr1_0G9698.1/V3.Lp_chr1_0G9702.1/V3.Lp_chr3_0G12916.1/V3.Lp_chr3_0G12918.1/V3.Lp_chr3_0G16750.1/V3.Lp_chr3_0G22354.1/V3.Lp_chr3_0G22356.1/V3.Lp_chr4_0G9206.1/V3.Lp_chr4_0G9208.1/V3.Lp_chr4_0G9210.1/V3.Lp_chr6_0G1066.1/V3.Lp_chr6_0G1068.1/V3.Lp_chr6_0G14050.1/V3.Lp_c…
GO:0016679	MF	oxidoreductase activity, acting on diphenols and related substances as donors	7	18	0.00107146	V3.Lp_chr2_0G23662.1/V3.Lp_chr2_0G23666.1/V3.Lp_chr7_0.1G1438.1/V3.Lp_chr7_0.1G1440.1/V3.Lp_chr7_0.1G1442.1/V3.Lp_chr7_0.1G1448.1/V3.Lp_chr7_0.1G1450.1
GO:0046906	MF	tetrapyrrole binding	11	46	0.00114849	V3.Lp_chr1_0G14040.1/V3.Lp_chr1_0G3596.1/V3.Lp_chr1_0G3598.1/V3.Lp_chr4_0G23846.1/V3.Lp_chr5_0G8362.1/V3.Lp_chr5_0G8364.1/V3.Lp_chr5_0G8366.1/V3.Lp_chr6_0G5682.1/V3.Lp_chr6_0G5684.1/V3.Lp_chr6_0G5688.1/V3.Lp_chr7_0.1G2532.1
GO:0004866	MF	endopeptidase inhibitor activity	11	47	0.00137173	V3.Lp_chr1_0G16538.1/V3.Lp_chr1_0G16540.1/V3.Lp_chr2_0G17166.1/V3.Lp_chr4_0G17118.1/V3.Lp_chr4_0G17120.1/V3.Lp_chr4_0G5876.1/V3.Lp_chr4_0G5878.1/V3.Lp_chr4_0G9792.1/V3.Lp_chr4_0G9794.1/V3.Lp_chr6_0G9004.1/V3.Lp_chr6_0G9008.1
GO:0035258	MF	steroid hormone receptor binding	7	19	0.00137584	V3.Lp_chr2_0G20322.1/V3.Lp_chr2_0G20324.1/V3.Lp_chr2_0G20328.1/V3.Lp_chr2_0G20330.1/V3.Lp_chr3_0G22514.1/V3.Lp_chr6_0G812.1/V3.Lp_chr6_0G814.1
GO:0080043	MF	quercetin 3-O-glucosyltransferase activity	17	101	0.00137977	V3.Lp_chr1_0G2418.1/V3.Lp_chr1_0G2426.1/V3.Lp_chr1_0G2428.1/V3.Lp_chr2_0G8104.1/V3.Lp_chr2_0G8106.1/V3.Lp_chr3_0G19206.1/V3.Lp_chr4_0G5216.1/V3.Lp_chr7_0.1G10942.1/V3.Lp_chr7_0.1G10944.1/V3.Lp_chr7_0.1G10950.1/V3.Lp_chr7_0.1G10956.1/V3.Lp_chr7_0.1G2980.1/V3.Lp_chr7_0.1G2982.1/V3.Lp_chr7_0.1G5840.1/V3.Lp_chr7_0.1G5842.1/V3.Lp_chr7_0.1G9016.1/V3.Lp_chr7_0.1G9018.1
GO:0080044	MF	quercetin 7-O-glucosyltransferase activity	17	101	0.00137977	V3.Lp_chr1_0G2418.1/V3.Lp_chr1_0G2426.1/V3.Lp_chr1_0G2428.1/V3.Lp_chr2_0G8104.1/V3.Lp_chr2_0G8106.1/V3.Lp_chr3_0G19206.1/V3.Lp_chr4_0G5216.1/V3.Lp_chr7_0.1G10942.1/V3.Lp_chr7_0.1G10944.1/V3.Lp_chr7_0.1G10950.1/V3.Lp_chr7_0.1G10956.1/V3.Lp_chr7_0.1G2980.1/V3.Lp_chr7_0.1G2982.1/V3.Lp_chr7_0.1G5840.1/V3.Lp_chr7_0.1G5842.1/V3.Lp_chr7_0.1G9016.1/V3.Lp_chr7_0.1G9018.1
GO:0030414	MF	peptidase inhibitor activity	11	48	0.00152551	V3.Lp_chr1_0G16538.1/V3.Lp_chr1_0G16540.1/V3.Lp_chr2_0G17166.1/V3.Lp_chr4_0G17118.1/V3.Lp_chr4_0G17120.1/V3.Lp_chr4_0G5876.1/V3.Lp_chr4_0G5878.1/V3.Lp_chr4_0G9792.1/V3.Lp_chr4_0G9794.1/V3.Lp_chr6_0G9004.1/V3.Lp_chr6_0G9008.1
GO:0061135	MF	endopeptidase regulator activity	11	49	0.00170104	V3.Lp_chr1_0G16538.1/V3.Lp_chr1_0G16540.1/V3.Lp_chr2_0G17166.1/V3.Lp_chr4_0G17118.1/V3.Lp_chr4_0G17120.1/V3.Lp_chr4_0G5876.1/V3.Lp_chr4_0G5878.1/V3.Lp_chr4_0G9792.1/V3.Lp_chr4_0G9794.1/V3.Lp_chr6_0G9004.1/V3.Lp_chr6_0G9008.1
GO:0061134	MF	peptidase regulator activity	11	51	0.00225947	V3.Lp_chr1_0G16538.1/V3.Lp_chr1_0G16540.1/V3.Lp_chr2_0G17166.1/V3.Lp_chr4_0G17118.1/V3.Lp_chr4_0G17120.1/V3.Lp_chr4_0G5876.1/V3.Lp_chr4_0G5878.1/V3.Lp_chr4_0G9792.1/V3.Lp_chr4_0G9794.1/V3.Lp_chr6_0G9004.1/V3.Lp_chr6_0G9008.1
GO:0061630	MF	ubiquitin protein ligase activity	31	269	0.00288375	V3.Lp_chr1_0G14360.1/V3.Lp_chr1_0G14364.1/V3.Lp_chr1_0G14366.1/V3.Lp_chr1_0G14648.1/V3.Lp_chr1_0G14652.1/V3.Lp_chr2_0G15010.1/V3.Lp_chr2_0G15012.1/V3.Lp_chr2_0G20322.1/V3.Lp_chr2_0G20324.1/V3.Lp_chr2_0G20328.1/V3.Lp_chr2_0G20330.1/V3.Lp_chr3_0G14750.1/V3.Lp_chr3_0G14752.1/V3.Lp_chr3_0G22514.1/V3.Lp_chr3_0G5458.1/V3.Lp_chr3_0G5466.1/V3.Lp_chr3_0G5598.1/V3.Lp_chr3_0G5600.1/V3.Lp_chr4_0G10152.1/V3.L…
GO:0008028	MF	monocarboxylic acid transmembrane transporter activity	8	30	0.00329262	V3.Lp_chr3_0G12916.1/V3.Lp_chr3_0G12918.1/V3.Lp_chr4_0G9206.1/V3.Lp_chr4_0G9208.1/V3.Lp_chr4_0G9210.1/V3.Lp_chr7_0.1G5822.1/V3.Lp_chr7_0.1G5824.1/V3.Lp_chr7_0.1G5914.1
GO:0015179	MF	L-amino acid transmembrane transporter activity	8	30	0.00329262	V3.Lp_chr1_0G11506.1/V3.Lp_chr1_0G11508.1/V3.Lp_chr3_0G12916.1/V3.Lp_chr3_0G12918.1/V3.Lp_chr6_0G14050.1/V3.Lp_chr6_0G14054.1/V3.Lp_chr7_0.1G180.1/V3.Lp_chr7_0.1G182.1
GO:0061659	MF	ubiquitin-like protein ligase activity	31	273	0.00329262	V3.Lp_chr1_0G14360.1/V3.Lp_chr1_0G14364.1/V3.Lp_chr1_0G14366.1/V3.Lp_chr1_0G14648.1/V3.Lp_chr1_0G14652.1/V3.Lp_chr2_0G15010.1/V3.Lp_chr2_0G15012.1/V3.Lp_chr2_0G20322.1/V3.Lp_chr2_0G20324.1/V3.Lp_chr2_0G20328.1/V3.Lp_chr2_0G20330.1/V3.Lp_chr3_0G14750.1/V3.Lp_chr3_0G14752.1/V3.Lp_chr3_0G22514.1/V3.Lp_chr3_0G5458.1/V3.Lp_chr3_0G5466.1/V3.Lp_chr3_0G5598.1/V3.Lp_chr3_0G5600.1/V3.Lp_chr4_0G10152.1/V3.L…
GO:0016747	MF	transferase activity, transferring acyl groups other than amino-acyl groups	27	225	0.00332311	V3.Lp_chr1_0G8762.1/V3.Lp_chr1_0G8764.1/V3.Lp_chr2_0G17748.1/V3.Lp_chr2_0G17750.1/V3.Lp_chr3_0G11766.1/V3.Lp_chr3_0G16792.1/V3.Lp_chr3_0G16796.1/V3.Lp_chr4_0G10078.1/V3.Lp_chr4_0G10646.1/V3.Lp_chr4_0G10648.1/V3.Lp_chr4_0G6430.1/V3.Lp_chr4_0G6432.1/V3.Lp_chr5_0G16742.1/V3.Lp_chr5_0G16744.1/V3.Lp_chr5_0G17888.1/V3.Lp_chr5_0G17890.1/V3.Lp_chr6_0G6670.1/V3.Lp_chr6_0G6672.1/V3.Lp_chr7_0.1G1590.1/V3.Lp…
GO:0005516	MF	calmodulin binding	19	137	0.00406645	V3.Lp_chr2_0G15942.1/V3.Lp_chr2_0G15946.1/V3.Lp_chr2_0G16664.1/V3.Lp_chr2_0G16666.1/V3.Lp_chr2_0G16668.1/V3.Lp_chr2_0G19912.1/V3.Lp_chr2_0G19914.1/V3.Lp_chr2_0G22208.1/V3.Lp_chr2_0G22364.1/V3.Lp_chr2_0G22366.1/V3.Lp_chr2_0G23022.1/V3.Lp_chr2_0G23024.1/V3.Lp_chr2_0G7142.1/V3.Lp_chr2_0G7144.1/V3.Lp_chr3_0G20910.1/V3.Lp_chr7_0.1G10836.1/V3.Lp_chr7_0.1G10840.1/V3.Lp_chr7_0.1G10844.1/V3.Lp_chr7_0.1G10…
GO:0004869	MF	cysteine-type endopeptidase inhibitor activity	7	25	0.004935	V3.Lp_chr1_0G16538.1/V3.Lp_chr1_0G16540.1/V3.Lp_chr2_0G17166.1/V3.Lp_chr4_0G17118.1/V3.Lp_chr4_0G17120.1/V3.Lp_chr6_0G9004.1/V3.Lp_chr6_0G9008.1
GO:0035257	MF	nuclear hormone receptor binding	7	25	0.004935	V3.Lp_chr2_0G20322.1/V3.Lp_chr2_0G20324.1/V3.Lp_chr2_0G20328.1/V3.Lp_chr2_0G20330.1/V3.Lp_chr3_0G22514.1/V3.Lp_chr6_0G812.1/V3.Lp_chr6_0G814.1
GO:0051427	MF	hormone receptor binding	7	25	0.004935	V3.Lp_chr2_0G20322.1/V3.Lp_chr2_0G20324.1/V3.Lp_chr2_0G20328.1/V3.Lp_chr2_0G20330.1/V3.Lp_chr3_0G22514.1/V3.Lp_chr6_0G812.1/V3.Lp_chr6_0G814.1
GO:0004175	MF	endopeptidase activity	21	162	0.00493657	V3.Lp_chr1_0G11734.1/V3.Lp_chr1_0G11736.1/V3.Lp_chr3_0G14270.1/V3.Lp_chr3_0G14274.1/V3.Lp_chr3_0G1516.1/V3.Lp_chr3_0G1518.1/V3.Lp_chr3_0G1530.1/V3.Lp_chr3_0G1532.1/V3.Lp_chr4_0G11048.1/V3.Lp_chr4_0G11050.1/V3.Lp_chr4_0G11570.1/V3.Lp_chr4_0G11572.1/V3.Lp_chr4_0G4040.1/V3.Lp_chr4_0G4042.1/V3.Lp_chr4_0G6160.1/V3.Lp_chr4_0G6162.1/V3.Lp_chr6_0G17622.1/V3.Lp_chr6_0G17626.1/V3.Lp_chr6_0G17628.1/V3.Lp_ch…
GO:0035251	MF	UDP-glucosyltransferase activity	22	174	0.0050661	V3.Lp_chr1_0G2418.1/V3.Lp_chr1_0G2426.1/V3.Lp_chr1_0G2428.1/V3.Lp_chr2_0G1208.1/V3.Lp_chr2_0G1210.1/V3.Lp_chr2_0G19040.1/V3.Lp_chr2_0G19044.1/V3.Lp_chr2_0G340.1/V3.Lp_chr2_0G8104.1/V3.Lp_chr2_0G8106.1/V3.Lp_chr3_0G19206.1/V3.Lp_chr4_0G5216.1/V3.Lp_chr7_0.1G10942.1/V3.Lp_chr7_0.1G10944.1/V3.Lp_chr7_0.1G10950.1/V3.Lp_chr7_0.1G10956.1/V3.Lp_chr7_0.1G2980.1/V3.Lp_chr7_0.1G2982.1/V3.Lp_chr7_0.1G5840.1…
GO:0004190	MF	aspartic-type endopeptidase activity	10	50	0.00565172	V3.Lp_chr3_0G14270.1/V3.Lp_chr3_0G14274.1/V3.Lp_chr3_0G1516.1/V3.Lp_chr3_0G1518.1/V3.Lp_chr3_0G1530.1/V3.Lp_chr3_0G1532.1/V3.Lp_chr4_0G11570.1/V3.Lp_chr4_0G11572.1/V3.Lp_chr6_0G8816.1/V3.Lp_chr6_0G8818.1
GO:0070001	MF	aspartic-type peptidase activity	10	50	0.00565172	V3.Lp_chr3_0G14270.1/V3.Lp_chr3_0G14274.1/V3.Lp_chr3_0G1516.1/V3.Lp_chr3_0G1518.1/V3.Lp_chr3_0G1530.1/V3.Lp_chr3_0G1532.1/V3.Lp_chr4_0G11570.1/V3.Lp_chr4_0G11572.1/V3.Lp_chr6_0G8816.1/V3.Lp_chr6_0G8818.1
GO:0031369	MF	translation initiation factor binding	5	13	0.00620095	V3.Lp_chr2_0G21120.1/V3.Lp_chr3_0G134.1/V3.Lp_chr3_0G6342.1/V3.Lp_chr4_0G9948.1/V3.Lp_chr6_0G9560.1
GO:0005342	MF	organic acid transmembrane transporter activity	16	111	0.00648961	V3.Lp_chr1_0G11506.1/V3.Lp_chr1_0G11508.1/V3.Lp_chr1_0G19486.1/V3.Lp_chr1_0G19488.1/V3.Lp_chr3_0G12916.1/V3.Lp_chr3_0G12918.1/V3.Lp_chr4_0G9206.1/V3.Lp_chr4_0G9208.1/V3.Lp_chr4_0G9210.1/V3.Lp_chr6_0G14050.1/V3.Lp_chr6_0G14054.1/V3.Lp_chr7_0.1G180.1/V3.Lp_chr7_0.1G182.1/V3.Lp_chr7_0.1G5822.1/V3.Lp_chr7_0.1G5824.1/V3.Lp_chr7_0.1G5914.1
GO:0046943	MF	carboxylic acid transmembrane transporter activity	16	111	0.00648961	V3.Lp_chr1_0G11506.1/V3.Lp_chr1_0G11508.1/V3.Lp_chr1_0G19486.1/V3.Lp_chr1_0G19488.1/V3.Lp_chr3_0G12916.1/V3.Lp_chr3_0G12918.1/V3.Lp_chr4_0G9206.1/V3.Lp_chr4_0G9208.1/V3.Lp_chr4_0G9210.1/V3.Lp_chr6_0G14050.1/V3.Lp_chr6_0G14054.1/V3.Lp_chr7_0.1G180.1/V3.Lp_chr7_0.1G182.1/V3.Lp_chr7_0.1G5822.1/V3.Lp_chr7_0.1G5824.1/V3.Lp_chr7_0.1G5914.1
GO:0016298	MF	lipase activity	11	61	0.0068769	V3.Lp_chr1_0G18414.1/V3.Lp_chr1_0G18418.1/V3.Lp_chr1_0G18440.1/V3.Lp_chr1_0G18444.1/V3.Lp_chr5_0G16742.1/V3.Lp_chr5_0G16744.1/V3.Lp_chr6_0G6670.1/V3.Lp_chr6_0G6672.1/V3.Lp_chr7_0.1G2648.1/V3.Lp_chr7_0.1G4042.1/V3.Lp_chr7_0.1G4044.1
GO:0016746	MF	transferase activity, transferring acyl groups	27	240	0.00695651	V3.Lp_chr1_0G8762.1/V3.Lp_chr1_0G8764.1/V3.Lp_chr2_0G17748.1/V3.Lp_chr2_0G17750.1/V3.Lp_chr3_0G11766.1/V3.Lp_chr3_0G16792.1/V3.Lp_chr3_0G16796.1/V3.Lp_chr4_0G10078.1/V3.Lp_chr4_0G10646.1/V3.Lp_chr4_0G10648.1/V3.Lp_chr4_0G6430.1/V3.Lp_chr4_0G6432.1/V3.Lp_chr5_0G16742.1/V3.Lp_chr5_0G16744.1/V3.Lp_chr5_0G17888.1/V3.Lp_chr5_0G17890.1/V3.Lp_chr6_0G6670.1/V3.Lp_chr6_0G6672.1/V3.Lp_chr7_0.1G1590.1/V3.Lp…
GO:0008194	MF	UDP-glycosyltransferase activity	26	235	0.0101908	V3.Lp_chr1_0G2418.1/V3.Lp_chr1_0G2426.1/V3.Lp_chr1_0G2428.1/V3.Lp_chr2_0G1208.1/V3.Lp_chr2_0G1210.1/V3.Lp_chr2_0G1368.1/V3.Lp_chr2_0G19040.1/V3.Lp_chr2_0G19044.1/V3.Lp_chr2_0G340.1/V3.Lp_chr2_0G8104.1/V3.Lp_chr2_0G8106.1/V3.Lp_chr3_0G19206.1/V3.Lp_chr3_0G22858.1/V3.Lp_chr4_0G22010.1/V3.Lp_chr4_0G22012.1/V3.Lp_chr4_0G5216.1/V3.Lp_chr7_0.1G10942.1/V3.Lp_chr7_0.1G10944.1/V3.Lp_chr7_0.1G10950.1/V3.Lp…
GO:0008233	MF	peptidase activity	36	366	0.0111465	V3.Lp_chr1_0G11734.1/V3.Lp_chr1_0G11736.1/V3.Lp_chr1_0G19294.1/V3.Lp_chr1_0G19296.1/V3.Lp_chr1_0G9170.1/V3.Lp_chr1_0G9172.1/V3.Lp_chr1_0G9174.1/V3.Lp_chr1_0G9746.1/V3.Lp_chr1_0G9750.1/V3.Lp_chr2_0G398.1/V3.Lp_chr2_0G400.1/V3.Lp_chr3_0G11482.1/V3.Lp_chr3_0G11484.1/V3.Lp_chr3_0G14270.1/V3.Lp_chr3_0G14274.1/V3.Lp_chr3_0G1516.1/V3.Lp_chr3_0G1518.1/V3.Lp_chr3_0G1530.1/V3.Lp_chr3_0G1532.1/V3.Lp_chr4_0G…
GO:0035252	MF	UDP-xylosyltransferase activity	6	22	0.0116951	V3.Lp_chr2_0G1208.1/V3.Lp_chr2_0G1210.1/V3.Lp_chr2_0G19040.1/V3.Lp_chr2_0G19044.1/V3.Lp_chr4_0G22010.1/V3.Lp_chr4_0G22012.1
GO:0016209	MF	antioxidant activity	17	130	0.0120199	V3.Lp_chr1_0G16780.1/V3.Lp_chr1_0G16784.1/V3.Lp_chr1_0G16786.1/V3.Lp_chr1_0G16792.1/V3.Lp_chr1_0G3596.1/V3.Lp_chr1_0G3598.1/V3.Lp_chr2_0G24350.1/V3.Lp_chr2_0G618.1/V3.Lp_chr2_0G620.1/V3.Lp_chr3_0G10148.1/V3.Lp_chr3_0G10150.1/V3.Lp_chr4_0G23846.1/V3.Lp_chr5_0G8362.1/V3.Lp_chr5_0G8364.1/V3.Lp_chr5_0G8366.1/V3.Lp_chr6_0G8444.1/V3.Lp_chr6_0G8446.1
GO:0002020	MF	protease binding	7	30	0.0124557	V3.Lp_chr1_0G16538.1/V3.Lp_chr1_0G16540.1/V3.Lp_chr2_0G17166.1/V3.Lp_chr4_0G17118.1/V3.Lp_chr4_0G17120.1/V3.Lp_chr6_0G9004.1/V3.Lp_chr6_0G9008.1
GO:0003959	MF	NADPH dehydrogenase activity	4	10	0.0156062	V3.Lp_chr2_0G24520.1/V3.Lp_chr2_0G24522.1/V3.Lp_chr7_0.1G1218.1/V3.Lp_chr7_0.1G1238.1
GO:0004857	MF	enzyme inhibitor activity	15	112	0.0164113	V3.Lp_chr1_0G16538.1/V3.Lp_chr1_0G16540.1/V3.Lp_chr2_0G17166.1/V3.Lp_chr2_0G22678.1/V3.Lp_chr2_0G22680.1/V3.Lp_chr4_0G17118.1/V3.Lp_chr4_0G17120.1/V3.Lp_chr4_0G5876.1/V3.Lp_chr4_0G5878.1/V3.Lp_chr4_0G9792.1/V3.Lp_chr4_0G9794.1/V3.Lp_chr5_0G1262.1/V3.Lp_chr5_0G1264.1/V3.Lp_chr6_0G9004.1/V3.Lp_chr6_0G9008.1
GO:0020037	MF	heme binding	6	24	0.01721	V3.Lp_chr1_0G3596.1/V3.Lp_chr1_0G3598.1/V3.Lp_chr4_0G23846.1/V3.Lp_chr5_0G8362.1/V3.Lp_chr5_0G8364.1/V3.Lp_chr5_0G8366.1
GO:0015103	MF	inorganic anion transmembrane transporter activity	13	91	0.01765	V3.Lp_chr1_0G10892.1/V3.Lp_chr1_0G10894.1/V3.Lp_chr1_0G9698.1/V3.Lp_chr1_0G9702.1/V3.Lp_chr3_0G16750.1/V3.Lp_chr3_0G22354.1/V3.Lp_chr3_0G22356.1/V3.Lp_chr6_0G1066.1/V3.Lp_chr6_0G1068.1/V3.Lp_chr6_0G892.1/V3.Lp_chr6_0G894.1/V3.Lp_chr6_0G904.1/V3.Lp_chr6_0G906.1
GO:0015171	MF	amino acid transmembrane transporter activity	10	60	0.01765	V3.Lp_chr1_0G11506.1/V3.Lp_chr1_0G11508.1/V3.Lp_chr1_0G19486.1/V3.Lp_chr1_0G19488.1/V3.Lp_chr3_0G12916.1/V3.Lp_chr3_0G12918.1/V3.Lp_chr6_0G14050.1/V3.Lp_chr6_0G14054.1/V3.Lp_chr7_0.1G180.1/V3.Lp_chr7_0.1G182.1
GO:0004364	MF	glutathione transferase activity	8	42	0.020169	V3.Lp_chr2_0G22224.1/V3.Lp_chr2_0G22226.1/V3.Lp_chr2_0G22232.1/V3.Lp_chr2_0G22234.1/V3.Lp_chr3_0G16662.1/V3.Lp_chr3_0G16664.1/V3.Lp_chr3_0G23198.1/V3.Lp_chr3_0G23200.1
GO:0000339	MF	RNA cap binding	4	11	0.0216689	V3.Lp_chr2_0G21120.1/V3.Lp_chr3_0G134.1/V3.Lp_chr3_0G6342.1/V3.Lp_chr4_0G9948.1
GO:0046527	MF	glucosyltransferase activity	22	200	0.0216689	V3.Lp_chr1_0G2418.1/V3.Lp_chr1_0G2426.1/V3.Lp_chr1_0G2428.1/V3.Lp_chr2_0G1208.1/V3.Lp_chr2_0G1210.1/V3.Lp_chr2_0G19040.1/V3.Lp_chr2_0G19044.1/V3.Lp_chr2_0G340.1/V3.Lp_chr2_0G8104.1/V3.Lp_chr2_0G8106.1/V3.Lp_chr3_0G19206.1/V3.Lp_chr4_0G5216.1/V3.Lp_chr7_0.1G10942.1/V3.Lp_chr7_0.1G10944.1/V3.Lp_chr7_0.1G10950.1/V3.Lp_chr7_0.1G10956.1/V3.Lp_chr7_0.1G2980.1/V3.Lp_chr7_0.1G2982.1/V3.Lp_chr7_0.1G5840.1…
GO:0008519	MF	ammonium transmembrane transporter activity	5	18	0.0230165	V3.Lp_chr4_0G3754.1/V3.Lp_chr4_0G3756.1/V3.Lp_chr4_0G9206.1/V3.Lp_chr4_0G9208.1/V3.Lp_chr4_0G9210.1
GO:0016168	MF	chlorophyll binding	5	19	0.0288557	V3.Lp_chr1_0G14040.1/V3.Lp_chr6_0G5682.1/V3.Lp_chr6_0G5684.1/V3.Lp_chr6_0G5688.1/V3.Lp_chr7_0.1G2532.1
GO:0016628	MF	oxidoreductase activity, acting on the CH-CH group of donors, NAD or NADP as acceptor	6	27	0.0288557	V3.Lp_chr2_0G24520.1/V3.Lp_chr2_0G24522.1/V3.Lp_chr3_0G13636.1/V3.Lp_chr3_0G13638.1/V3.Lp_chr4_0G27364.1/V3.Lp_chr4_0G27368.1
GO:0016843	MF	amine-lyase activity	4	12	0.0288557	V3.Lp_chr3_0G16766.1/V3.Lp_chr3_0G16768.1/V3.Lp_chr4_0G13120.1/V3.Lp_chr4_0G13122.1
GO:0016844	MF	strictosidine synthase activity	4	12	0.0288557	V3.Lp_chr3_0G16766.1/V3.Lp_chr3_0G16768.1/V3.Lp_chr4_0G13120.1/V3.Lp_chr4_0G13122.1
GO:0004620	MF	phospholipase activity	8	46	0.032923	V3.Lp_chr1_0G18414.1/V3.Lp_chr1_0G18418.1/V3.Lp_chr1_0G18440.1/V3.Lp_chr1_0G18444.1/V3.Lp_chr5_0G16742.1/V3.Lp_chr5_0G16744.1/V3.Lp_chr6_0G6670.1/V3.Lp_chr6_0G6672.1
GO:0008757	MF	S-adenosylmethionine-dependent methyltransferase activity	19	171	0.0335208	V3.Lp_chr1_0G17524.1/V3.Lp_chr1_0G17544.1/V3.Lp_chr3_0G2668.1/V3.Lp_chr3_0G2670.1/V3.Lp_chr5_0G1016.1/V3.Lp_chr5_0G1020.1/V3.Lp_chr5_0G1110.1/V3.Lp_chr5_0G1112.1/V3.Lp_chr5_0G18104.1/V3.Lp_chr5_0G18106.1/V3.Lp_chr5_0G982.1/V3.Lp_chr5_0G984.1/V3.Lp_chr6_0G5390.1/V3.Lp_chr6_0G5394.1/V3.Lp_chr6_0G5396.1/V3.Lp_chr7_0.1G2516.1/V3.Lp_chr7_0.1G2520.1/V3.Lp_chr7_0.1G3462.1/V3.Lp_chr7_0.1G8322.1
GO:0005102	MF	receptor binding	13	101	0.0370796	V3.Lp_chr1_0G9252.1/V3.Lp_chr1_0G9254.1/V3.Lp_chr2_0G20322.1/V3.Lp_chr2_0G20324.1/V3.Lp_chr2_0G20328.1/V3.Lp_chr2_0G20330.1/V3.Lp_chr3_0G22514.1/V3.Lp_chr3_0G22806.1/V3.Lp_chr3_0G22808.1/V3.Lp_chr5_0G1262.1/V3.Lp_chr5_0G1264.1/V3.Lp_chr6_0G812.1/V3.Lp_chr6_0G814.1
GO:0050403	MF	trans-zeatin O-beta-D-glucosyltransferase activity	4	13	0.0370796	V3.Lp_chr2_0G1208.1/V3.Lp_chr2_0G1210.1/V3.Lp_chr2_0G19040.1/V3.Lp_chr2_0G19044.1
GO:0050404	MF	zeatin O-beta-D-xylosyltransferase activity	4	13	0.0370796	V3.Lp_chr2_0G1208.1/V3.Lp_chr2_0G1210.1/V3.Lp_chr2_0G19040.1/V3.Lp_chr2_0G19044.1
GO:0008143	MF	poly(A) binding	4	14	0.0470062	V3.Lp_chr1_0G11294.1/V3.Lp_chr1_0G11296.1/V3.Lp_chr4_0G25394.1/V3.Lp_chr4_0G25396.1
GO:0031409	MF	pigment binding	4	14	0.0470062	V3.Lp_chr6_0G5682.1/V3.Lp_chr6_0G5684.1/V3.Lp_chr6_0G5688.1/V3.Lp_chr7_0.1G2532.1
