# Supplementary material for: Combined genomic and transcriptomic analysis reveals the contribution of tandem duplication genes to low-temperature adaptation in perennial ryegrass
Source: Front Plant Sci. 2023 Jul 12;14:1216048. doi: 10.3389/fpls.2023.1216048 (PMC10368995; doi:10.3389/fpls.2023.1216048)
Supplement: Supplementary file 6 [file Table_6.xlsx]

## Sheet: Table S6
Supplementary Table 6. L. perenne-specific GO terms compared with other four species.
GO term ID	ONTOLOGY	Description	TDGs	Background genes	FDR	Gene ID
GO:0042542	BP	response to hydrogen peroxide	21	103	2.27e-05	V3.Lp_chr2_0G15942.1/V3.Lp_chr2_0G15946.1/V3.Lp_chr3_0G16662.1/V3.Lp_chr3_0G16664.1/V3.Lp_chr3_0G20910.1/V3.Lp_chr4_0G11098.1/V3.Lp_chr4_0G12642.1/V3.Lp_chr4_0G12644.1/V3.Lp_chr5_0G1016.1/V3.Lp_chr5_0G1020.1/V3.Lp_chr5_0G1110.1/V3.Lp_chr5_0G1112.1/V3.Lp_chr5_0G11484.1/V3.Lp_chr5_0G11486.1/V3.Lp_chr5_0G982.1/V3.Lp_chr5_0G984.1/V3.Lp_chr6_0G5390.1/V3.Lp_chr6_0G5394.1/V3.Lp_chr6_0G5396.1/V3.Lp_chr6_…
GO:0009410	BP	response to xenobiotic stimulus	9	24	0.000172049	V3.Lp_chr1_0G9252.1/V3.Lp_chr1_0G9254.1/V3.Lp_chr2_0G21120.1/V3.Lp_chr3_0G134.1/V3.Lp_chr3_0G16662.1/V3.Lp_chr3_0G16664.1/V3.Lp_chr3_0G6342.1/V3.Lp_chr4_0G11098.1/V3.Lp_chr4_0G9948.1
GO:0051552	BP	flavone metabolic process	9	26	0.000323345	V3.Lp_chr5_0G1016.1/V3.Lp_chr5_0G1020.1/V3.Lp_chr5_0G1110.1/V3.Lp_chr5_0G1112.1/V3.Lp_chr5_0G982.1/V3.Lp_chr5_0G984.1/V3.Lp_chr6_0G5390.1/V3.Lp_chr6_0G5394.1/V3.Lp_chr6_0G5396.1
GO:0051553	BP	flavone biosynthetic process	9	26	0.000323345	V3.Lp_chr5_0G1016.1/V3.Lp_chr5_0G1020.1/V3.Lp_chr5_0G1110.1/V3.Lp_chr5_0G1112.1/V3.Lp_chr5_0G982.1/V3.Lp_chr5_0G984.1/V3.Lp_chr6_0G5390.1/V3.Lp_chr6_0G5394.1/V3.Lp_chr6_0G5396.1
GO:0051554	BP	flavonol metabolic process	9	26	0.000323345	V3.Lp_chr5_0G1016.1/V3.Lp_chr5_0G1020.1/V3.Lp_chr5_0G1110.1/V3.Lp_chr5_0G1112.1/V3.Lp_chr5_0G982.1/V3.Lp_chr5_0G984.1/V3.Lp_chr6_0G5390.1/V3.Lp_chr6_0G5394.1/V3.Lp_chr6_0G5396.1
GO:0051555	BP	flavonol biosynthetic process	9	26	0.000323345	V3.Lp_chr5_0G1016.1/V3.Lp_chr5_0G1020.1/V3.Lp_chr5_0G1110.1/V3.Lp_chr5_0G1112.1/V3.Lp_chr5_0G982.1/V3.Lp_chr5_0G984.1/V3.Lp_chr6_0G5390.1/V3.Lp_chr6_0G5394.1/V3.Lp_chr6_0G5396.1
GO:0009682	BP	induced systemic resistance	9	29	0.000799555	V3.Lp_chr2_0G18718.1/V3.Lp_chr2_0G2162.1/V3.Lp_chr2_0G2164.1/V3.Lp_chr2_0G2166.1/V3.Lp_chr3_0G21740.1/V3.Lp_chr3_0G21742.1/V3.Lp_chr3_0G21744.1/V3.Lp_chr3_0G8298.1/V3.Lp_chr3_0G8300.1
GO:0009734	BP	auxin-activated signaling pathway	22	148	0.00107146	V3.Lp_chr2_0G15942.1/V3.Lp_chr2_0G15946.1/V3.Lp_chr2_0G16682.1/V3.Lp_chr2_0G16686.1/V3.Lp_chr3_0G16524.1/V3.Lp_chr3_0G16526.1/V3.Lp_chr3_0G17520.1/V3.Lp_chr3_0G17522.1/V3.Lp_chr3_0G3488.1/V3.Lp_chr3_0G3490.1/V3.Lp_chr3_0G8778.1/V3.Lp_chr3_0G8780.1/V3.Lp_chr4_0G27186.1/V3.Lp_chr4_0G27188.1/V3.Lp_chr6_0G14594.1/V3.Lp_chr6_0G14596.1/V3.Lp_chr6_0G15880.1/V3.Lp_chr6_0G15882.1/V3.Lp_chr7_0.1G10622.1/V3…
GO:0062012	BP	regulation of small molecule metabolic process	22	149	0.00113374	V3.Lp_chr1_0G9252.1/V3.Lp_chr1_0G9254.1/V3.Lp_chr3_0G1516.1/V3.Lp_chr3_0G1518.1/V3.Lp_chr3_0G1530.1/V3.Lp_chr3_0G1532.1/V3.Lp_chr3_0G16524.1/V3.Lp_chr3_0G16526.1/V3.Lp_chr3_0G3488.1/V3.Lp_chr3_0G3490.1/V3.Lp_chr3_0G8778.1/V3.Lp_chr3_0G8780.1/V3.Lp_chr4_0G27186.1/V3.Lp_chr4_0G27188.1/V3.Lp_chr4_0G4252.1/V3.Lp_chr4_0G4256.1/V3.Lp_chr6_0G14594.1/V3.Lp_chr6_0G14596.1/V3.Lp_chr6_0G15880.1/V3.Lp_chr6_0…
GO:0052033	BP	pathogen-associated molecular pattern dependent induction by symbiont of host innate immune response	6	13	0.00113374	V3.Lp_chr1_0G3596.1/V3.Lp_chr1_0G3598.1/V3.Lp_chr4_0G23846.1/V3.Lp_chr5_0G8362.1/V3.Lp_chr5_0G8364.1/V3.Lp_chr5_0G8366.1
GO:0052166	BP	positive regulation by symbiont of host innate immune response	6	13	0.00113374	V3.Lp_chr1_0G3596.1/V3.Lp_chr1_0G3598.1/V3.Lp_chr4_0G23846.1/V3.Lp_chr5_0G8362.1/V3.Lp_chr5_0G8364.1/V3.Lp_chr5_0G8366.1
GO:0052257	BP	pathogen-associated molecular pattern dependent induction by organism of innate immune response of other organism involved in symbiotic interaction	6	13	0.00113374	V3.Lp_chr1_0G3596.1/V3.Lp_chr1_0G3598.1/V3.Lp_chr4_0G23846.1/V3.Lp_chr5_0G8362.1/V3.Lp_chr5_0G8364.1/V3.Lp_chr5_0G8366.1
GO:0052305	BP	positive regulation by organism of innate immune response in other organism involved in symbiotic interaction	6	13	0.00113374	V3.Lp_chr1_0G3596.1/V3.Lp_chr1_0G3598.1/V3.Lp_chr4_0G23846.1/V3.Lp_chr5_0G8362.1/V3.Lp_chr5_0G8364.1/V3.Lp_chr5_0G8366.1
GO:0052509	BP	positive regulation by symbiont of host defense response	6	13	0.00113374	V3.Lp_chr1_0G3596.1/V3.Lp_chr1_0G3598.1/V3.Lp_chr4_0G23846.1/V3.Lp_chr5_0G8362.1/V3.Lp_chr5_0G8364.1/V3.Lp_chr5_0G8366.1
GO:0052510	BP	positive regulation by organism of defense response of other organism involved in symbiotic interaction	6	13	0.00113374	V3.Lp_chr1_0G3596.1/V3.Lp_chr1_0G3598.1/V3.Lp_chr4_0G23846.1/V3.Lp_chr5_0G8362.1/V3.Lp_chr5_0G8364.1/V3.Lp_chr5_0G8366.1
GO:0010565	BP	regulation of cellular ketone metabolic process	20	131	0.00137977	V3.Lp_chr3_0G1516.1/V3.Lp_chr3_0G1518.1/V3.Lp_chr3_0G1530.1/V3.Lp_chr3_0G1532.1/V3.Lp_chr3_0G16524.1/V3.Lp_chr3_0G16526.1/V3.Lp_chr3_0G3488.1/V3.Lp_chr3_0G3490.1/V3.Lp_chr3_0G8778.1/V3.Lp_chr3_0G8780.1/V3.Lp_chr4_0G27186.1/V3.Lp_chr4_0G27188.1/V3.Lp_chr4_0G4252.1/V3.Lp_chr4_0G4256.1/V3.Lp_chr6_0G14594.1/V3.Lp_chr6_0G14596.1/V3.Lp_chr6_0G15880.1/V3.Lp_chr6_0G15882.1/V3.Lp_chr6_0G20270.1/V3.Lp_chr6…
GO:0032350	BP	regulation of hormone metabolic process	18	112	0.00152551	V3.Lp_chr3_0G1516.1/V3.Lp_chr3_0G1518.1/V3.Lp_chr3_0G1530.1/V3.Lp_chr3_0G1532.1/V3.Lp_chr3_0G16524.1/V3.Lp_chr3_0G16526.1/V3.Lp_chr3_0G3488.1/V3.Lp_chr3_0G3490.1/V3.Lp_chr3_0G8778.1/V3.Lp_chr3_0G8780.1/V3.Lp_chr4_0G27186.1/V3.Lp_chr4_0G27188.1/V3.Lp_chr6_0G14594.1/V3.Lp_chr6_0G14596.1/V3.Lp_chr6_0G15880.1/V3.Lp_chr6_0G15882.1/V3.Lp_chr6_0G20270.1/V3.Lp_chr6_0G20272.1
GO:0002215	BP	defense response to nematode	6	14	0.00152551	V3.Lp_chr1_0G3596.1/V3.Lp_chr1_0G3598.1/V3.Lp_chr4_0G23846.1/V3.Lp_chr5_0G8362.1/V3.Lp_chr5_0G8364.1/V3.Lp_chr5_0G8366.1
GO:0052167	BP	modulation by symbiont of host innate immune response	6	14	0.00152551	V3.Lp_chr1_0G3596.1/V3.Lp_chr1_0G3598.1/V3.Lp_chr4_0G23846.1/V3.Lp_chr5_0G8362.1/V3.Lp_chr5_0G8364.1/V3.Lp_chr5_0G8366.1
GO:0052169	BP	pathogen-associated molecular pattern dependent modulation by symbiont of host innate immune response	6	14	0.00152551	V3.Lp_chr1_0G3596.1/V3.Lp_chr1_0G3598.1/V3.Lp_chr4_0G23846.1/V3.Lp_chr5_0G8362.1/V3.Lp_chr5_0G8364.1/V3.Lp_chr5_0G8366.1
GO:0052306	BP	modulation by organism of innate immune response in other organism involved in symbiotic interaction	6	14	0.00152551	V3.Lp_chr1_0G3596.1/V3.Lp_chr1_0G3598.1/V3.Lp_chr4_0G23846.1/V3.Lp_chr5_0G8362.1/V3.Lp_chr5_0G8364.1/V3.Lp_chr5_0G8366.1
GO:0052308	BP	pathogen-associated molecular pattern dependent modulation by organism of innate immune response in other organism involved in symbiotic interaction	6	14	0.00152551	V3.Lp_chr1_0G3596.1/V3.Lp_chr1_0G3598.1/V3.Lp_chr4_0G23846.1/V3.Lp_chr5_0G8362.1/V3.Lp_chr5_0G8364.1/V3.Lp_chr5_0G8366.1
GO:0009625	BP	response to insect	7	20	0.00169348	V3.Lp_chr2_0G21232.1/V3.Lp_chr2_0G21234.1/V3.Lp_chr2_0G2162.1/V3.Lp_chr2_0G2164.1/V3.Lp_chr2_0G2166.1/V3.Lp_chr3_0G8298.1/V3.Lp_chr3_0G8300.1
GO:0052555	BP	positive regulation by organism of immune response of other organism involved in symbiotic interaction	6	15	0.00217739	V3.Lp_chr1_0G3596.1/V3.Lp_chr1_0G3598.1/V3.Lp_chr4_0G23846.1/V3.Lp_chr5_0G8362.1/V3.Lp_chr5_0G8364.1/V3.Lp_chr5_0G8366.1
GO:0052556	BP	positive regulation by symbiont of host immune response	6	15	0.00217739	V3.Lp_chr1_0G3596.1/V3.Lp_chr1_0G3598.1/V3.Lp_chr4_0G23846.1/V3.Lp_chr5_0G8362.1/V3.Lp_chr5_0G8364.1/V3.Lp_chr5_0G8366.1
GO:0071466	BP	cellular response to xenobiotic stimulus	6	15	0.00217739	V3.Lp_chr1_0G9252.1/V3.Lp_chr1_0G9254.1/V3.Lp_chr2_0G21120.1/V3.Lp_chr3_0G134.1/V3.Lp_chr3_0G6342.1/V3.Lp_chr4_0G9948.1
GO:0090358	BP	positive regulation of tryptophan metabolic process	12	60	0.00240531	V3.Lp_chr3_0G16524.1/V3.Lp_chr3_0G16526.1/V3.Lp_chr3_0G3488.1/V3.Lp_chr3_0G3490.1/V3.Lp_chr3_0G8778.1/V3.Lp_chr3_0G8780.1/V3.Lp_chr4_0G27186.1/V3.Lp_chr4_0G27188.1/V3.Lp_chr6_0G14594.1/V3.Lp_chr6_0G14596.1/V3.Lp_chr6_0G15880.1/V3.Lp_chr6_0G15882.1
GO:0071365	BP	cellular response to auxin stimulus	22	161	0.00245723	V3.Lp_chr2_0G15942.1/V3.Lp_chr2_0G15946.1/V3.Lp_chr2_0G16682.1/V3.Lp_chr2_0G16686.1/V3.Lp_chr3_0G16524.1/V3.Lp_chr3_0G16526.1/V3.Lp_chr3_0G17520.1/V3.Lp_chr3_0G17522.1/V3.Lp_chr3_0G3488.1/V3.Lp_chr3_0G3490.1/V3.Lp_chr3_0G8778.1/V3.Lp_chr3_0G8780.1/V3.Lp_chr4_0G27186.1/V3.Lp_chr4_0G27188.1/V3.Lp_chr6_0G14594.1/V3.Lp_chr6_0G14596.1/V3.Lp_chr6_0G15880.1/V3.Lp_chr6_0G15882.1/V3.Lp_chr7_0.1G10622.1/V3…
GO:0009642	BP	response to light intensity	21	151	0.00264888	V3.Lp_chr2_0G10992.1/V3.Lp_chr2_0G10994.1/V3.Lp_chr2_0G10996.1/V3.Lp_chr2_0G11008.1/V3.Lp_chr2_0G11010.1/V3.Lp_chr2_0G11014.1/V3.Lp_chr2_0G11016.1/V3.Lp_chr2_0G11018.1/V3.Lp_chr2_0G11020.1/V3.Lp_chr2_0G11028.1/V3.Lp_chr2_0G11030.1/V3.Lp_chr2_0G22790.1/V3.Lp_chr2_0G22794.1/V3.Lp_chr2_0G24520.1/V3.Lp_chr2_0G24522.1/V3.Lp_chr4_0G19688.1/V3.Lp_chr4_0G19694.1/V3.Lp_chr4_0G5608.1/V3.Lp_chr4_0G5610.1/V3…
GO:0000082	BP	G1/S transition of mitotic cell cycle	9	36	0.00269833	V3.Lp_chr2_0G12550.1/V3.Lp_chr2_0G12552.1/V3.Lp_chr2_0G12554.1/V3.Lp_chr2_0G17710.1/V3.Lp_chr2_0G17716.1/V3.Lp_chr2_0G21120.1/V3.Lp_chr3_0G134.1/V3.Lp_chr3_0G6342.1/V3.Lp_chr4_0G9948.1
GO:0090355	BP	positive regulation of auxin metabolic process	12	61	0.00269833	V3.Lp_chr3_0G16524.1/V3.Lp_chr3_0G16526.1/V3.Lp_chr3_0G3488.1/V3.Lp_chr3_0G3490.1/V3.Lp_chr3_0G8778.1/V3.Lp_chr3_0G8780.1/V3.Lp_chr4_0G27186.1/V3.Lp_chr4_0G27188.1/V3.Lp_chr6_0G14594.1/V3.Lp_chr6_0G14596.1/V3.Lp_chr6_0G15880.1/V3.Lp_chr6_0G15882.1
GO:0090357	BP	regulation of tryptophan metabolic process	12	61	0.00269833	V3.Lp_chr3_0G16524.1/V3.Lp_chr3_0G16526.1/V3.Lp_chr3_0G3488.1/V3.Lp_chr3_0G3490.1/V3.Lp_chr3_0G8778.1/V3.Lp_chr3_0G8780.1/V3.Lp_chr4_0G27186.1/V3.Lp_chr4_0G27188.1/V3.Lp_chr6_0G14594.1/V3.Lp_chr6_0G14596.1/V3.Lp_chr6_0G15880.1/V3.Lp_chr6_0G15882.1
GO:0015696	BP	ammonium transport	7	22	0.00281096	V3.Lp_chr4_0G3754.1/V3.Lp_chr4_0G3756.1/V3.Lp_chr4_0G9206.1/V3.Lp_chr4_0G9208.1/V3.Lp_chr4_0G9210.1/V3.Lp_chr6_0G14050.1/V3.Lp_chr6_0G14054.1
GO:0052031	BP	modulation by symbiont of host defense response	6	16	0.00288375	V3.Lp_chr1_0G3596.1/V3.Lp_chr1_0G3598.1/V3.Lp_chr4_0G23846.1/V3.Lp_chr5_0G8362.1/V3.Lp_chr5_0G8364.1/V3.Lp_chr5_0G8366.1
GO:0052255	BP	modulation by organism of defense response of other organism involved in symbiotic interaction	6	16	0.00288375	V3.Lp_chr1_0G3596.1/V3.Lp_chr1_0G3598.1/V3.Lp_chr4_0G23846.1/V3.Lp_chr5_0G8362.1/V3.Lp_chr5_0G8364.1/V3.Lp_chr5_0G8366.1
GO:0052552	BP	modulation by organism of immune response of other organism involved in symbiotic interaction	6	16	0.00288375	V3.Lp_chr1_0G3596.1/V3.Lp_chr1_0G3598.1/V3.Lp_chr4_0G23846.1/V3.Lp_chr5_0G8362.1/V3.Lp_chr5_0G8364.1/V3.Lp_chr5_0G8366.1
GO:0052553	BP	modulation by symbiont of host immune response	6	16	0.00288375	V3.Lp_chr1_0G3596.1/V3.Lp_chr1_0G3598.1/V3.Lp_chr4_0G23846.1/V3.Lp_chr5_0G8362.1/V3.Lp_chr5_0G8364.1/V3.Lp_chr5_0G8366.1
GO:0009644	BP	response to high light intensity	15	90	0.00288375	V3.Lp_chr2_0G10992.1/V3.Lp_chr2_0G10994.1/V3.Lp_chr2_0G10996.1/V3.Lp_chr2_0G11008.1/V3.Lp_chr2_0G11010.1/V3.Lp_chr2_0G11014.1/V3.Lp_chr2_0G11016.1/V3.Lp_chr2_0G11018.1/V3.Lp_chr2_0G11020.1/V3.Lp_chr2_0G11028.1/V3.Lp_chr2_0G11030.1/V3.Lp_chr2_0G22790.1/V3.Lp_chr2_0G22794.1/V3.Lp_chr4_0G5608.1/V3.Lp_chr4_0G5610.1
GO:0033240	BP	positive regulation of cellular amine metabolic process	12	62	0.00292975	V3.Lp_chr3_0G16524.1/V3.Lp_chr3_0G16526.1/V3.Lp_chr3_0G3488.1/V3.Lp_chr3_0G3490.1/V3.Lp_chr3_0G8778.1/V3.Lp_chr3_0G8780.1/V3.Lp_chr4_0G27186.1/V3.Lp_chr4_0G27188.1/V3.Lp_chr6_0G14594.1/V3.Lp_chr6_0G14596.1/V3.Lp_chr6_0G15880.1/V3.Lp_chr6_0G15882.1
GO:0045764	BP	positive regulation of cellular amino acid metabolic process	12	62	0.00292975	V3.Lp_chr3_0G16524.1/V3.Lp_chr3_0G16526.1/V3.Lp_chr3_0G3488.1/V3.Lp_chr3_0G3490.1/V3.Lp_chr3_0G8778.1/V3.Lp_chr3_0G8780.1/V3.Lp_chr4_0G27186.1/V3.Lp_chr4_0G27188.1/V3.Lp_chr6_0G14594.1/V3.Lp_chr6_0G14596.1/V3.Lp_chr6_0G15880.1/V3.Lp_chr6_0G15882.1
GO:0044843	BP	cell cycle G1/S phase transition	9	37	0.00305575	V3.Lp_chr2_0G12550.1/V3.Lp_chr2_0G12552.1/V3.Lp_chr2_0G12554.1/V3.Lp_chr2_0G17710.1/V3.Lp_chr2_0G17716.1/V3.Lp_chr2_0G21120.1/V3.Lp_chr3_0G134.1/V3.Lp_chr3_0G6342.1/V3.Lp_chr4_0G9948.1
GO:0009826	BP	unidimensional cell growth	30	261	0.00331044	V3.Lp_chr1_0G3596.1/V3.Lp_chr1_0G3598.1/V3.Lp_chr2_0G11050.1/V3.Lp_chr2_0G3632.1/V3.Lp_chr2_0G3634.1/V3.Lp_chr2_0G3646.1/V3.Lp_chr2_0G3648.1/V3.Lp_chr2_0G3696.1/V3.Lp_chr2_0G3700.1/V3.Lp_chr3_0G16524.1/V3.Lp_chr3_0G16526.1/V3.Lp_chr3_0G3488.1/V3.Lp_chr3_0G3490.1/V3.Lp_chr3_0G8778.1/V3.Lp_chr3_0G8780.1/V3.Lp_chr4_0G13080.1/V3.Lp_chr4_0G13084.1/V3.Lp_chr4_0G23846.1/V3.Lp_chr4_0G27186.1/V3.Lp_chr4_0…
GO:0052173	BP	response to defenses of other organism involved in symbiotic interaction	6	17	0.00352856	V3.Lp_chr1_0G3596.1/V3.Lp_chr1_0G3598.1/V3.Lp_chr4_0G23846.1/V3.Lp_chr5_0G8362.1/V3.Lp_chr5_0G8364.1/V3.Lp_chr5_0G8366.1
GO:0052200	BP	response to host defenses	6	17	0.00352856	V3.Lp_chr1_0G3596.1/V3.Lp_chr1_0G3598.1/V3.Lp_chr4_0G23846.1/V3.Lp_chr5_0G8362.1/V3.Lp_chr5_0G8364.1/V3.Lp_chr5_0G8366.1
GO:0052564	BP	response to immune response of other organism involved in symbiotic interaction	6	17	0.00352856	V3.Lp_chr1_0G3596.1/V3.Lp_chr1_0G3598.1/V3.Lp_chr4_0G23846.1/V3.Lp_chr5_0G8362.1/V3.Lp_chr5_0G8364.1/V3.Lp_chr5_0G8366.1
GO:0052572	BP	response to host immune response	6	17	0.00352856	V3.Lp_chr1_0G3596.1/V3.Lp_chr1_0G3598.1/V3.Lp_chr4_0G23846.1/V3.Lp_chr5_0G8362.1/V3.Lp_chr5_0G8364.1/V3.Lp_chr5_0G8366.1
GO:0075136	BP	response to host	6	17	0.00352856	V3.Lp_chr1_0G3596.1/V3.Lp_chr1_0G3598.1/V3.Lp_chr4_0G23846.1/V3.Lp_chr5_0G8362.1/V3.Lp_chr5_0G8364.1/V3.Lp_chr5_0G8366.1
GO:0009651	BP	response to salt stress	44	444	0.00386141	V3.Lp_chr1_0G13238.1/V3.Lp_chr1_0G13244.1/V3.Lp_chr1_0G13442.1/V3.Lp_chr1_0G13444.1/V3.Lp_chr1_0G2796.1/V3.Lp_chr1_0G2798.1/V3.Lp_chr1_0G3596.1/V3.Lp_chr1_0G3598.1/V3.Lp_chr2_0G12914.1/V3.Lp_chr2_0G12916.1/V3.Lp_chr2_0G15942.1/V3.Lp_chr2_0G15946.1/V3.Lp_chr2_0G16030.1/V3.Lp_chr2_0G16032.1/V3.Lp_chr2_0G6878.1/V3.Lp_chr2_0G6880.1/V3.Lp_chr2_0G8104.1/V3.Lp_chr2_0G8106.1/V3.Lp_chr3_0G14270.1/V3.Lp_ch…
GO:0010043	BP	response to zinc ion	12	65	0.00386141	V3.Lp_chr1_0G3596.1/V3.Lp_chr1_0G3598.1/V3.Lp_chr2_0G18608.1/V3.Lp_chr2_0G18610.1/V3.Lp_chr2_0G18612.1/V3.Lp_chr4_0G23846.1/V3.Lp_chr5_0G8362.1/V3.Lp_chr5_0G8364.1/V3.Lp_chr5_0G8366.1/V3.Lp_chr6_0G14270.1/V3.Lp_chr6_0G6670.1/V3.Lp_chr6_0G6672.1
GO:0032352	BP	positive regulation of hormone metabolic process	12	65	0.00386141	V3.Lp_chr3_0G16524.1/V3.Lp_chr3_0G16526.1/V3.Lp_chr3_0G3488.1/V3.Lp_chr3_0G3490.1/V3.Lp_chr3_0G8778.1/V3.Lp_chr3_0G8780.1/V3.Lp_chr4_0G27186.1/V3.Lp_chr4_0G27188.1/V3.Lp_chr6_0G14594.1/V3.Lp_chr6_0G14596.1/V3.Lp_chr6_0G15880.1/V3.Lp_chr6_0G15882.1
GO:0015695	BP	organic cation transport	7	24	0.0039002	V3.Lp_chr4_0G3754.1/V3.Lp_chr4_0G3756.1/V3.Lp_chr4_0G9206.1/V3.Lp_chr4_0G9208.1/V3.Lp_chr4_0G9210.1/V3.Lp_chr6_0G14050.1/V3.Lp_chr6_0G14054.1
GO:0044070	BP	regulation of anion transport	7	24	0.0039002	V3.Lp_chr5_0G18320.1/V3.Lp_chr5_0G18322.1/V3.Lp_chr5_0G18324.1/V3.Lp_chr7_0.1G9866.1/V3.Lp_chr7_0.1G9868.1/V3.Lp_chr7_0.1G9870.1/V3.Lp_chr7_0.1G9872.1
GO:0010315	BP	auxin efflux	14	85	0.00418788	V3.Lp_chr3_0G16524.1/V3.Lp_chr3_0G16526.1/V3.Lp_chr3_0G3488.1/V3.Lp_chr3_0G3490.1/V3.Lp_chr3_0G8778.1/V3.Lp_chr3_0G8780.1/V3.Lp_chr4_0G27186.1/V3.Lp_chr4_0G27188.1/V3.Lp_chr6_0G14594.1/V3.Lp_chr6_0G14596.1/V3.Lp_chr6_0G15880.1/V3.Lp_chr6_0G15882.1/V3.Lp_chr7_0.1G6648.1/V3.Lp_chr7_0.1G6650.1
GO:0043632	BP	modification-dependent macromolecule catabolic process	39	384	0.004935	V3.Lp_chr1_0G14360.1/V3.Lp_chr1_0G14364.1/V3.Lp_chr1_0G14366.1/V3.Lp_chr1_0G14648.1/V3.Lp_chr1_0G14652.1/V3.Lp_chr2_0G15942.1/V3.Lp_chr2_0G15946.1/V3.Lp_chr3_0G20606.1/V3.Lp_chr3_0G20608.1/V3.Lp_chr3_0G22514.1/V3.Lp_chr3_0G5458.1/V3.Lp_chr3_0G5466.1/V3.Lp_chr3_0G5598.1/V3.Lp_chr3_0G5600.1/V3.Lp_chr4_0G10152.1/V3.Lp_chr4_0G10154.1/V3.Lp_chr4_0G13080.1/V3.Lp_chr4_0G13084.1/V3.Lp_chr4_0G26318.1/V3.L…
GO:0046677	BP	response to antibiotic	36	346	0.00502041	V3.Lp_chr1_0G10376.1/V3.Lp_chr1_0G10380.1/V3.Lp_chr2_0G15942.1/V3.Lp_chr2_0G15946.1/V3.Lp_chr2_0G340.1/V3.Lp_chr2_0G6878.1/V3.Lp_chr2_0G6880.1/V3.Lp_chr3_0G16662.1/V3.Lp_chr3_0G16664.1/V3.Lp_chr3_0G20910.1/V3.Lp_chr3_0G8298.1/V3.Lp_chr3_0G8300.1/V3.Lp_chr4_0G11098.1/V3.Lp_chr4_0G12642.1/V3.Lp_chr4_0G12644.1/V3.Lp_chr5_0G1016.1/V3.Lp_chr5_0G1020.1/V3.Lp_chr5_0G1110.1/V3.Lp_chr5_0G1112.1/V3.Lp_chr5…
GO:0051961	BP	negative regulation of nervous system development	6	19	0.00598355	V3.Lp_chr1_0G12460.1/V3.Lp_chr1_0G12462.1/V3.Lp_chr2_0G21120.1/V3.Lp_chr3_0G134.1/V3.Lp_chr3_0G6342.1/V3.Lp_chr4_0G9948.1
GO:0006335	BP	DNA replication-dependent nucleosome assembly	5	13	0.00620095	V3.Lp_chr2_0G12550.1/V3.Lp_chr2_0G12552.1/V3.Lp_chr2_0G12554.1/V3.Lp_chr2_0G17710.1/V3.Lp_chr2_0G17716.1
GO:0034723	BP	DNA replication-dependent nucleosome organization	5	13	0.00620095	V3.Lp_chr2_0G12550.1/V3.Lp_chr2_0G12552.1/V3.Lp_chr2_0G12554.1/V3.Lp_chr2_0G17710.1/V3.Lp_chr2_0G17716.1
GO:0062013	BP	positive regulation of small molecule metabolic process	12	70	0.00648961	V3.Lp_chr3_0G16524.1/V3.Lp_chr3_0G16526.1/V3.Lp_chr3_0G3488.1/V3.Lp_chr3_0G3490.1/V3.Lp_chr3_0G8778.1/V3.Lp_chr3_0G8780.1/V3.Lp_chr4_0G27186.1/V3.Lp_chr4_0G27188.1/V3.Lp_chr6_0G14594.1/V3.Lp_chr6_0G14596.1/V3.Lp_chr6_0G15880.1/V3.Lp_chr6_0G15882.1
GO:0006521	BP	regulation of cellular amino acid metabolic process	12	72	0.0079595	V3.Lp_chr3_0G16524.1/V3.Lp_chr3_0G16526.1/V3.Lp_chr3_0G3488.1/V3.Lp_chr3_0G3490.1/V3.Lp_chr3_0G8778.1/V3.Lp_chr3_0G8780.1/V3.Lp_chr4_0G27186.1/V3.Lp_chr4_0G27188.1/V3.Lp_chr6_0G14594.1/V3.Lp_chr6_0G14596.1/V3.Lp_chr6_0G15880.1/V3.Lp_chr6_0G15882.1
GO:0033238	BP	regulation of cellular amine metabolic process	12	72	0.0079595	V3.Lp_chr3_0G16524.1/V3.Lp_chr3_0G16526.1/V3.Lp_chr3_0G3488.1/V3.Lp_chr3_0G3490.1/V3.Lp_chr3_0G8778.1/V3.Lp_chr3_0G8780.1/V3.Lp_chr4_0G27186.1/V3.Lp_chr4_0G27188.1/V3.Lp_chr6_0G14594.1/V3.Lp_chr6_0G14596.1/V3.Lp_chr6_0G15880.1/V3.Lp_chr6_0G15882.1
GO:0090354	BP	regulation of auxin metabolic process	12	72	0.0079595	V3.Lp_chr3_0G16524.1/V3.Lp_chr3_0G16526.1/V3.Lp_chr3_0G3488.1/V3.Lp_chr3_0G3490.1/V3.Lp_chr3_0G8778.1/V3.Lp_chr3_0G8780.1/V3.Lp_chr4_0G27186.1/V3.Lp_chr4_0G27188.1/V3.Lp_chr6_0G14594.1/V3.Lp_chr6_0G14596.1/V3.Lp_chr6_0G15880.1/V3.Lp_chr6_0G15882.1
GO:0014070	BP	response to organic cyclic compound	42	439	0.00829557	V3.Lp_chr1_0G10376.1/V3.Lp_chr1_0G10380.1/V3.Lp_chr2_0G11050.1/V3.Lp_chr2_0G15942.1/V3.Lp_chr2_0G15946.1/V3.Lp_chr2_0G21120.1/V3.Lp_chr2_0G340.1/V3.Lp_chr2_0G6878.1/V3.Lp_chr2_0G6880.1/V3.Lp_chr3_0G134.1/V3.Lp_chr3_0G16662.1/V3.Lp_chr3_0G16664.1/V3.Lp_chr3_0G22514.1/V3.Lp_chr3_0G6342.1/V3.Lp_chr3_0G8298.1/V3.Lp_chr3_0G8300.1/V3.Lp_chr4_0G11098.1/V3.Lp_chr4_0G12642.1/V3.Lp_chr4_0G12644.1/V3.Lp_chr…
GO:1901655	BP	cellular response to ketone	5	14	0.00829557	V3.Lp_chr2_0G21120.1/V3.Lp_chr3_0G134.1/V3.Lp_chr3_0G22514.1/V3.Lp_chr3_0G6342.1/V3.Lp_chr4_0G9948.1
GO:1990641	BP	response to iron ion starvation	5	14	0.00829557	V3.Lp_chr3_0G21740.1/V3.Lp_chr3_0G21742.1/V3.Lp_chr3_0G21744.1/V3.Lp_chr3_0G24494.1/V3.Lp_chr3_0G24496.1
GO:0015718	BP	monocarboxylic acid transport	8	36	0.00847466	V3.Lp_chr3_0G12916.1/V3.Lp_chr3_0G12918.1/V3.Lp_chr4_0G9206.1/V3.Lp_chr4_0G9208.1/V3.Lp_chr4_0G9210.1/V3.Lp_chr7_0.1G5822.1/V3.Lp_chr7_0.1G5824.1/V3.Lp_chr7_0.1G5914.1
GO:1901657	BP	glycosyl compound metabolic process	17	127	0.0095438	V3.Lp_chr2_0G17844.1/V3.Lp_chr2_0G17846.1/V3.Lp_chr2_0G17848.1/V3.Lp_chr2_0G17850.1/V3.Lp_chr2_0G17852.1/V3.Lp_chr2_0G2162.1/V3.Lp_chr2_0G2164.1/V3.Lp_chr2_0G2166.1/V3.Lp_chr3_0G21740.1/V3.Lp_chr3_0G21742.1/V3.Lp_chr3_0G21744.1/V3.Lp_chr4_0G3734.1/V3.Lp_chr4_0G3736.1/V3.Lp_chr4_0G7332.1/V3.Lp_chr4_0G7334.1/V3.Lp_chr5_0G16416.1/V3.Lp_chr5_0G16418.1
GO:0009733	BP	response to auxin	35	350	0.0099076	V3.Lp_chr1_0G3528.1/V3.Lp_chr1_0G3530.1/V3.Lp_chr1_0G3536.1/V3.Lp_chr2_0G15942.1/V3.Lp_chr2_0G15946.1/V3.Lp_chr2_0G16682.1/V3.Lp_chr2_0G16686.1/V3.Lp_chr3_0G16524.1/V3.Lp_chr3_0G16526.1/V3.Lp_chr3_0G17520.1/V3.Lp_chr3_0G17522.1/V3.Lp_chr3_0G3488.1/V3.Lp_chr3_0G3490.1/V3.Lp_chr3_0G8778.1/V3.Lp_chr3_0G8780.1/V3.Lp_chr3_0G9976.1/V3.Lp_chr4_0G27186.1/V3.Lp_chr4_0G27188.1/V3.Lp_chr5_0G1596.1/V3.Lp_chr…
GO:0010039	BP	response to iron ion	11	65	0.0107749	V3.Lp_chr1_0G9194.1/V3.Lp_chr1_0G9196.1/V3.Lp_chr2_0G18608.1/V3.Lp_chr2_0G18610.1/V3.Lp_chr2_0G18612.1/V3.Lp_chr3_0G21740.1/V3.Lp_chr3_0G21742.1/V3.Lp_chr3_0G21744.1/V3.Lp_chr4_0G3370.1/V3.Lp_chr6_0G7804.1/V3.Lp_chr6_0G7806.1
GO:0015849	BP	organic acid transport	16	120	0.0132039	V3.Lp_chr1_0G11506.1/V3.Lp_chr1_0G11508.1/V3.Lp_chr1_0G19486.1/V3.Lp_chr1_0G19488.1/V3.Lp_chr3_0G12916.1/V3.Lp_chr3_0G12918.1/V3.Lp_chr4_0G9206.1/V3.Lp_chr4_0G9208.1/V3.Lp_chr4_0G9210.1/V3.Lp_chr6_0G14050.1/V3.Lp_chr6_0G14054.1/V3.Lp_chr7_0.1G180.1/V3.Lp_chr7_0.1G182.1/V3.Lp_chr7_0.1G5822.1/V3.Lp_chr7_0.1G5824.1/V3.Lp_chr7_0.1G5914.1
GO:0046942	BP	carboxylic acid transport	16	120	0.0132039	V3.Lp_chr1_0G11506.1/V3.Lp_chr1_0G11508.1/V3.Lp_chr1_0G19486.1/V3.Lp_chr1_0G19488.1/V3.Lp_chr3_0G12916.1/V3.Lp_chr3_0G12918.1/V3.Lp_chr4_0G9206.1/V3.Lp_chr4_0G9208.1/V3.Lp_chr4_0G9210.1/V3.Lp_chr6_0G14050.1/V3.Lp_chr6_0G14054.1/V3.Lp_chr7_0.1G180.1/V3.Lp_chr7_0.1G182.1/V3.Lp_chr7_0.1G5822.1/V3.Lp_chr7_0.1G5824.1/V3.Lp_chr7_0.1G5914.1
GO:0009755	BP	hormone-mediated signaling pathway	43	466	0.0136194	V3.Lp_chr1_0G9170.1/V3.Lp_chr1_0G9172.1/V3.Lp_chr1_0G9174.1/V3.Lp_chr2_0G11050.1/V3.Lp_chr2_0G15942.1/V3.Lp_chr2_0G15946.1/V3.Lp_chr2_0G16682.1/V3.Lp_chr2_0G16686.1/V3.Lp_chr2_0G18718.1/V3.Lp_chr2_0G19912.1/V3.Lp_chr2_0G19914.1/V3.Lp_chr2_0G964.1/V3.Lp_chr2_0G966.1/V3.Lp_chr3_0G16524.1/V3.Lp_chr3_0G16526.1/V3.Lp_chr3_0G17520.1/V3.Lp_chr3_0G17522.1/V3.Lp_chr3_0G21740.1/V3.Lp_chr3_0G21742.1/V3.Lp_c…
GO:0044772	BP	mitotic cell cycle phase transition	9	48	0.0136752	V3.Lp_chr2_0G12550.1/V3.Lp_chr2_0G12552.1/V3.Lp_chr2_0G12554.1/V3.Lp_chr2_0G17710.1/V3.Lp_chr2_0G17716.1/V3.Lp_chr2_0G21120.1/V3.Lp_chr3_0G134.1/V3.Lp_chr3_0G6342.1/V3.Lp_chr4_0G9948.1
GO:0001824	BP	blastocyst development	5	16	0.0147826	V3.Lp_chr2_0G12550.1/V3.Lp_chr2_0G12552.1/V3.Lp_chr2_0G12554.1/V3.Lp_chr2_0G17710.1/V3.Lp_chr2_0G17716.1
GO:0010597	BP	green leaf volatile biosynthetic process	5	16	0.0147826	V3.Lp_chr6_0G6154.1/V3.Lp_chr6_0G6156.1/V3.Lp_chr7_0.1G2276.1/V3.Lp_chr7_0.1G2278.1/V3.Lp_chr7_0.1G2280.1
GO:0019372	BP	lipoxygenase pathway	5	16	0.0147826	V3.Lp_chr6_0G6154.1/V3.Lp_chr6_0G6156.1/V3.Lp_chr7_0.1G2276.1/V3.Lp_chr7_0.1G2278.1/V3.Lp_chr7_0.1G2280.1
GO:0097327	BP	response to antineoplastic agent	5	16	0.0147826	V3.Lp_chr2_0G21120.1/V3.Lp_chr3_0G134.1/V3.Lp_chr3_0G22514.1/V3.Lp_chr3_0G6342.1/V3.Lp_chr4_0G9948.1
GO:0051384	BP	response to glucocorticoid	4	10	0.0156062	V3.Lp_chr2_0G21120.1/V3.Lp_chr3_0G134.1/V3.Lp_chr3_0G6342.1/V3.Lp_chr4_0G9948.1
GO:0071384	BP	cellular response to corticosteroid stimulus	4	10	0.0156062	V3.Lp_chr2_0G21120.1/V3.Lp_chr3_0G134.1/V3.Lp_chr3_0G6342.1/V3.Lp_chr4_0G9948.1
GO:0060560	BP	developmental growth involved in morphogenesis	30	296	0.0161558	V3.Lp_chr1_0G3596.1/V3.Lp_chr1_0G3598.1/V3.Lp_chr2_0G11050.1/V3.Lp_chr2_0G3632.1/V3.Lp_chr2_0G3634.1/V3.Lp_chr2_0G3646.1/V3.Lp_chr2_0G3648.1/V3.Lp_chr2_0G3696.1/V3.Lp_chr2_0G3700.1/V3.Lp_chr3_0G16524.1/V3.Lp_chr3_0G16526.1/V3.Lp_chr3_0G3488.1/V3.Lp_chr3_0G3490.1/V3.Lp_chr3_0G8778.1/V3.Lp_chr3_0G8780.1/V3.Lp_chr4_0G13080.1/V3.Lp_chr4_0G13084.1/V3.Lp_chr4_0G23846.1/V3.Lp_chr4_0G27186.1/V3.Lp_chr4_0…
GO:0044770	BP	cell cycle phase transition	9	50	0.01721	V3.Lp_chr2_0G12550.1/V3.Lp_chr2_0G12552.1/V3.Lp_chr2_0G12554.1/V3.Lp_chr2_0G17710.1/V3.Lp_chr2_0G17716.1/V3.Lp_chr2_0G21120.1/V3.Lp_chr3_0G134.1/V3.Lp_chr3_0G6342.1/V3.Lp_chr4_0G9948.1
GO:0006336	BP	DNA replication-independent nucleosome assembly	5	17	0.0185012	V3.Lp_chr2_0G12550.1/V3.Lp_chr2_0G12552.1/V3.Lp_chr2_0G12554.1/V3.Lp_chr2_0G17710.1/V3.Lp_chr2_0G17716.1
GO:0006879	BP	cellular iron ion homeostasis	6	25	0.0206967	V3.Lp_chr1_0G9194.1/V3.Lp_chr1_0G9196.1/V3.Lp_chr3_0G24494.1/V3.Lp_chr3_0G24496.1/V3.Lp_chr7_0.1G9414.1/V3.Lp_chr7_0.1G9416.1
GO:0031960	BP	response to corticosteroid	4	11	0.0216689	V3.Lp_chr2_0G21120.1/V3.Lp_chr3_0G134.1/V3.Lp_chr3_0G6342.1/V3.Lp_chr4_0G9948.1
GO:0071669	BP	plant-type cell wall organization or biogenesis	28	277	0.0217143	V3.Lp_chr1_0G16780.1/V3.Lp_chr1_0G16784.1/V3.Lp_chr1_0G16786.1/V3.Lp_chr1_0G16792.1/V3.Lp_chr2_0G618.1/V3.Lp_chr2_0G620.1/V3.Lp_chr3_0G16524.1/V3.Lp_chr3_0G16526.1/V3.Lp_chr3_0G22858.1/V3.Lp_chr3_0G3488.1/V3.Lp_chr3_0G3490.1/V3.Lp_chr3_0G8778.1/V3.Lp_chr3_0G8780.1/V3.Lp_chr4_0G23468.1/V3.Lp_chr4_0G27186.1/V3.Lp_chr4_0G27188.1/V3.Lp_chr4_0G5266.1/V3.Lp_chr4_0G5270.1/V3.Lp_chr6_0G14594.1/V3.Lp_chr6…
GO:0010928	BP	regulation of auxin mediated signaling pathway	14	105	0.0221823	V3.Lp_chr3_0G16524.1/V3.Lp_chr3_0G16526.1/V3.Lp_chr3_0G3488.1/V3.Lp_chr3_0G3490.1/V3.Lp_chr3_0G8778.1/V3.Lp_chr3_0G8780.1/V3.Lp_chr4_0G27186.1/V3.Lp_chr4_0G27188.1/V3.Lp_chr6_0G14594.1/V3.Lp_chr6_0G14596.1/V3.Lp_chr6_0G15880.1/V3.Lp_chr6_0G15882.1/V3.Lp_chr7_0.1G6648.1/V3.Lp_chr7_0.1G6650.1
GO:0016049	BP	cell growth	32	331	0.022489	V3.Lp_chr1_0G3596.1/V3.Lp_chr1_0G3598.1/V3.Lp_chr2_0G11050.1/V3.Lp_chr2_0G3632.1/V3.Lp_chr2_0G3634.1/V3.Lp_chr2_0G3646.1/V3.Lp_chr2_0G3648.1/V3.Lp_chr2_0G3696.1/V3.Lp_chr2_0G3700.1/V3.Lp_chr3_0G16524.1/V3.Lp_chr3_0G16526.1/V3.Lp_chr3_0G3488.1/V3.Lp_chr3_0G3490.1/V3.Lp_chr3_0G8778.1/V3.Lp_chr3_0G8780.1/V3.Lp_chr4_0G13080.1/V3.Lp_chr4_0G13084.1/V3.Lp_chr4_0G23846.1/V3.Lp_chr4_0G27186.1/V3.Lp_chr4_0…
GO:0007399	BP	nervous system development	17	140	0.0226648	V3.Lp_chr1_0G12460.1/V3.Lp_chr1_0G12462.1/V3.Lp_chr1_0G19526.1/V3.Lp_chr1_0G19530.1/V3.Lp_chr2_0G21120.1/V3.Lp_chr3_0G134.1/V3.Lp_chr3_0G5458.1/V3.Lp_chr3_0G5466.1/V3.Lp_chr3_0G5598.1/V3.Lp_chr3_0G5600.1/V3.Lp_chr3_0G6342.1/V3.Lp_chr4_0G10152.1/V3.Lp_chr4_0G10154.1/V3.Lp_chr4_0G6412.1/V3.Lp_chr4_0G9948.1/V3.Lp_chr5_0G7860.1/V3.Lp_chr5_0G7862.1
GO:0001701	BP	in utero embryonic development	5	18	0.0230165	V3.Lp_chr2_0G12550.1/V3.Lp_chr2_0G12552.1/V3.Lp_chr2_0G12554.1/V3.Lp_chr2_0G17710.1/V3.Lp_chr2_0G17716.1
GO:0072488	BP	ammonium transmembrane transport	5	18	0.0230165	V3.Lp_chr4_0G3754.1/V3.Lp_chr4_0G3756.1/V3.Lp_chr4_0G9206.1/V3.Lp_chr4_0G9208.1/V3.Lp_chr4_0G9210.1
GO:0043161	BP	proteasome-mediated ubiquitin-dependent protein catabolic process	28	280	0.0244673	V3.Lp_chr1_0G14360.1/V3.Lp_chr1_0G14364.1/V3.Lp_chr1_0G14366.1/V3.Lp_chr1_0G14648.1/V3.Lp_chr1_0G14652.1/V3.Lp_chr2_0G15942.1/V3.Lp_chr2_0G15946.1/V3.Lp_chr3_0G22514.1/V3.Lp_chr3_0G5458.1/V3.Lp_chr3_0G5466.1/V3.Lp_chr3_0G5598.1/V3.Lp_chr3_0G5600.1/V3.Lp_chr4_0G10152.1/V3.Lp_chr4_0G10154.1/V3.Lp_chr4_0G13080.1/V3.Lp_chr4_0G13084.1/V3.Lp_chr4_0G26318.1/V3.Lp_chr4_0G8706.1/V3.Lp_chr5_0G18320.1/V3.Lp…
GO:0045229	BP	external encapsulating structure organization	22	204	0.0264157	V3.Lp_chr1_0G16780.1/V3.Lp_chr1_0G16784.1/V3.Lp_chr1_0G16786.1/V3.Lp_chr1_0G16792.1/V3.Lp_chr1_0G8762.1/V3.Lp_chr1_0G8764.1/V3.Lp_chr2_0G2162.1/V3.Lp_chr2_0G2164.1/V3.Lp_chr2_0G2166.1/V3.Lp_chr2_0G618.1/V3.Lp_chr2_0G620.1/V3.Lp_chr3_0G11188.1/V3.Lp_chr3_0G11190.1/V3.Lp_chr4_0G23468.1/V3.Lp_chr4_0G3668.1/V3.Lp_chr4_0G3670.1/V3.Lp_chr4_0G5266.1/V3.Lp_chr4_0G5270.1/V3.Lp_chr6_0G14104.1/V3.Lp_chr6_0G…
GO:0048699	BP	generation of neurons	15	119	0.0266081	V3.Lp_chr1_0G12460.1/V3.Lp_chr1_0G12462.1/V3.Lp_chr1_0G19526.1/V3.Lp_chr1_0G19530.1/V3.Lp_chr2_0G21120.1/V3.Lp_chr3_0G134.1/V3.Lp_chr3_0G5458.1/V3.Lp_chr3_0G5466.1/V3.Lp_chr3_0G5598.1/V3.Lp_chr3_0G5600.1/V3.Lp_chr3_0G6342.1/V3.Lp_chr4_0G10152.1/V3.Lp_chr4_0G10154.1/V3.Lp_chr4_0G6412.1/V3.Lp_chr4_0G9948.1
GO:0022008	BP	neurogenesis	15	122	0.0327855	V3.Lp_chr1_0G12460.1/V3.Lp_chr1_0G12462.1/V3.Lp_chr1_0G19526.1/V3.Lp_chr1_0G19530.1/V3.Lp_chr2_0G21120.1/V3.Lp_chr3_0G134.1/V3.Lp_chr3_0G5458.1/V3.Lp_chr3_0G5466.1/V3.Lp_chr3_0G5598.1/V3.Lp_chr3_0G5600.1/V3.Lp_chr3_0G6342.1/V3.Lp_chr4_0G10152.1/V3.Lp_chr4_0G10154.1/V3.Lp_chr4_0G6412.1/V3.Lp_chr4_0G9948.1
GO:0034724	BP	DNA replication-independent nucleosome organization	5	20	0.0351618	V3.Lp_chr2_0G12550.1/V3.Lp_chr2_0G12552.1/V3.Lp_chr2_0G12554.1/V3.Lp_chr2_0G17710.1/V3.Lp_chr2_0G17716.1
GO:0043486	BP	histone exchange	5	20	0.0351618	V3.Lp_chr2_0G12550.1/V3.Lp_chr2_0G12552.1/V3.Lp_chr2_0G12554.1/V3.Lp_chr2_0G17710.1/V3.Lp_chr2_0G17716.1
GO:0010038	BP	response to metal ion	41	469	0.0358457	V3.Lp_chr1_0G11268.1/V3.Lp_chr1_0G11270.1/V3.Lp_chr1_0G11272.1/V3.Lp_chr1_0G12460.1/V3.Lp_chr1_0G12462.1/V3.Lp_chr1_0G3596.1/V3.Lp_chr1_0G3598.1/V3.Lp_chr1_0G6938.1/V3.Lp_chr1_0G6940.1/V3.Lp_chr1_0G9194.1/V3.Lp_chr1_0G9196.1/V3.Lp_chr2_0G18608.1/V3.Lp_chr2_0G18610.1/V3.Lp_chr2_0G18612.1/V3.Lp_chr3_0G14270.1/V3.Lp_chr3_0G14274.1/V3.Lp_chr3_0G21740.1/V3.Lp_chr3_0G21742.1/V3.Lp_chr3_0G21744.1/V3.Lp_…
GO:0015698	BP	inorganic anion transport	13	101	0.0370796	V3.Lp_chr1_0G10892.1/V3.Lp_chr1_0G10894.1/V3.Lp_chr1_0G9698.1/V3.Lp_chr1_0G9702.1/V3.Lp_chr3_0G16750.1/V3.Lp_chr3_0G22354.1/V3.Lp_chr3_0G22356.1/V3.Lp_chr6_0G1066.1/V3.Lp_chr6_0G1068.1/V3.Lp_chr6_0G892.1/V3.Lp_chr6_0G894.1/V3.Lp_chr6_0G904.1/V3.Lp_chr6_0G906.1
GO:0010083	BP	regulation of vegetative meristem growth	4	13	0.0370796	V3.Lp_chr2_0G1208.1/V3.Lp_chr2_0G1210.1/V3.Lp_chr2_0G19040.1/V3.Lp_chr2_0G19044.1
GO:0032989	BP	cellular component morphogenesis	42	492	0.0460869	V3.Lp_chr1_0G19526.1/V3.Lp_chr1_0G19530.1/V3.Lp_chr1_0G3596.1/V3.Lp_chr1_0G3598.1/V3.Lp_chr1_0G8762.1/V3.Lp_chr1_0G8764.1/V3.Lp_chr2_0G11050.1/V3.Lp_chr2_0G3632.1/V3.Lp_chr2_0G3634.1/V3.Lp_chr2_0G3646.1/V3.Lp_chr2_0G3648.1/V3.Lp_chr2_0G3696.1/V3.Lp_chr2_0G3700.1/V3.Lp_chr3_0G16524.1/V3.Lp_chr3_0G16526.1/V3.Lp_chr3_0G3488.1/V3.Lp_chr3_0G3490.1/V3.Lp_chr3_0G5458.1/V3.Lp_chr3_0G5466.1/V3.Lp_chr3_0G5…
GO:1901617	BP	organic hydroxy compound biosynthetic process	16	140	0.0461114	V3.Lp_chr2_0G19472.1/V3.Lp_chr2_0G22126.1/V3.Lp_chr2_0G22128.1/V3.Lp_chr4_0G3328.1/V3.Lp_chr4_0G3330.1/V3.Lp_chr5_0G1016.1/V3.Lp_chr5_0G1020.1/V3.Lp_chr5_0G1110.1/V3.Lp_chr5_0G1112.1/V3.Lp_chr5_0G982.1/V3.Lp_chr5_0G984.1/V3.Lp_chr6_0G20270.1/V3.Lp_chr6_0G20272.1/V3.Lp_chr6_0G5390.1/V3.Lp_chr6_0G5394.1/V3.Lp_chr6_0G5396.1
GO:0009768	BP	photosynthesis, light harvesting in photosystem I	4	14	0.0470062	V3.Lp_chr6_0G5682.1/V3.Lp_chr6_0G5684.1/V3.Lp_chr6_0G5688.1/V3.Lp_chr7_0.1G2532.1
GO:0042214	BP	terpene metabolic process	4	14	0.0470062	V3.Lp_chr6_0G1558.1/V3.Lp_chr6_0G1560.1/V3.Lp_chr7_0.1G9296.1/V3.Lp_chr7_0.1G9298.1
GO:0010037	BP	response to carbon dioxide	5	22	0.0487501	V3.Lp_chr3_0G13726.1/V3.Lp_chr3_0G13728.1/V3.Lp_chr3_0G13730.1/V3.Lp_chr5_0G7606.1/V3.Lp_chr5_0G7610.1
GO:0010112	BP	regulation of systemic acquired resistance	5	22	0.0487501	V3.Lp_chr2_0G2162.1/V3.Lp_chr2_0G2164.1/V3.Lp_chr2_0G2166.1/V3.Lp_chr3_0G8298.1/V3.Lp_chr3_0G8300.1
GO:0043009	BP	chordate embryonic development	5	22	0.0487501	V3.Lp_chr2_0G12550.1/V3.Lp_chr2_0G12552.1/V3.Lp_chr2_0G12554.1/V3.Lp_chr2_0G17710.1/V3.Lp_chr2_0G17716.1
GO:0072347	BP	response to anesthetic	5	22	0.0487501	V3.Lp_chr3_0G13726.1/V3.Lp_chr3_0G13728.1/V3.Lp_chr3_0G13730.1/V3.Lp_chr5_0G7606.1/V3.Lp_chr5_0G7610.1
GO:0040007	BP	growth	36	410	0.049842	V3.Lp_chr1_0G3596.1/V3.Lp_chr1_0G3598.1/V3.Lp_chr2_0G11050.1/V3.Lp_chr2_0G3632.1/V3.Lp_chr2_0G3634.1/V3.Lp_chr2_0G3646.1/V3.Lp_chr2_0G3648.1/V3.Lp_chr2_0G3696.1/V3.Lp_chr2_0G3700.1/V3.Lp_chr3_0G16524.1/V3.Lp_chr3_0G16526.1/V3.Lp_chr3_0G3488.1/V3.Lp_chr3_0G3490.1/V3.Lp_chr3_0G8778.1/V3.Lp_chr3_0G8780.1/V3.Lp_chr4_0G13080.1/V3.Lp_chr4_0G13084.1/V3.Lp_chr4_0G23846.1/V3.Lp_chr4_0G25286.1/V3.Lp_chr4_0…
GO:0031226	CC	intrinsic component of plasma membrane	44	374	0.000200158	V3.Lp_chr1_0G18142.1/V3.Lp_chr1_0G9698.1/V3.Lp_chr1_0G9702.1/V3.Lp_chr2_0G1550.1/V3.Lp_chr2_0G1556.1/V3.Lp_chr2_0G16682.1/V3.Lp_chr2_0G16686.1/V3.Lp_chr3_0G12916.1/V3.Lp_chr3_0G12918.1/V3.Lp_chr3_0G15516.1/V3.Lp_chr3_0G15518.1/V3.Lp_chr3_0G16524.1/V3.Lp_chr3_0G16526.1/V3.Lp_chr3_0G17520.1/V3.Lp_chr3_0G17522.1/V3.Lp_chr3_0G20280.1/V3.Lp_chr3_0G20282.1/V3.Lp_chr3_0G23992.1/V3.Lp_chr3_0G3488.1/V3.Lp…
GO:0009535	CC	chloroplast thylakoid membrane	31	257	0.00154615	V3.Lp_chr1_0G14040.1/V3.Lp_chr1_0G14042.1/V3.Lp_chr2_0G10992.1/V3.Lp_chr2_0G10994.1/V3.Lp_chr2_0G10996.1/V3.Lp_chr2_0G11008.1/V3.Lp_chr2_0G11010.1/V3.Lp_chr2_0G11014.1/V3.Lp_chr2_0G11016.1/V3.Lp_chr2_0G11018.1/V3.Lp_chr2_0G11020.1/V3.Lp_chr2_0G11028.1/V3.Lp_chr2_0G11030.1/V3.Lp_chr2_0G12070.1/V3.Lp_chr2_0G14358.1/V3.Lp_chr2_0G14360.1/V3.Lp_chr2_0G24520.1/V3.Lp_chr2_0G24522.1/V3.Lp_chr4_0G29488.1/…
GO:0055035	CC	plastid thylakoid membrane	31	261	0.00198591	V3.Lp_chr1_0G14040.1/V3.Lp_chr1_0G14042.1/V3.Lp_chr2_0G10992.1/V3.Lp_chr2_0G10994.1/V3.Lp_chr2_0G10996.1/V3.Lp_chr2_0G11008.1/V3.Lp_chr2_0G11010.1/V3.Lp_chr2_0G11014.1/V3.Lp_chr2_0G11016.1/V3.Lp_chr2_0G11018.1/V3.Lp_chr2_0G11020.1/V3.Lp_chr2_0G11028.1/V3.Lp_chr2_0G11030.1/V3.Lp_chr2_0G12070.1/V3.Lp_chr2_0G14358.1/V3.Lp_chr2_0G14360.1/V3.Lp_chr2_0G24520.1/V3.Lp_chr2_0G24522.1/V3.Lp_chr4_0G29488.1/…
GO:0044436	CC	thylakoid part	34	300	0.00221917	V3.Lp_chr1_0G14040.1/V3.Lp_chr1_0G14042.1/V3.Lp_chr2_0G10992.1/V3.Lp_chr2_0G10994.1/V3.Lp_chr2_0G10996.1/V3.Lp_chr2_0G11008.1/V3.Lp_chr2_0G11010.1/V3.Lp_chr2_0G11014.1/V3.Lp_chr2_0G11016.1/V3.Lp_chr2_0G11018.1/V3.Lp_chr2_0G11020.1/V3.Lp_chr2_0G11028.1/V3.Lp_chr2_0G11030.1/V3.Lp_chr2_0G12070.1/V3.Lp_chr2_0G14358.1/V3.Lp_chr2_0G14360.1/V3.Lp_chr2_0G24520.1/V3.Lp_chr2_0G24522.1/V3.Lp_chr4_0G29488.1/…
GO:0044459	CC	plasma membrane part	46	453	0.00224503	V3.Lp_chr1_0G18142.1/V3.Lp_chr1_0G9698.1/V3.Lp_chr1_0G9702.1/V3.Lp_chr2_0G1550.1/V3.Lp_chr2_0G1556.1/V3.Lp_chr2_0G16682.1/V3.Lp_chr2_0G16686.1/V3.Lp_chr3_0G12916.1/V3.Lp_chr3_0G12918.1/V3.Lp_chr3_0G15516.1/V3.Lp_chr3_0G15518.1/V3.Lp_chr3_0G16524.1/V3.Lp_chr3_0G16526.1/V3.Lp_chr3_0G17520.1/V3.Lp_chr3_0G17522.1/V3.Lp_chr3_0G20280.1/V3.Lp_chr3_0G20282.1/V3.Lp_chr3_0G23992.1/V3.Lp_chr3_0G3488.1/V3.Lp…
GO:0034357	CC	photosynthetic membrane	31	273	0.00329262	V3.Lp_chr1_0G14040.1/V3.Lp_chr1_0G14042.1/V3.Lp_chr2_0G10992.1/V3.Lp_chr2_0G10994.1/V3.Lp_chr2_0G10996.1/V3.Lp_chr2_0G11008.1/V3.Lp_chr2_0G11010.1/V3.Lp_chr2_0G11014.1/V3.Lp_chr2_0G11016.1/V3.Lp_chr2_0G11018.1/V3.Lp_chr2_0G11020.1/V3.Lp_chr2_0G11028.1/V3.Lp_chr2_0G11030.1/V3.Lp_chr2_0G12070.1/V3.Lp_chr2_0G14358.1/V3.Lp_chr2_0G14360.1/V3.Lp_chr2_0G24520.1/V3.Lp_chr2_0G24522.1/V3.Lp_chr4_0G29488.1/…
GO:0042651	CC	thylakoid membrane	31	273	0.00329262	V3.Lp_chr1_0G14040.1/V3.Lp_chr1_0G14042.1/V3.Lp_chr2_0G10992.1/V3.Lp_chr2_0G10994.1/V3.Lp_chr2_0G10996.1/V3.Lp_chr2_0G11008.1/V3.Lp_chr2_0G11010.1/V3.Lp_chr2_0G11014.1/V3.Lp_chr2_0G11016.1/V3.Lp_chr2_0G11018.1/V3.Lp_chr2_0G11020.1/V3.Lp_chr2_0G11028.1/V3.Lp_chr2_0G11030.1/V3.Lp_chr2_0G12070.1/V3.Lp_chr2_0G14358.1/V3.Lp_chr2_0G14360.1/V3.Lp_chr2_0G24520.1/V3.Lp_chr2_0G24522.1/V3.Lp_chr4_0G29488.1/…
GO:0009534	CC	chloroplast thylakoid	34	324	0.00592735	V3.Lp_chr1_0G14040.1/V3.Lp_chr1_0G14042.1/V3.Lp_chr2_0G10992.1/V3.Lp_chr2_0G10994.1/V3.Lp_chr2_0G10996.1/V3.Lp_chr2_0G11008.1/V3.Lp_chr2_0G11010.1/V3.Lp_chr2_0G11014.1/V3.Lp_chr2_0G11016.1/V3.Lp_chr2_0G11018.1/V3.Lp_chr2_0G11020.1/V3.Lp_chr2_0G11028.1/V3.Lp_chr2_0G11030.1/V3.Lp_chr2_0G12070.1/V3.Lp_chr2_0G14358.1/V3.Lp_chr2_0G14360.1/V3.Lp_chr2_0G24520.1/V3.Lp_chr2_0G24522.1/V3.Lp_chr4_0G29488.1/…
GO:0031976	CC	plastid thylakoid	34	326	0.00630274	V3.Lp_chr1_0G14040.1/V3.Lp_chr1_0G14042.1/V3.Lp_chr2_0G10992.1/V3.Lp_chr2_0G10994.1/V3.Lp_chr2_0G10996.1/V3.Lp_chr2_0G11008.1/V3.Lp_chr2_0G11010.1/V3.Lp_chr2_0G11014.1/V3.Lp_chr2_0G11016.1/V3.Lp_chr2_0G11018.1/V3.Lp_chr2_0G11020.1/V3.Lp_chr2_0G11028.1/V3.Lp_chr2_0G11030.1/V3.Lp_chr2_0G12070.1/V3.Lp_chr2_0G14358.1/V3.Lp_chr2_0G14360.1/V3.Lp_chr2_0G24520.1/V3.Lp_chr2_0G24522.1/V3.Lp_chr4_0G29488.1/…
GO:0005938	CC	cell cortex	19	155	0.0136261	V3.Lp_chr2_0G16682.1/V3.Lp_chr2_0G16686.1/V3.Lp_chr3_0G16524.1/V3.Lp_chr3_0G16526.1/V3.Lp_chr3_0G17520.1/V3.Lp_chr3_0G17522.1/V3.Lp_chr3_0G3488.1/V3.Lp_chr3_0G3490.1/V3.Lp_chr3_0G8778.1/V3.Lp_chr3_0G8780.1/V3.Lp_chr4_0G27186.1/V3.Lp_chr4_0G27188.1/V3.Lp_chr4_0G6902.1/V3.Lp_chr6_0G14594.1/V3.Lp_chr6_0G14596.1/V3.Lp_chr6_0G15880.1/V3.Lp_chr6_0G15882.1/V3.Lp_chr7_0.1G180.1/V3.Lp_chr7_0.1G182.1
GO:0099568	CC	cytoplasmic region	19	161	0.0191816	V3.Lp_chr2_0G16682.1/V3.Lp_chr2_0G16686.1/V3.Lp_chr3_0G16524.1/V3.Lp_chr3_0G16526.1/V3.Lp_chr3_0G17520.1/V3.Lp_chr3_0G17522.1/V3.Lp_chr3_0G3488.1/V3.Lp_chr3_0G3490.1/V3.Lp_chr3_0G8778.1/V3.Lp_chr3_0G8780.1/V3.Lp_chr4_0G27186.1/V3.Lp_chr4_0G27188.1/V3.Lp_chr4_0G6902.1/V3.Lp_chr6_0G14594.1/V3.Lp_chr6_0G14596.1/V3.Lp_chr6_0G15880.1/V3.Lp_chr6_0G15882.1/V3.Lp_chr7_0.1G180.1/V3.Lp_chr7_0.1G182.1
GO:0009705	CC	plant-type vacuole membrane	20	184	0.0344306	V3.Lp_chr3_0G16524.1/V3.Lp_chr3_0G16526.1/V3.Lp_chr3_0G3488.1/V3.Lp_chr3_0G3490.1/V3.Lp_chr3_0G8778.1/V3.Lp_chr3_0G8780.1/V3.Lp_chr4_0G27186.1/V3.Lp_chr4_0G27188.1/V3.Lp_chr6_0G1066.1/V3.Lp_chr6_0G1068.1/V3.Lp_chr6_0G14594.1/V3.Lp_chr6_0G14596.1/V3.Lp_chr6_0G15880.1/V3.Lp_chr6_0G15882.1/V3.Lp_chr6_0G892.1/V3.Lp_chr6_0G894.1/V3.Lp_chr6_0G904.1/V3.Lp_chr6_0G906.1/V3.Lp_chr7_0.1G9414.1/V3.Lp_chr7_0.…
GO:0009579	CC	thylakoid	35	386	0.0370796	V3.Lp_chr1_0G14040.1/V3.Lp_chr1_0G14042.1/V3.Lp_chr2_0G10992.1/V3.Lp_chr2_0G10994.1/V3.Lp_chr2_0G10996.1/V3.Lp_chr2_0G11008.1/V3.Lp_chr2_0G11010.1/V3.Lp_chr2_0G11014.1/V3.Lp_chr2_0G11016.1/V3.Lp_chr2_0G11018.1/V3.Lp_chr2_0G11020.1/V3.Lp_chr2_0G11028.1/V3.Lp_chr2_0G11030.1/V3.Lp_chr2_0G12070.1/V3.Lp_chr2_0G14358.1/V3.Lp_chr2_0G14360.1/V3.Lp_chr2_0G24520.1/V3.Lp_chr2_0G24522.1/V3.Lp_chr4_0G13428.1/…
GO:0030744	MF	luteolin O-methyltransferase activity	9	16	4.77e-06	V3.Lp_chr5_0G1016.1/V3.Lp_chr5_0G1020.1/V3.Lp_chr5_0G1110.1/V3.Lp_chr5_0G1112.1/V3.Lp_chr5_0G982.1/V3.Lp_chr5_0G984.1/V3.Lp_chr6_0G5390.1/V3.Lp_chr6_0G5394.1/V3.Lp_chr6_0G5396.1
GO:0047763	MF	caffeate O-methyltransferase activity	9	16	4.77e-06	V3.Lp_chr5_0G1016.1/V3.Lp_chr5_0G1020.1/V3.Lp_chr5_0G1110.1/V3.Lp_chr5_0G1112.1/V3.Lp_chr5_0G982.1/V3.Lp_chr5_0G984.1/V3.Lp_chr6_0G5390.1/V3.Lp_chr6_0G5394.1/V3.Lp_chr6_0G5396.1
GO:0050681	MF	androgen receptor binding	7	16	0.000551988	V3.Lp_chr2_0G20322.1/V3.Lp_chr2_0G20324.1/V3.Lp_chr2_0G20328.1/V3.Lp_chr2_0G20330.1/V3.Lp_chr3_0G22514.1/V3.Lp_chr6_0G812.1/V3.Lp_chr6_0G814.1
GO:0046906	MF	tetrapyrrole binding	11	46	0.00114849	V3.Lp_chr1_0G14040.1/V3.Lp_chr1_0G3596.1/V3.Lp_chr1_0G3598.1/V3.Lp_chr4_0G23846.1/V3.Lp_chr5_0G8362.1/V3.Lp_chr5_0G8364.1/V3.Lp_chr5_0G8366.1/V3.Lp_chr6_0G5682.1/V3.Lp_chr6_0G5684.1/V3.Lp_chr6_0G5688.1/V3.Lp_chr7_0.1G2532.1
GO:0035258	MF	steroid hormone receptor binding	7	19	0.00137584	V3.Lp_chr2_0G20322.1/V3.Lp_chr2_0G20324.1/V3.Lp_chr2_0G20328.1/V3.Lp_chr2_0G20330.1/V3.Lp_chr3_0G22514.1/V3.Lp_chr6_0G812.1/V3.Lp_chr6_0G814.1
GO:0061630	MF	ubiquitin protein ligase activity	31	269	0.00288375	V3.Lp_chr1_0G14360.1/V3.Lp_chr1_0G14364.1/V3.Lp_chr1_0G14366.1/V3.Lp_chr1_0G14648.1/V3.Lp_chr1_0G14652.1/V3.Lp_chr2_0G15010.1/V3.Lp_chr2_0G15012.1/V3.Lp_chr2_0G20322.1/V3.Lp_chr2_0G20324.1/V3.Lp_chr2_0G20328.1/V3.Lp_chr2_0G20330.1/V3.Lp_chr3_0G14750.1/V3.Lp_chr3_0G14752.1/V3.Lp_chr3_0G22514.1/V3.Lp_chr3_0G5458.1/V3.Lp_chr3_0G5466.1/V3.Lp_chr3_0G5598.1/V3.Lp_chr3_0G5600.1/V3.Lp_chr4_0G10152.1/V3.L…
GO:0008028	MF	monocarboxylic acid transmembrane transporter activity	8	30	0.00329262	V3.Lp_chr3_0G12916.1/V3.Lp_chr3_0G12918.1/V3.Lp_chr4_0G9206.1/V3.Lp_chr4_0G9208.1/V3.Lp_chr4_0G9210.1/V3.Lp_chr7_0.1G5822.1/V3.Lp_chr7_0.1G5824.1/V3.Lp_chr7_0.1G5914.1
GO:0061659	MF	ubiquitin-like protein ligase activity	31	273	0.00329262	V3.Lp_chr1_0G14360.1/V3.Lp_chr1_0G14364.1/V3.Lp_chr1_0G14366.1/V3.Lp_chr1_0G14648.1/V3.Lp_chr1_0G14652.1/V3.Lp_chr2_0G15010.1/V3.Lp_chr2_0G15012.1/V3.Lp_chr2_0G20322.1/V3.Lp_chr2_0G20324.1/V3.Lp_chr2_0G20328.1/V3.Lp_chr2_0G20330.1/V3.Lp_chr3_0G14750.1/V3.Lp_chr3_0G14752.1/V3.Lp_chr3_0G22514.1/V3.Lp_chr3_0G5458.1/V3.Lp_chr3_0G5466.1/V3.Lp_chr3_0G5598.1/V3.Lp_chr3_0G5600.1/V3.Lp_chr4_0G10152.1/V3.L…
GO:0035257	MF	nuclear hormone receptor binding	7	25	0.004935	V3.Lp_chr2_0G20322.1/V3.Lp_chr2_0G20324.1/V3.Lp_chr2_0G20328.1/V3.Lp_chr2_0G20330.1/V3.Lp_chr3_0G22514.1/V3.Lp_chr6_0G812.1/V3.Lp_chr6_0G814.1
GO:0051427	MF	hormone receptor binding	7	25	0.004935	V3.Lp_chr2_0G20322.1/V3.Lp_chr2_0G20324.1/V3.Lp_chr2_0G20328.1/V3.Lp_chr2_0G20330.1/V3.Lp_chr3_0G22514.1/V3.Lp_chr6_0G812.1/V3.Lp_chr6_0G814.1
GO:0031369	MF	translation initiation factor binding	5	13	0.00620095	V3.Lp_chr2_0G21120.1/V3.Lp_chr3_0G134.1/V3.Lp_chr3_0G6342.1/V3.Lp_chr4_0G9948.1/V3.Lp_chr6_0G9560.1
GO:0016298	MF	lipase activity	11	61	0.0068769	V3.Lp_chr1_0G18414.1/V3.Lp_chr1_0G18418.1/V3.Lp_chr1_0G18440.1/V3.Lp_chr1_0G18444.1/V3.Lp_chr5_0G16742.1/V3.Lp_chr5_0G16744.1/V3.Lp_chr6_0G6670.1/V3.Lp_chr6_0G6672.1/V3.Lp_chr7_0.1G2648.1/V3.Lp_chr7_0.1G4042.1/V3.Lp_chr7_0.1G4044.1
GO:0008233	MF	peptidase activity	36	366	0.0111465	V3.Lp_chr1_0G11734.1/V3.Lp_chr1_0G11736.1/V3.Lp_chr1_0G19294.1/V3.Lp_chr1_0G19296.1/V3.Lp_chr1_0G9170.1/V3.Lp_chr1_0G9172.1/V3.Lp_chr1_0G9174.1/V3.Lp_chr1_0G9746.1/V3.Lp_chr1_0G9750.1/V3.Lp_chr2_0G398.1/V3.Lp_chr2_0G400.1/V3.Lp_chr3_0G11482.1/V3.Lp_chr3_0G11484.1/V3.Lp_chr3_0G14270.1/V3.Lp_chr3_0G14274.1/V3.Lp_chr3_0G1516.1/V3.Lp_chr3_0G1518.1/V3.Lp_chr3_0G1530.1/V3.Lp_chr3_0G1532.1/V3.Lp_chr4_0G…
GO:0003959	MF	NADPH dehydrogenase activity	4	10	0.0156062	V3.Lp_chr2_0G24520.1/V3.Lp_chr2_0G24522.1/V3.Lp_chr7_0.1G1218.1/V3.Lp_chr7_0.1G1238.1
GO:0020037	MF	heme binding	6	24	0.01721	V3.Lp_chr1_0G3596.1/V3.Lp_chr1_0G3598.1/V3.Lp_chr4_0G23846.1/V3.Lp_chr5_0G8362.1/V3.Lp_chr5_0G8364.1/V3.Lp_chr5_0G8366.1
GO:0000339	MF	RNA cap binding	4	11	0.0216689	V3.Lp_chr2_0G21120.1/V3.Lp_chr3_0G134.1/V3.Lp_chr3_0G6342.1/V3.Lp_chr4_0G9948.1
GO:0008519	MF	ammonium transmembrane transporter activity	5	18	0.0230165	V3.Lp_chr4_0G3754.1/V3.Lp_chr4_0G3756.1/V3.Lp_chr4_0G9206.1/V3.Lp_chr4_0G9208.1/V3.Lp_chr4_0G9210.1
GO:0016168	MF	chlorophyll binding	5	19	0.0288557	V3.Lp_chr1_0G14040.1/V3.Lp_chr6_0G5682.1/V3.Lp_chr6_0G5684.1/V3.Lp_chr6_0G5688.1/V3.Lp_chr7_0.1G2532.1
GO:0016628	MF	oxidoreductase activity, acting on the CH-CH group of donors, NAD or NADP as acceptor	6	27	0.0288557	V3.Lp_chr2_0G24520.1/V3.Lp_chr2_0G24522.1/V3.Lp_chr3_0G13636.1/V3.Lp_chr3_0G13638.1/V3.Lp_chr4_0G27364.1/V3.Lp_chr4_0G27368.1
GO:0016843	MF	amine-lyase activity	4	12	0.0288557	V3.Lp_chr3_0G16766.1/V3.Lp_chr3_0G16768.1/V3.Lp_chr4_0G13120.1/V3.Lp_chr4_0G13122.1
GO:0016844	MF	strictosidine synthase activity	4	12	0.0288557	V3.Lp_chr3_0G16766.1/V3.Lp_chr3_0G16768.1/V3.Lp_chr4_0G13120.1/V3.Lp_chr4_0G13122.1
GO:0004620	MF	phospholipase activity	8	46	0.032923	V3.Lp_chr1_0G18414.1/V3.Lp_chr1_0G18418.1/V3.Lp_chr1_0G18440.1/V3.Lp_chr1_0G18444.1/V3.Lp_chr5_0G16742.1/V3.Lp_chr5_0G16744.1/V3.Lp_chr6_0G6670.1/V3.Lp_chr6_0G6672.1
GO:0008757	MF	S-adenosylmethionine-dependent methyltransferase activity	19	171	0.0335208	V3.Lp_chr1_0G17524.1/V3.Lp_chr1_0G17544.1/V3.Lp_chr3_0G2668.1/V3.Lp_chr3_0G2670.1/V3.Lp_chr5_0G1016.1/V3.Lp_chr5_0G1020.1/V3.Lp_chr5_0G1110.1/V3.Lp_chr5_0G1112.1/V3.Lp_chr5_0G18104.1/V3.Lp_chr5_0G18106.1/V3.Lp_chr5_0G982.1/V3.Lp_chr5_0G984.1/V3.Lp_chr6_0G5390.1/V3.Lp_chr6_0G5394.1/V3.Lp_chr6_0G5396.1/V3.Lp_chr7_0.1G2516.1/V3.Lp_chr7_0.1G2520.1/V3.Lp_chr7_0.1G3462.1/V3.Lp_chr7_0.1G8322.1
GO:0005102	MF	receptor binding	13	101	0.0370796	V3.Lp_chr1_0G9252.1/V3.Lp_chr1_0G9254.1/V3.Lp_chr2_0G20322.1/V3.Lp_chr2_0G20324.1/V3.Lp_chr2_0G20328.1/V3.Lp_chr2_0G20330.1/V3.Lp_chr3_0G22514.1/V3.Lp_chr3_0G22806.1/V3.Lp_chr3_0G22808.1/V3.Lp_chr5_0G1262.1/V3.Lp_chr5_0G1264.1/V3.Lp_chr6_0G812.1/V3.Lp_chr6_0G814.1
GO:0050404	MF	zeatin O-beta-D-xylosyltransferase activity	4	13	0.0370796	V3.Lp_chr2_0G1208.1/V3.Lp_chr2_0G1210.1/V3.Lp_chr2_0G19040.1/V3.Lp_chr2_0G19044.1
GO:0008143	MF	poly(A) binding	4	14	0.0470062	V3.Lp_chr1_0G11294.1/V3.Lp_chr1_0G11296.1/V3.Lp_chr4_0G25394.1/V3.Lp_chr4_0G25396.1
GO:0031409	MF	pigment binding	4	14	0.0470062	V3.Lp_chr6_0G5682.1/V3.Lp_chr6_0G5684.1/V3.Lp_chr6_0G5688.1/V3.Lp_chr7_0.1G2532.1
