# Supplementary material for: Combined genomic and transcriptomic analysis reveals the contribution of tandem duplication genes to low-temperature adaptation in perennial ryegrass
Source: Front Plant Sci. 2023 Jul 12;14:1216048. doi: 10.3389/fpls.2023.1216048 (PMC10368995; doi:10.3389/fpls.2023.1216048)
Supplement: Supplementary file 7 [file Table_7.xlsx]

## Sheet: Table S7
Supplementary Table 7. Pooideae-specific GO terms compared with O. sativa.
GO term ID	ONTOLOGY	Description	TDGs	Background genes	FDR	Gene ID
GO:0034605	BP	cellular response to heat	18	48	5.8e-08	V3.Lp_chr2_0G10992.1/V3.Lp_chr2_0G10994.1/V3.Lp_chr2_0G10996.1/V3.Lp_chr2_0G11008.1/V3.Lp_chr2_0G11010.1/V3.Lp_chr2_0G11014.1/V3.Lp_chr2_0G11016.1/V3.Lp_chr2_0G11018.1/V3.Lp_chr2_0G11020.1/V3.Lp_chr2_0G11028.1/V3.Lp_chr2_0G11030.1/V3.Lp_chr2_0G17166.1/V3.Lp_chr4_0G17118.1/V3.Lp_chr4_0G17120.1/V3.Lp_chr4_0G25394.1/V3.Lp_chr4_0G25396.1/V3.Lp_chr6_0G9004.1/V3.Lp_chr6_0G9008.1
GO:0051193	BP	regulation of cofactor metabolic process	23	86	1.34e-07	V3.Lp_chr2_0G10992.1/V3.Lp_chr2_0G10994.1/V3.Lp_chr2_0G10996.1/V3.Lp_chr2_0G11008.1/V3.Lp_chr2_0G11010.1/V3.Lp_chr2_0G11014.1/V3.Lp_chr2_0G11016.1/V3.Lp_chr2_0G11018.1/V3.Lp_chr2_0G11020.1/V3.Lp_chr2_0G11028.1/V3.Lp_chr2_0G11030.1/V3.Lp_chr2_0G1208.1/V3.Lp_chr2_0G1210.1/V3.Lp_chr2_0G19040.1/V3.Lp_chr2_0G19044.1/V3.Lp_chr3_0G1516.1/V3.Lp_chr3_0G1518.1/V3.Lp_chr3_0G1530.1/V3.Lp_chr3_0G1532.1/V3.Lp_…
GO:0010117	BP	photoprotection	11	19	2.45e-07	V3.Lp_chr2_0G10992.1/V3.Lp_chr2_0G10994.1/V3.Lp_chr2_0G10996.1/V3.Lp_chr2_0G11008.1/V3.Lp_chr2_0G11010.1/V3.Lp_chr2_0G11014.1/V3.Lp_chr2_0G11016.1/V3.Lp_chr2_0G11018.1/V3.Lp_chr2_0G11020.1/V3.Lp_chr2_0G11028.1/V3.Lp_chr2_0G11030.1
GO:0071486	BP	cellular response to high light intensity	11	19	2.45e-07	V3.Lp_chr2_0G10992.1/V3.Lp_chr2_0G10994.1/V3.Lp_chr2_0G10996.1/V3.Lp_chr2_0G11008.1/V3.Lp_chr2_0G11010.1/V3.Lp_chr2_0G11014.1/V3.Lp_chr2_0G11016.1/V3.Lp_chr2_0G11018.1/V3.Lp_chr2_0G11020.1/V3.Lp_chr2_0G11028.1/V3.Lp_chr2_0G11030.1
GO:0071484	BP	cellular response to light intensity	11	20	4.64e-07	V3.Lp_chr2_0G10992.1/V3.Lp_chr2_0G10994.1/V3.Lp_chr2_0G10996.1/V3.Lp_chr2_0G11008.1/V3.Lp_chr2_0G11010.1/V3.Lp_chr2_0G11014.1/V3.Lp_chr2_0G11016.1/V3.Lp_chr2_0G11018.1/V3.Lp_chr2_0G11020.1/V3.Lp_chr2_0G11028.1/V3.Lp_chr2_0G11030.1
GO:0010380	BP	regulation of chlorophyll biosynthetic process	15	42	8.02e-07	V3.Lp_chr2_0G10992.1/V3.Lp_chr2_0G10994.1/V3.Lp_chr2_0G10996.1/V3.Lp_chr2_0G11008.1/V3.Lp_chr2_0G11010.1/V3.Lp_chr2_0G11014.1/V3.Lp_chr2_0G11016.1/V3.Lp_chr2_0G11018.1/V3.Lp_chr2_0G11020.1/V3.Lp_chr2_0G11028.1/V3.Lp_chr2_0G11030.1/V3.Lp_chr2_0G1208.1/V3.Lp_chr2_0G1210.1/V3.Lp_chr2_0G19040.1/V3.Lp_chr2_0G19044.1
GO:1901463	BP	regulation of tetrapyrrole biosynthetic process	15	43	1.08e-06	V3.Lp_chr2_0G10992.1/V3.Lp_chr2_0G10994.1/V3.Lp_chr2_0G10996.1/V3.Lp_chr2_0G11008.1/V3.Lp_chr2_0G11010.1/V3.Lp_chr2_0G11014.1/V3.Lp_chr2_0G11016.1/V3.Lp_chr2_0G11018.1/V3.Lp_chr2_0G11020.1/V3.Lp_chr2_0G11028.1/V3.Lp_chr2_0G11030.1/V3.Lp_chr2_0G1208.1/V3.Lp_chr2_0G1210.1/V3.Lp_chr2_0G19040.1/V3.Lp_chr2_0G19044.1
GO:0090056	BP	regulation of chlorophyll metabolic process	15	45	1.94e-06	V3.Lp_chr2_0G10992.1/V3.Lp_chr2_0G10994.1/V3.Lp_chr2_0G10996.1/V3.Lp_chr2_0G11008.1/V3.Lp_chr2_0G11010.1/V3.Lp_chr2_0G11014.1/V3.Lp_chr2_0G11016.1/V3.Lp_chr2_0G11018.1/V3.Lp_chr2_0G11020.1/V3.Lp_chr2_0G11028.1/V3.Lp_chr2_0G11030.1/V3.Lp_chr2_0G1208.1/V3.Lp_chr2_0G1210.1/V3.Lp_chr2_0G19040.1/V3.Lp_chr2_0G19044.1
GO:1901401	BP	regulation of tetrapyrrole metabolic process	15	47	3.37e-06	V3.Lp_chr2_0G10992.1/V3.Lp_chr2_0G10994.1/V3.Lp_chr2_0G10996.1/V3.Lp_chr2_0G11008.1/V3.Lp_chr2_0G11010.1/V3.Lp_chr2_0G11014.1/V3.Lp_chr2_0G11016.1/V3.Lp_chr2_0G11018.1/V3.Lp_chr2_0G11020.1/V3.Lp_chr2_0G11028.1/V3.Lp_chr2_0G11030.1/V3.Lp_chr2_0G1208.1/V3.Lp_chr2_0G1210.1/V3.Lp_chr2_0G19040.1/V3.Lp_chr2_0G19044.1
GO:0071490	BP	cellular response to far red light	11	25	4.72e-06	V3.Lp_chr2_0G10992.1/V3.Lp_chr2_0G10994.1/V3.Lp_chr2_0G10996.1/V3.Lp_chr2_0G11008.1/V3.Lp_chr2_0G11010.1/V3.Lp_chr2_0G11014.1/V3.Lp_chr2_0G11016.1/V3.Lp_chr2_0G11018.1/V3.Lp_chr2_0G11020.1/V3.Lp_chr2_0G11028.1/V3.Lp_chr2_0G11030.1
GO:0071491	BP	cellular response to red light	11	25	4.72e-06	V3.Lp_chr2_0G10992.1/V3.Lp_chr2_0G10994.1/V3.Lp_chr2_0G10996.1/V3.Lp_chr2_0G11008.1/V3.Lp_chr2_0G11010.1/V3.Lp_chr2_0G11014.1/V3.Lp_chr2_0G11016.1/V3.Lp_chr2_0G11018.1/V3.Lp_chr2_0G11020.1/V3.Lp_chr2_0G11028.1/V3.Lp_chr2_0G11030.1
GO:0009408	BP	response to heat	34	212	4.73e-06	V3.Lp_chr1_0G11268.1/V3.Lp_chr1_0G11270.1/V3.Lp_chr1_0G11272.1/V3.Lp_chr1_0G13442.1/V3.Lp_chr1_0G13444.1/V3.Lp_chr2_0G10992.1/V3.Lp_chr2_0G10994.1/V3.Lp_chr2_0G10996.1/V3.Lp_chr2_0G11008.1/V3.Lp_chr2_0G11010.1/V3.Lp_chr2_0G11014.1/V3.Lp_chr2_0G11016.1/V3.Lp_chr2_0G11018.1/V3.Lp_chr2_0G11020.1/V3.Lp_chr2_0G11028.1/V3.Lp_chr2_0G11030.1/V3.Lp_chr2_0G17166.1/V3.Lp_chr2_0G20850.1/V3.Lp_chr2_0G22126.1/…
GO:0010029	BP	regulation of seed germination	20	96	2.9e-05	V3.Lp_chr2_0G10992.1/V3.Lp_chr2_0G10994.1/V3.Lp_chr2_0G10996.1/V3.Lp_chr2_0G11008.1/V3.Lp_chr2_0G11010.1/V3.Lp_chr2_0G11014.1/V3.Lp_chr2_0G11016.1/V3.Lp_chr2_0G11018.1/V3.Lp_chr2_0G11020.1/V3.Lp_chr2_0G11028.1/V3.Lp_chr2_0G11030.1/V3.Lp_chr2_0G17166.1/V3.Lp_chr2_0G5608.1/V3.Lp_chr2_0G5610.1/V3.Lp_chr2_0G8104.1/V3.Lp_chr2_0G8106.1/V3.Lp_chr4_0G17118.1/V3.Lp_chr4_0G17120.1/V3.Lp_chr6_0G9004.1/V3.Lp…
GO:1900140	BP	regulation of seedling development	20	103	6.76e-05	V3.Lp_chr2_0G10992.1/V3.Lp_chr2_0G10994.1/V3.Lp_chr2_0G10996.1/V3.Lp_chr2_0G11008.1/V3.Lp_chr2_0G11010.1/V3.Lp_chr2_0G11014.1/V3.Lp_chr2_0G11016.1/V3.Lp_chr2_0G11018.1/V3.Lp_chr2_0G11020.1/V3.Lp_chr2_0G11028.1/V3.Lp_chr2_0G11030.1/V3.Lp_chr2_0G17166.1/V3.Lp_chr2_0G5608.1/V3.Lp_chr2_0G5610.1/V3.Lp_chr2_0G8104.1/V3.Lp_chr2_0G8106.1/V3.Lp_chr4_0G17118.1/V3.Lp_chr4_0G17120.1/V3.Lp_chr6_0G9004.1/V3.Lp…
GO:0048582	BP	positive regulation of post-embryonic development	22	125	0.000105088	V3.Lp_chr2_0G10992.1/V3.Lp_chr2_0G10994.1/V3.Lp_chr2_0G10996.1/V3.Lp_chr2_0G11008.1/V3.Lp_chr2_0G11010.1/V3.Lp_chr2_0G11014.1/V3.Lp_chr2_0G11016.1/V3.Lp_chr2_0G11018.1/V3.Lp_chr2_0G11020.1/V3.Lp_chr2_0G11028.1/V3.Lp_chr2_0G11030.1/V3.Lp_chr2_0G17166.1/V3.Lp_chr2_0G5608.1/V3.Lp_chr2_0G5610.1/V3.Lp_chr2_0G8104.1/V3.Lp_chr2_0G8106.1/V3.Lp_chr4_0G17118.1/V3.Lp_chr4_0G17120.1/V3.Lp_chr4_0G5312.1/V3.Lp…
GO:0010167	BP	response to nitrate	12	46	0.000313813	V3.Lp_chr1_0G10892.1/V3.Lp_chr1_0G10894.1/V3.Lp_chr2_0G15942.1/V3.Lp_chr2_0G15946.1/V3.Lp_chr6_0G1066.1/V3.Lp_chr6_0G1068.1/V3.Lp_chr6_0G20270.1/V3.Lp_chr6_0G20272.1/V3.Lp_chr6_0G892.1/V3.Lp_chr6_0G894.1/V3.Lp_chr6_0G904.1/V3.Lp_chr6_0G906.1
GO:0042435	BP	indole-containing compound biosynthetic process	14	69	0.000981513	V3.Lp_chr2_0G2162.1/V3.Lp_chr2_0G2164.1/V3.Lp_chr2_0G2166.1/V3.Lp_chr4_0G3668.1/V3.Lp_chr4_0G3670.1/V3.Lp_chr5_0G1016.1/V3.Lp_chr5_0G1020.1/V3.Lp_chr5_0G1110.1/V3.Lp_chr5_0G1112.1/V3.Lp_chr5_0G982.1/V3.Lp_chr5_0G984.1/V3.Lp_chr6_0G5390.1/V3.Lp_chr6_0G5394.1/V3.Lp_chr6_0G5396.1
GO:0010150	BP	leaf senescence	18	115	0.00192632	V3.Lp_chr1_0G11734.1/V3.Lp_chr1_0G11736.1/V3.Lp_chr2_0G23662.1/V3.Lp_chr2_0G23666.1/V3.Lp_chr3_0G20280.1/V3.Lp_chr3_0G20282.1/V3.Lp_chr5_0G11484.1/V3.Lp_chr5_0G11486.1/V3.Lp_chr6_0G17622.1/V3.Lp_chr6_0G17626.1/V3.Lp_chr6_0G17628.1/V3.Lp_chr7_0.1G1438.1/V3.Lp_chr7_0.1G1440.1/V3.Lp_chr7_0.1G1442.1/V3.Lp_chr7_0.1G1448.1/V3.Lp_chr7_0.1G1450.1/V3.Lp_chr7_0.1G5840.1/V3.Lp_chr7_0.1G5842.1
GO:0090693	BP	plant organ senescence	18	122	0.00320107	V3.Lp_chr1_0G11734.1/V3.Lp_chr1_0G11736.1/V3.Lp_chr2_0G23662.1/V3.Lp_chr2_0G23666.1/V3.Lp_chr3_0G20280.1/V3.Lp_chr3_0G20282.1/V3.Lp_chr5_0G11484.1/V3.Lp_chr5_0G11486.1/V3.Lp_chr6_0G17622.1/V3.Lp_chr6_0G17626.1/V3.Lp_chr6_0G17628.1/V3.Lp_chr7_0.1G1438.1/V3.Lp_chr7_0.1G1440.1/V3.Lp_chr7_0.1G1442.1/V3.Lp_chr7_0.1G1448.1/V3.Lp_chr7_0.1G1450.1/V3.Lp_chr7_0.1G5840.1/V3.Lp_chr7_0.1G5842.1
GO:0051240	BP	positive regulation of multicellular organismal process	25	208	0.00485599	V3.Lp_chr1_0G12460.1/V3.Lp_chr1_0G12462.1/V3.Lp_chr2_0G10992.1/V3.Lp_chr2_0G10994.1/V3.Lp_chr2_0G10996.1/V3.Lp_chr2_0G11008.1/V3.Lp_chr2_0G11010.1/V3.Lp_chr2_0G11014.1/V3.Lp_chr2_0G11016.1/V3.Lp_chr2_0G11018.1/V3.Lp_chr2_0G11020.1/V3.Lp_chr2_0G11028.1/V3.Lp_chr2_0G11030.1/V3.Lp_chr2_0G17166.1/V3.Lp_chr2_0G5608.1/V3.Lp_chr2_0G5610.1/V3.Lp_chr2_0G8104.1/V3.Lp_chr2_0G8106.1/V3.Lp_chr4_0G17118.1/V3.L…
GO:0009404	BP	toxin metabolic process	9	41	0.00530105	V3.Lp_chr2_0G2162.1/V3.Lp_chr2_0G2164.1/V3.Lp_chr2_0G2166.1/V3.Lp_chr3_0G23198.1/V3.Lp_chr3_0G23200.1/V3.Lp_chr5_0G6480.1/V3.Lp_chr5_0G6482.1/V3.Lp_chr7_0.1G9296.1/V3.Lp_chr7_0.1G9298.1
GO:0071249	BP	cellular response to nitrate	6	21	0.00927861	V3.Lp_chr6_0G1066.1/V3.Lp_chr6_0G1068.1/V3.Lp_chr6_0G892.1/V3.Lp_chr6_0G894.1/V3.Lp_chr6_0G904.1/V3.Lp_chr6_0G906.1
GO:0051094	BP	positive regulation of developmental process	25	221	0.00931993	V3.Lp_chr1_0G12460.1/V3.Lp_chr1_0G12462.1/V3.Lp_chr2_0G10992.1/V3.Lp_chr2_0G10994.1/V3.Lp_chr2_0G10996.1/V3.Lp_chr2_0G11008.1/V3.Lp_chr2_0G11010.1/V3.Lp_chr2_0G11014.1/V3.Lp_chr2_0G11016.1/V3.Lp_chr2_0G11018.1/V3.Lp_chr2_0G11020.1/V3.Lp_chr2_0G11028.1/V3.Lp_chr2_0G11030.1/V3.Lp_chr2_0G17166.1/V3.Lp_chr2_0G5608.1/V3.Lp_chr2_0G5610.1/V3.Lp_chr2_0G8104.1/V3.Lp_chr2_0G8106.1/V3.Lp_chr4_0G17118.1/V3.L…
GO:0002239	BP	response to oomycetes	10	55	0.0102004	V3.Lp_chr2_0G2162.1/V3.Lp_chr2_0G2164.1/V3.Lp_chr2_0G2166.1/V3.Lp_chr4_0G26150.1/V3.Lp_chr4_0G26156.1/V3.Lp_chr4_0G26170.1/V3.Lp_chr4_0G26172.1/V3.Lp_chr7_0.1G2132.1/V3.Lp_chr7_0.1G5840.1/V3.Lp_chr7_0.1G5842.1
GO:0007568	BP	aging	18	145	0.0151672	V3.Lp_chr1_0G11734.1/V3.Lp_chr1_0G11736.1/V3.Lp_chr2_0G23662.1/V3.Lp_chr2_0G23666.1/V3.Lp_chr3_0G20280.1/V3.Lp_chr3_0G20282.1/V3.Lp_chr5_0G11484.1/V3.Lp_chr5_0G11486.1/V3.Lp_chr6_0G17622.1/V3.Lp_chr6_0G17626.1/V3.Lp_chr6_0G17628.1/V3.Lp_chr7_0.1G1438.1/V3.Lp_chr7_0.1G1440.1/V3.Lp_chr7_0.1G1442.1/V3.Lp_chr7_0.1G1448.1/V3.Lp_chr7_0.1G1450.1/V3.Lp_chr7_0.1G5840.1/V3.Lp_chr7_0.1G5842.1
GO:0015112	MF	nitrate transmembrane transporter activity	11	42	0.000635393	V3.Lp_chr1_0G10892.1/V3.Lp_chr1_0G10894.1/V3.Lp_chr3_0G16750.1/V3.Lp_chr3_0G22354.1/V3.Lp_chr3_0G22356.1/V3.Lp_chr6_0G1066.1/V3.Lp_chr6_0G1068.1/V3.Lp_chr6_0G892.1/V3.Lp_chr6_0G894.1/V3.Lp_chr6_0G904.1/V3.Lp_chr6_0G906.1
