# Supplementary material for: Combined genomic and transcriptomic analysis reveals the contribution of tandem duplication genes to low-temperature adaptation in perennial ryegrass
Source: Front Plant Sci. 2023 Jul 12;14:1216048. doi: 10.3389/fpls.2023.1216048 (PMC10368995; doi:10.3389/fpls.2023.1216048)
Supplement: Supplementary file 8 [file Table_8.xlsx]

## Sheet: Table S8
Supplementary Table 8. KEGG enrichment results of TDGs in L. perenne.
Pathway ID	Description	TDGs	Background genes	FDR	Gene ID
ko00940	Phenylpropanoid biosynthesis	95	392	7.38e-23	V3.Lp_chr1_0G16780.1/V3.Lp_chr1_0G16784.1/V3.Lp_chr1_0G16786.1/V3.Lp_chr1_0G16792.1/V3.Lp_chr1_0G16794.1/V3.Lp_chr1_0G3596.1/V3.Lp_chr1_0G3598.1/V3.Lp_chr1_0G842.1/V3.Lp_chr1_0G844.1/V3.Lp_chr2_0G12914.1/V3.Lp_chr2_0G12916.1/V3.Lp_chr2_0G17844.1/V3.Lp_chr2_0G17846.1/V3.Lp_chr2_0G17848.1/V3.Lp_chr2_0G17850.1/V3.Lp_chr2_0G17852.1/V3.Lp_chr2_0G17966.1/V3.Lp_chr2_0G17968.1/V3.Lp_chr2_0G17974.1/V3.Lp_…
ko04341	Hedgehog signaling pathway - fly	75	326	1.41e-16	V3.Lp_chr1_0G15588.1/V3.Lp_chr1_0G15592.1/V3.Lp_chr1_0G2838.1/V3.Lp_chr1_0G2840.1/V3.Lp_chr1_0G3638.1/V3.Lp_chr1_0G3640.1/V3.Lp_chr1_0G3808.1/V3.Lp_chr1_0G3812.1/V3.Lp_chr1_0G4410.1/V3.Lp_chr1_0G4412.1/V3.Lp_chr1_0G4414.1/V3.Lp_chr1_0G9170.1/V3.Lp_chr1_0G9172.1/V3.Lp_chr1_0G9174.1/V3.Lp_chr2_0G15942.1/V3.Lp_chr2_0G15946.1/V3.Lp_chr2_0G21184.1/V3.Lp_chr2_0G21186.1/V3.Lp_chr2_0G21270.1/V3.Lp_chr2_0…
ko04340	Hedgehog signaling pathway	68	301	1.15e-14	V3.Lp_chr1_0G15588.1/V3.Lp_chr1_0G15592.1/V3.Lp_chr1_0G2838.1/V3.Lp_chr1_0G2840.1/V3.Lp_chr1_0G3638.1/V3.Lp_chr1_0G3640.1/V3.Lp_chr1_0G3808.1/V3.Lp_chr1_0G3812.1/V3.Lp_chr1_0G4410.1/V3.Lp_chr1_0G4412.1/V3.Lp_chr1_0G4414.1/V3.Lp_chr1_0G9170.1/V3.Lp_chr1_0G9172.1/V3.Lp_chr1_0G9174.1/V3.Lp_chr2_0G15942.1/V3.Lp_chr2_0G15946.1/V3.Lp_chr2_0G21184.1/V3.Lp_chr2_0G21186.1/V3.Lp_chr2_0G21270.1/V3.Lp_chr2_0…
ko00982	Drug metabolism - cytochrome P450	38	113	6.64e-14	V3.Lp_chr1_0G10170.1/V3.Lp_chr1_0G10182.1/V3.Lp_chr1_0G10186.1/V3.Lp_chr1_0G4228.1/V3.Lp_chr1_0G4238.1/V3.Lp_chr2_0G16746.1/V3.Lp_chr2_0G16748.1/V3.Lp_chr2_0G16750.1/V3.Lp_chr2_0G16754.1/V3.Lp_chr2_0G22224.1/V3.Lp_chr2_0G22226.1/V3.Lp_chr2_0G22232.1/V3.Lp_chr2_0G22234.1/V3.Lp_chr3_0G16662.1/V3.Lp_chr3_0G16664.1/V3.Lp_chr3_0G23194.1/V3.Lp_chr3_0G23198.1/V3.Lp_chr3_0G23200.1/V3.Lp_chr3_0G24232.1/V3…
ko05225	Hepatocellular carcinoma	34	127	2.45e-09	V3.Lp_chr1_0G10170.1/V3.Lp_chr1_0G10182.1/V3.Lp_chr1_0G10186.1/V3.Lp_chr2_0G16746.1/V3.Lp_chr2_0G16748.1/V3.Lp_chr2_0G16750.1/V3.Lp_chr2_0G16754.1/V3.Lp_chr2_0G22224.1/V3.Lp_chr2_0G22226.1/V3.Lp_chr2_0G22232.1/V3.Lp_chr2_0G22234.1/V3.Lp_chr3_0G16662.1/V3.Lp_chr3_0G16664.1/V3.Lp_chr3_0G23194.1/V3.Lp_chr3_0G23198.1/V3.Lp_chr3_0G23200.1/V3.Lp_chr3_0G24232.1/V3.Lp_chr3_0G24234.1/V3.Lp_chr3_0G24236.1/…
ko05204	Chemical carcinogenesis - DNA adducts	40	170	3.22e-09	V3.Lp_chr1_0G10170.1/V3.Lp_chr1_0G10182.1/V3.Lp_chr1_0G10186.1/V3.Lp_chr2_0G16746.1/V3.Lp_chr2_0G16748.1/V3.Lp_chr2_0G16750.1/V3.Lp_chr2_0G16754.1/V3.Lp_chr2_0G22224.1/V3.Lp_chr2_0G22226.1/V3.Lp_chr2_0G22232.1/V3.Lp_chr2_0G22234.1/V3.Lp_chr3_0G16662.1/V3.Lp_chr3_0G16664.1/V3.Lp_chr3_0G23194.1/V3.Lp_chr3_0G23198.1/V3.Lp_chr3_0G23200.1/V3.Lp_chr3_0G24232.1/V3.Lp_chr3_0G24234.1/V3.Lp_chr3_0G24236.1/…
ko00980	Metabolism of xenobiotics by cytochrome P450	40	171	3.34e-09	V3.Lp_chr1_0G10170.1/V3.Lp_chr1_0G10182.1/V3.Lp_chr1_0G10186.1/V3.Lp_chr2_0G16746.1/V3.Lp_chr2_0G16748.1/V3.Lp_chr2_0G16750.1/V3.Lp_chr2_0G16754.1/V3.Lp_chr2_0G22224.1/V3.Lp_chr2_0G22226.1/V3.Lp_chr2_0G22232.1/V3.Lp_chr2_0G22234.1/V3.Lp_chr3_0G16662.1/V3.Lp_chr3_0G16664.1/V3.Lp_chr3_0G23194.1/V3.Lp_chr3_0G23198.1/V3.Lp_chr3_0G23200.1/V3.Lp_chr3_0G24232.1/V3.Lp_chr3_0G24234.1/V3.Lp_chr3_0G24236.1/…
ko00983	Drug metabolism - other enzymes	34	131	3.84e-09	V3.Lp_chr1_0G10170.1/V3.Lp_chr1_0G10182.1/V3.Lp_chr1_0G10186.1/V3.Lp_chr2_0G16746.1/V3.Lp_chr2_0G16748.1/V3.Lp_chr2_0G16750.1/V3.Lp_chr2_0G16754.1/V3.Lp_chr2_0G22224.1/V3.Lp_chr2_0G22226.1/V3.Lp_chr2_0G22232.1/V3.Lp_chr2_0G22234.1/V3.Lp_chr3_0G16662.1/V3.Lp_chr3_0G16664.1/V3.Lp_chr3_0G23194.1/V3.Lp_chr3_0G23198.1/V3.Lp_chr3_0G23200.1/V3.Lp_chr3_0G24232.1/V3.Lp_chr3_0G24234.1/V3.Lp_chr3_0G24236.1/…
ko05418	Fluid shear stress and atherosclerosis	48	256	1.13e-07	V3.Lp_chr1_0G10170.1/V3.Lp_chr1_0G10182.1/V3.Lp_chr1_0G10186.1/V3.Lp_chr1_0G16544.1/V3.Lp_chr1_0G16546.1/V3.Lp_chr1_0G16548.1/V3.Lp_chr1_0G2796.1/V3.Lp_chr1_0G2798.1/V3.Lp_chr2_0G16746.1/V3.Lp_chr2_0G16748.1/V3.Lp_chr2_0G16750.1/V3.Lp_chr2_0G16754.1/V3.Lp_chr2_0G22224.1/V3.Lp_chr2_0G22226.1/V3.Lp_chr2_0G22232.1/V3.Lp_chr2_0G22234.1/V3.Lp_chr2_0G24350.1/V3.Lp_chr3_0G13034.1/V3.Lp_chr3_0G13036.1/V3…
ko00480	Glutathione metabolism	34	168	2.84e-06	V3.Lp_chr1_0G10170.1/V3.Lp_chr1_0G10182.1/V3.Lp_chr1_0G10186.1/V3.Lp_chr2_0G16746.1/V3.Lp_chr2_0G16748.1/V3.Lp_chr2_0G16750.1/V3.Lp_chr2_0G16754.1/V3.Lp_chr2_0G22224.1/V3.Lp_chr2_0G22226.1/V3.Lp_chr2_0G22232.1/V3.Lp_chr2_0G22234.1/V3.Lp_chr3_0G16662.1/V3.Lp_chr3_0G16664.1/V3.Lp_chr3_0G23194.1/V3.Lp_chr3_0G23198.1/V3.Lp_chr3_0G23200.1/V3.Lp_chr3_0G24232.1/V3.Lp_chr3_0G24234.1/V3.Lp_chr3_0G24236.1/…
ko00908	Zeatin biosynthesis	19	69	1.28e-05	V3.Lp_chr2_0G1208.1/V3.Lp_chr2_0G1210.1/V3.Lp_chr2_0G19040.1/V3.Lp_chr2_0G19044.1/V3.Lp_chr2_0G3730.1/V3.Lp_chr2_0G3732.1/V3.Lp_chr2_0G3734.1/V3.Lp_chr2_0G4144.1/V3.Lp_chr2_0G4146.1/V3.Lp_chr3_0G13466.1/V3.Lp_chr3_0G13468.1/V3.Lp_chr3_0G13488.1/V3.Lp_chr3_0G13490.1/V3.Lp_chr3_0G13492.1/V3.Lp_chr3_0G13496.1/V3.Lp_chr3_0G19590.1/V3.Lp_chr3_0G19594.1/V3.Lp_chr7_0.1G5840.1/V3.Lp_chr7_0.1G5842.1
ko00360	Phenylalanine metabolism	20	83	5.93e-05	V3.Lp_chr2_0G17966.1/V3.Lp_chr2_0G17968.1/V3.Lp_chr2_0G17974.1/V3.Lp_chr2_0G17976.1/V3.Lp_chr2_0G2532.1/V3.Lp_chr2_0G2534.1/V3.Lp_chr3_0G17444.1/V3.Lp_chr3_0G17446.1/V3.Lp_chr3_0G17448.1/V3.Lp_chr3_0G17452.1/V3.Lp_chr3_0G17454.1/V3.Lp_chr4_0G6708.1/V3.Lp_chr4_0G6710.1/V3.Lp_chr7_0.1G3460.1/V3.Lp_chr7_0.1G3462.1/V3.Lp_chr7_0.1G7414.1/V3.Lp_chr7_0.1G7416.1/V3.Lp_chr7_0.1G7436.1/V3.Lp_chr7_0.1G7438.…
ko04075	Plant hormone signal transduction	51	352	0.000113453	V3.Lp_chr1_0G3528.1/V3.Lp_chr1_0G3530.1/V3.Lp_chr1_0G3536.1/V3.Lp_chr1_0G466.1/V3.Lp_chr1_0G468.1/V3.Lp_chr2_0G18718.1/V3.Lp_chr2_0G20608.1/V3.Lp_chr2_0G23414.1/V3.Lp_chr2_0G23416.1/V3.Lp_chr2_0G24142.1/V3.Lp_chr2_0G24144.1/V3.Lp_chr2_0G3632.1/V3.Lp_chr2_0G3634.1/V3.Lp_chr2_0G3646.1/V3.Lp_chr2_0G3648.1/V3.Lp_chr2_0G3696.1/V3.Lp_chr2_0G3700.1/V3.Lp_chr3_0G8298.1/V3.Lp_chr3_0G8300.1/V3.Lp_chr4_0G33…
ko00350	Tyrosine metabolism	17	70	0.000249264	V3.Lp_chr4_0G11088.1/V3.Lp_chr4_0G11090.1/V3.Lp_chr4_0G11092.1/V3.Lp_chr4_0G11098.1/V3.Lp_chr4_0G11100.1/V3.Lp_chr4_0G24794.1/V3.Lp_chr4_0G24796.1/V3.Lp_chr5_0G6480.1/V3.Lp_chr5_0G6482.1/V3.Lp_chr7_0.1G7158.1/V3.Lp_chr7_0.1G7160.1/V3.Lp_chr7_0.1G7162.1/V3.Lp_chr7_0.1G7414.1/V3.Lp_chr7_0.1G7416.1/V3.Lp_chr7_0.1G7436.1/V3.Lp_chr7_0.1G7438.1/V3.Lp_chr7_0.1G7440.1
ko00930	Caprolactam degradation	6	11	0.00103235	V3.Lp_chr1_0G15102.1/V3.Lp_chr1_0G15104.1/V3.Lp_chr1_0G15106.1/V3.Lp_chr3_0G20076.1/V3.Lp_chr3_0G20078.1/V3.Lp_chr3_0G20080.1
ko00910	Nitrogen metabolism	15	65	0.0012986	V3.Lp_chr3_0G13726.1/V3.Lp_chr3_0G13728.1/V3.Lp_chr3_0G13730.1/V3.Lp_chr3_0G16562.1/V3.Lp_chr3_0G16568.1/V3.Lp_chr4_0G29580.1/V3.Lp_chr4_0G29582.1/V3.Lp_chr6_0G1066.1/V3.Lp_chr6_0G1068.1/V3.Lp_chr6_0G892.1/V3.Lp_chr6_0G894.1/V3.Lp_chr6_0G904.1/V3.Lp_chr6_0G906.1/V3.Lp_chr7_0.1G5114.1/V3.Lp_chr7_0.1G5116.1
ko05200	Pathways in cancer	43	314	0.00175168	V3.Lp_chr1_0G10170.1/V3.Lp_chr1_0G10182.1/V3.Lp_chr1_0G10186.1/V3.Lp_chr1_0G3638.1/V3.Lp_chr1_0G3640.1/V3.Lp_chr2_0G16746.1/V3.Lp_chr2_0G16748.1/V3.Lp_chr2_0G16750.1/V3.Lp_chr2_0G16754.1/V3.Lp_chr2_0G22224.1/V3.Lp_chr2_0G22226.1/V3.Lp_chr2_0G22232.1/V3.Lp_chr2_0G22234.1/V3.Lp_chr3_0G16662.1/V3.Lp_chr3_0G16664.1/V3.Lp_chr3_0G23194.1/V3.Lp_chr3_0G23198.1/V3.Lp_chr3_0G23200.1/V3.Lp_chr3_0G24232.1/V3…
ko00901	Indole alkaloid biosynthesis	16	75	0.00184014	V3.Lp_chr3_0G16766.1/V3.Lp_chr3_0G16768.1/V3.Lp_chr3_0G7302.1/V3.Lp_chr3_0G7304.1/V3.Lp_chr3_0G7306.1/V3.Lp_chr4_0G13120.1/V3.Lp_chr4_0G13122.1/V3.Lp_chr7_0.1G1046.1/V3.Lp_chr7_0.1G1050.1/V3.Lp_chr7_0.1G648.1/V3.Lp_chr7_0.1G650.1/V3.Lp_chr7_0.1G7414.1/V3.Lp_chr7_0.1G7416.1/V3.Lp_chr7_0.1G7436.1/V3.Lp_chr7_0.1G7438.1/V3.Lp_chr7_0.1G7440.1
ko00592	alpha-Linolenic acid metabolism	18	92	0.00220555	V3.Lp_chr1_0G15904.1/V3.Lp_chr1_0G15906.1/V3.Lp_chr4_0G11088.1/V3.Lp_chr4_0G11090.1/V3.Lp_chr4_0G11092.1/V3.Lp_chr4_0G11098.1/V3.Lp_chr4_0G11100.1/V3.Lp_chr4_0G27364.1/V3.Lp_chr4_0G27368.1/V3.Lp_chr4_0G29488.1/V3.Lp_chr4_0G29498.1/V3.Lp_chr6_0G6154.1/V3.Lp_chr6_0G6156.1/V3.Lp_chr7_0.1G2276.1/V3.Lp_chr7_0.1G2278.1/V3.Lp_chr7_0.1G2280.1/V3.Lp_chr7_0.1G2516.1/V3.Lp_chr7_0.1G2520.1
ko01220	Degradation of aromatic compounds	8	23	0.00234142	V3.Lp_chr1_0G15102.1/V3.Lp_chr1_0G15104.1/V3.Lp_chr1_0G15106.1/V3.Lp_chr3_0G20076.1/V3.Lp_chr3_0G20078.1/V3.Lp_chr3_0G20080.1/V3.Lp_chr4_0G24794.1/V3.Lp_chr4_0G24796.1
ko04310	Wnt signaling pathway	35	246	0.00283978	V3.Lp_chr1_0G15760.1/V3.Lp_chr1_0G15762.1/V3.Lp_chr1_0G15764.1/V3.Lp_chr1_0G3638.1/V3.Lp_chr1_0G3640.1/V3.Lp_chr1_0G3846.1/V3.Lp_chr1_0G3848.1/V3.Lp_chr1_0G3882.1/V3.Lp_chr1_0G3884.1/V3.Lp_chr3_0G11188.1/V3.Lp_chr3_0G11190.1/V3.Lp_chr3_0G26098.1/V3.Lp_chr3_0G26104.1/V3.Lp_chr3_0G26108.1/V3.Lp_chr3_0G5458.1/V3.Lp_chr3_0G5466.1/V3.Lp_chr3_0G5524.1/V3.Lp_chr3_0G5528.1/V3.Lp_chr3_0G5598.1/V3.Lp_chr3_…
ko00196	Photosynthesis - antenna proteins	9	30	0.00305729	V3.Lp_chr6_0G5682.1/V3.Lp_chr6_0G5684.1/V3.Lp_chr6_0G5686.1/V3.Lp_chr6_0G5688.1/V3.Lp_chr7_0.1G2532.1/V3.Lp_chr7_0.1G2534.1/V3.Lp_chr7_0.1G4512.1/V3.Lp_chr7_0.1G4514.1/V3.Lp_chr7_0.1G4518.1
ko01524	Platinum drug resistance	34	243	0.00432848	V3.Lp_chr1_0G10170.1/V3.Lp_chr1_0G10182.1/V3.Lp_chr1_0G10186.1/V3.Lp_chr2_0G16746.1/V3.Lp_chr2_0G16748.1/V3.Lp_chr2_0G16750.1/V3.Lp_chr2_0G16754.1/V3.Lp_chr2_0G22224.1/V3.Lp_chr2_0G22226.1/V3.Lp_chr2_0G22232.1/V3.Lp_chr2_0G22234.1/V3.Lp_chr3_0G16662.1/V3.Lp_chr3_0G16664.1/V3.Lp_chr3_0G23194.1/V3.Lp_chr3_0G23198.1/V3.Lp_chr3_0G23200.1/V3.Lp_chr3_0G24232.1/V3.Lp_chr3_0G24234.1/V3.Lp_chr3_0G24236.1/…
ko03320	PPAR signaling pathway	14	67	0.00445327	V3.Lp_chr2_0G636.1/V3.Lp_chr2_0G638.1/V3.Lp_chr2_0G640.1/V3.Lp_chr2_0G642.1/V3.Lp_chr2_0G658.1/V3.Lp_chr2_0G660.1/V3.Lp_chr4_0G27706.1/V3.Lp_chr7_0.1G11124.1/V3.Lp_chr7_0.1G11126.1/V3.Lp_chr7_0.1G11142.1/V3.Lp_chr7_0.1G11144.1/V3.Lp_chr7_0.1G11146.1/V3.Lp_chr7_0.1G12198.1/V3.Lp_chr7_0.1G12200.1
ko00945	Stilbenoid, diarylheptanoid and gingerol biosynthesis	15	75	0.00445327	V3.Lp_chr1_0G17522.1/V3.Lp_chr1_0G17524.1/V3.Lp_chr1_0G17542.1/V3.Lp_chr1_0G17544.1/V3.Lp_chr5_0G17888.1/V3.Lp_chr5_0G17890.1/V3.Lp_chr7_0.1G12552.1/V3.Lp_chr7_0.1G12554.1/V3.Lp_chr7_0.1G12556.1/V3.Lp_chr7_0.1G12560.1/V3.Lp_chr7_0.1G12562.1/V3.Lp_chr7_0.1G1590.1/V3.Lp_chr7_0.1G1592.1/V3.Lp_chr7_0.1G3460.1/V3.Lp_chr7_0.1G3462.1
ko00515	Mannose type O-glycan biosynthesis	4	10	0.0450202	V3.Lp_chr3_0G5892.1/V3.Lp_chr3_0G5900.1/V3.Lp_chr7_0.1G3420.1/V3.Lp_chr7_0.1G3422.1
ko00965	Betalain biosynthesis	5	16	0.0489217	V3.Lp_chr7_0.1G7414.1/V3.Lp_chr7_0.1G7416.1/V3.Lp_chr7_0.1G7436.1/V3.Lp_chr7_0.1G7438.1/V3.Lp_chr7_0.1G7440.1
KEGG pathways which marked in red are L. perenne-specific KEGG pathways compared with other four species.
KEGG pathways which marked in blue is Pooideae-specific KEGG pathway compared with O. sativa.
