# Supplementary material for: Combined genomic and transcriptomic analysis reveals the contribution of tandem duplication genes to low-temperature adaptation in perennial ryegrass
Source: Front Plant Sci. 2023 Jul 12;14:1216048. doi: 10.3389/fpls.2023.1216048 (PMC10368995; doi:10.3389/fpls.2023.1216048)
Supplement: Supplementary file 9 [file Table_9.xlsx]

## Sheet: Table S9
Supplementary Table 9. GO enrichment results of 2,361 expressed TDGs in L. perenne.
GO term ID	ONTOLOGY	Description	TDGs	Background genes	FDR	Gene ID
GO:0010030	BP	positive regulation of seed germination	16	52	3.46e-07	V3.Lp_chr2_0G10992.1/V3.Lp_chr2_0G10994.1/V3.Lp_chr2_0G10996.1/V3.Lp_chr2_0G11008.1/V3.Lp_chr2_0G11010.1/V3.Lp_chr2_0G11014.1/V3.Lp_chr2_0G11016.1/V3.Lp_chr2_0G11020.1/V3.Lp_chr2_0G11030.1/V3.Lp_chr2_0G5608.1/V3.Lp_chr2_0G5610.1/V3.Lp_chr2_0G8104.1/V3.Lp_chr2_0G8106.1/V3.Lp_chr4_0G17118.1/V3.Lp_chr4_0G17120.1/V3.Lp_chr6_0G9008.1
GO:0042742	BP	defense response to bacterium	39	317	2.42e-06	V3.Lp_chr1_0G17830.1/V3.Lp_chr1_0G3596.1/V3.Lp_chr1_0G3598.1/V3.Lp_chr1_0G4228.1/V3.Lp_chr1_0G4238.1/V3.Lp_chr2_0G18718.1/V3.Lp_chr2_0G2162.1/V3.Lp_chr2_0G2164.1/V3.Lp_chr2_0G2166.1/V3.Lp_chr2_0G22678.1/V3.Lp_chr2_0G22680.1/V3.Lp_chr3_0G12280.1/V3.Lp_chr3_0G13636.1/V3.Lp_chr3_0G13638.1/V3.Lp_chr3_0G1516.1/V3.Lp_chr3_0G1518.1/V3.Lp_chr3_0G21740.1/V3.Lp_chr3_0G21742.1/V3.Lp_chr3_0G21744.1/V3.Lp_chr…
GO:0070141	BP	response to UV-A	9	17	2.76e-06	V3.Lp_chr2_0G10992.1/V3.Lp_chr2_0G10994.1/V3.Lp_chr2_0G10996.1/V3.Lp_chr2_0G11008.1/V3.Lp_chr2_0G11010.1/V3.Lp_chr2_0G11014.1/V3.Lp_chr2_0G11016.1/V3.Lp_chr2_0G11020.1/V3.Lp_chr2_0G11030.1
GO:0071492	BP	cellular response to UV-A	9	17	2.76e-06	V3.Lp_chr2_0G10992.1/V3.Lp_chr2_0G10994.1/V3.Lp_chr2_0G10996.1/V3.Lp_chr2_0G11008.1/V3.Lp_chr2_0G11010.1/V3.Lp_chr2_0G11014.1/V3.Lp_chr2_0G11016.1/V3.Lp_chr2_0G11020.1/V3.Lp_chr2_0G11030.1
GO:0034605	BP	cellular response to heat	14	48	2.76e-06	V3.Lp_chr2_0G10992.1/V3.Lp_chr2_0G10994.1/V3.Lp_chr2_0G10996.1/V3.Lp_chr2_0G11008.1/V3.Lp_chr2_0G11010.1/V3.Lp_chr2_0G11014.1/V3.Lp_chr2_0G11016.1/V3.Lp_chr2_0G11020.1/V3.Lp_chr2_0G11030.1/V3.Lp_chr4_0G17118.1/V3.Lp_chr4_0G17120.1/V3.Lp_chr4_0G25394.1/V3.Lp_chr4_0G25396.1/V3.Lp_chr6_0G9008.1
GO:0010380	BP	regulation of chlorophyll biosynthetic process	13	42	3.67e-06	V3.Lp_chr2_0G10992.1/V3.Lp_chr2_0G10994.1/V3.Lp_chr2_0G10996.1/V3.Lp_chr2_0G11008.1/V3.Lp_chr2_0G11010.1/V3.Lp_chr2_0G11014.1/V3.Lp_chr2_0G11016.1/V3.Lp_chr2_0G11020.1/V3.Lp_chr2_0G11030.1/V3.Lp_chr2_0G1208.1/V3.Lp_chr2_0G1210.1/V3.Lp_chr2_0G19040.1/V3.Lp_chr2_0G19044.1
GO:1901463	BP	regulation of tetrapyrrole biosynthetic process	13	43	4.49e-06	V3.Lp_chr2_0G10992.1/V3.Lp_chr2_0G10994.1/V3.Lp_chr2_0G10996.1/V3.Lp_chr2_0G11008.1/V3.Lp_chr2_0G11010.1/V3.Lp_chr2_0G11014.1/V3.Lp_chr2_0G11016.1/V3.Lp_chr2_0G11020.1/V3.Lp_chr2_0G11030.1/V3.Lp_chr2_0G1208.1/V3.Lp_chr2_0G1210.1/V3.Lp_chr2_0G19040.1/V3.Lp_chr2_0G19044.1
GO:0010117	BP	photoprotection	9	19	5.31e-06	V3.Lp_chr2_0G10992.1/V3.Lp_chr2_0G10994.1/V3.Lp_chr2_0G10996.1/V3.Lp_chr2_0G11008.1/V3.Lp_chr2_0G11010.1/V3.Lp_chr2_0G11014.1/V3.Lp_chr2_0G11016.1/V3.Lp_chr2_0G11020.1/V3.Lp_chr2_0G11030.1
GO:0071486	BP	cellular response to high light intensity	9	19	5.31e-06	V3.Lp_chr2_0G10992.1/V3.Lp_chr2_0G10994.1/V3.Lp_chr2_0G10996.1/V3.Lp_chr2_0G11008.1/V3.Lp_chr2_0G11010.1/V3.Lp_chr2_0G11014.1/V3.Lp_chr2_0G11016.1/V3.Lp_chr2_0G11020.1/V3.Lp_chr2_0G11030.1
GO:0009636	BP	response to toxic substance	36	300	5.31e-06	V3.Lp_chr1_0G16780.1/V3.Lp_chr1_0G16784.1/V3.Lp_chr1_0G16786.1/V3.Lp_chr1_0G16792.1/V3.Lp_chr1_0G3596.1/V3.Lp_chr1_0G3598.1/V3.Lp_chr1_0G9252.1/V3.Lp_chr1_0G9254.1/V3.Lp_chr2_0G15942.1/V3.Lp_chr2_0G15946.1/V3.Lp_chr2_0G24350.1/V3.Lp_chr2_0G618.1/V3.Lp_chr3_0G10148.1/V3.Lp_chr3_0G10150.1/V3.Lp_chr3_0G16662.1/V3.Lp_chr3_0G16664.1/V3.Lp_chr3_0G20910.1/V3.Lp_chr3_0G23198.1/V3.Lp_chr3_0G23200.1/V3.Lp_…
GO:0090056	BP	regulation of chlorophyll metabolic process	13	45	5.31e-06	V3.Lp_chr2_0G10992.1/V3.Lp_chr2_0G10994.1/V3.Lp_chr2_0G10996.1/V3.Lp_chr2_0G11008.1/V3.Lp_chr2_0G11010.1/V3.Lp_chr2_0G11014.1/V3.Lp_chr2_0G11016.1/V3.Lp_chr2_0G11020.1/V3.Lp_chr2_0G11030.1/V3.Lp_chr2_0G1208.1/V3.Lp_chr2_0G1210.1/V3.Lp_chr2_0G19040.1/V3.Lp_chr2_0G19044.1
GO:0071484	BP	cellular response to light intensity	9	20	7.89e-06	V3.Lp_chr2_0G10992.1/V3.Lp_chr2_0G10994.1/V3.Lp_chr2_0G10996.1/V3.Lp_chr2_0G11008.1/V3.Lp_chr2_0G11010.1/V3.Lp_chr2_0G11014.1/V3.Lp_chr2_0G11016.1/V3.Lp_chr2_0G11020.1/V3.Lp_chr2_0G11030.1
GO:1901401	BP	regulation of tetrapyrrole metabolic process	13	47	8.26e-06	V3.Lp_chr2_0G10992.1/V3.Lp_chr2_0G10994.1/V3.Lp_chr2_0G10996.1/V3.Lp_chr2_0G11008.1/V3.Lp_chr2_0G11010.1/V3.Lp_chr2_0G11014.1/V3.Lp_chr2_0G11016.1/V3.Lp_chr2_0G11020.1/V3.Lp_chr2_0G11030.1/V3.Lp_chr2_0G1208.1/V3.Lp_chr2_0G1210.1/V3.Lp_chr2_0G19040.1/V3.Lp_chr2_0G19044.1
GO:0009617	BP	response to bacterium	45	440	1.13e-05	V3.Lp_chr1_0G17830.1/V3.Lp_chr1_0G3596.1/V3.Lp_chr1_0G3598.1/V3.Lp_chr1_0G4228.1/V3.Lp_chr1_0G4238.1/V3.Lp_chr2_0G18718.1/V3.Lp_chr2_0G21232.1/V3.Lp_chr2_0G21234.1/V3.Lp_chr2_0G2162.1/V3.Lp_chr2_0G2164.1/V3.Lp_chr2_0G2166.1/V3.Lp_chr2_0G22678.1/V3.Lp_chr2_0G22680.1/V3.Lp_chr2_0G6878.1/V3.Lp_chr2_0G6880.1/V3.Lp_chr3_0G12280.1/V3.Lp_chr3_0G13636.1/V3.Lp_chr3_0G13638.1/V3.Lp_chr3_0G1516.1/V3.Lp_chr3…
GO:0051193	BP	regulation of cofactor metabolic process	17	86	1.63e-05	V3.Lp_chr2_0G10992.1/V3.Lp_chr2_0G10994.1/V3.Lp_chr2_0G10996.1/V3.Lp_chr2_0G11008.1/V3.Lp_chr2_0G11010.1/V3.Lp_chr2_0G11014.1/V3.Lp_chr2_0G11016.1/V3.Lp_chr2_0G11020.1/V3.Lp_chr2_0G11030.1/V3.Lp_chr2_0G1208.1/V3.Lp_chr2_0G1210.1/V3.Lp_chr2_0G19040.1/V3.Lp_chr2_0G19044.1/V3.Lp_chr3_0G1516.1/V3.Lp_chr3_0G1518.1/V3.Lp_chr3_0G24494.1/V3.Lp_chr3_0G24496.1
GO:0009408	BP	response to heat	28	212	1.71e-05	V3.Lp_chr1_0G11270.1/V3.Lp_chr1_0G11272.1/V3.Lp_chr1_0G13442.1/V3.Lp_chr1_0G13444.1/V3.Lp_chr2_0G10992.1/V3.Lp_chr2_0G10994.1/V3.Lp_chr2_0G10996.1/V3.Lp_chr2_0G11008.1/V3.Lp_chr2_0G11010.1/V3.Lp_chr2_0G11014.1/V3.Lp_chr2_0G11016.1/V3.Lp_chr2_0G11020.1/V3.Lp_chr2_0G11030.1/V3.Lp_chr2_0G20850.1/V3.Lp_chr2_0G22126.1/V3.Lp_chr2_0G22128.1/V3.Lp_chr3_0G8298.1/V3.Lp_chr3_0G8300.1/V3.Lp_chr4_0G17118.1/V3…
GO:0019748	BP	secondary metabolic process	31	251	1.71e-05	V3.Lp_chr1_0G8764.1/V3.Lp_chr2_0G2162.1/V3.Lp_chr2_0G2164.1/V3.Lp_chr2_0G2166.1/V3.Lp_chr2_0G22126.1/V3.Lp_chr2_0G22128.1/V3.Lp_chr3_0G10148.1/V3.Lp_chr3_0G10150.1/V3.Lp_chr3_0G13636.1/V3.Lp_chr3_0G13638.1/V3.Lp_chr3_0G21740.1/V3.Lp_chr3_0G21742.1/V3.Lp_chr3_0G21744.1/V3.Lp_chr3_0G23198.1/V3.Lp_chr3_0G23200.1/V3.Lp_chr4_0G10646.1/V3.Lp_chr4_0G10648.1/V3.Lp_chr4_0G26150.1/V3.Lp_chr4_0G26156.1/V3.L…
GO:0034644	BP	cellular response to UV	10	31	4.29e-05	V3.Lp_chr2_0G10992.1/V3.Lp_chr2_0G10994.1/V3.Lp_chr2_0G10996.1/V3.Lp_chr2_0G11008.1/V3.Lp_chr2_0G11010.1/V3.Lp_chr2_0G11014.1/V3.Lp_chr2_0G11016.1/V3.Lp_chr2_0G11020.1/V3.Lp_chr2_0G11030.1/V3.Lp_chr3_0G3022.1
GO:0071490	BP	cellular response to far red light	9	25	4.91e-05	V3.Lp_chr2_0G10992.1/V3.Lp_chr2_0G10994.1/V3.Lp_chr2_0G10996.1/V3.Lp_chr2_0G11008.1/V3.Lp_chr2_0G11010.1/V3.Lp_chr2_0G11014.1/V3.Lp_chr2_0G11016.1/V3.Lp_chr2_0G11020.1/V3.Lp_chr2_0G11030.1
GO:0071491	BP	cellular response to red light	9	25	4.91e-05	V3.Lp_chr2_0G10992.1/V3.Lp_chr2_0G10994.1/V3.Lp_chr2_0G10996.1/V3.Lp_chr2_0G11008.1/V3.Lp_chr2_0G11010.1/V3.Lp_chr2_0G11014.1/V3.Lp_chr2_0G11016.1/V3.Lp_chr2_0G11020.1/V3.Lp_chr2_0G11030.1
GO:0042445	BP	hormone metabolic process	31	268	5.54e-05	V3.Lp_chr2_0G1208.1/V3.Lp_chr2_0G1210.1/V3.Lp_chr2_0G18060.1/V3.Lp_chr2_0G18062.1/V3.Lp_chr2_0G19040.1/V3.Lp_chr2_0G19044.1/V3.Lp_chr2_0G19472.1/V3.Lp_chr2_0G2162.1/V3.Lp_chr2_0G2164.1/V3.Lp_chr2_0G2166.1/V3.Lp_chr2_0G964.1/V3.Lp_chr2_0G966.1/V3.Lp_chr3_0G19590.1/V3.Lp_chr3_0G19594.1/V3.Lp_chr4_0G10078.1/V3.Lp_chr4_0G27364.1/V3.Lp_chr4_0G27368.1/V3.Lp_chr4_0G29498.1/V3.Lp_chr4_0G3370.1/V3.Lp_chr5…
GO:0034754	BP	cellular hormone metabolic process	14	66	5.54e-05	V3.Lp_chr2_0G1208.1/V3.Lp_chr2_0G1210.1/V3.Lp_chr2_0G19040.1/V3.Lp_chr2_0G19044.1/V3.Lp_chr2_0G2162.1/V3.Lp_chr2_0G2164.1/V3.Lp_chr2_0G2166.1/V3.Lp_chr3_0G19590.1/V3.Lp_chr3_0G19594.1/V3.Lp_chr5_0G1016.1/V3.Lp_chr5_0G1110.1/V3.Lp_chr6_0G5390.1/V3.Lp_chr7_0.1G5840.1/V3.Lp_chr7_0.1G5842.1
GO:0009308	BP	amine metabolic process	15	81	0.000126135	V3.Lp_chr2_0G1208.1/V3.Lp_chr2_0G1210.1/V3.Lp_chr2_0G15492.1/V3.Lp_chr2_0G15494.1/V3.Lp_chr2_0G19040.1/V3.Lp_chr2_0G19044.1/V3.Lp_chr2_0G2162.1/V3.Lp_chr2_0G2164.1/V3.Lp_chr2_0G2166.1/V3.Lp_chr3_0G19590.1/V3.Lp_chr3_0G19594.1/V3.Lp_chr4_0G3668.1/V3.Lp_chr4_0G3670.1/V3.Lp_chr7_0.1G5840.1/V3.Lp_chr7_0.1G5842.1
GO:0009414	BP	response to water deprivation	33	309	0.000127142	V3.Lp_chr1_0G10892.1/V3.Lp_chr1_0G10894.1/V3.Lp_chr1_0G13442.1/V3.Lp_chr1_0G13444.1/V3.Lp_chr2_0G16030.1/V3.Lp_chr2_0G16032.1/V3.Lp_chr2_0G19912.1/V3.Lp_chr2_0G19914.1/V3.Lp_chr2_0G2162.1/V3.Lp_chr2_0G2164.1/V3.Lp_chr2_0G2166.1/V3.Lp_chr2_0G22126.1/V3.Lp_chr2_0G22128.1/V3.Lp_chr2_0G8104.1/V3.Lp_chr2_0G8106.1/V3.Lp_chr3_0G15352.1/V3.Lp_chr3_0G24494.1/V3.Lp_chr3_0G24496.1/V3.Lp_chr4_0G11098.1/V3.Lp…
GO:0009415	BP	response to water	33	311	0.000141986	V3.Lp_chr1_0G10892.1/V3.Lp_chr1_0G10894.1/V3.Lp_chr1_0G13442.1/V3.Lp_chr1_0G13444.1/V3.Lp_chr2_0G16030.1/V3.Lp_chr2_0G16032.1/V3.Lp_chr2_0G19912.1/V3.Lp_chr2_0G19914.1/V3.Lp_chr2_0G2162.1/V3.Lp_chr2_0G2164.1/V3.Lp_chr2_0G2166.1/V3.Lp_chr2_0G22126.1/V3.Lp_chr2_0G22128.1/V3.Lp_chr2_0G8104.1/V3.Lp_chr2_0G8106.1/V3.Lp_chr3_0G15352.1/V3.Lp_chr3_0G24494.1/V3.Lp_chr3_0G24496.1/V3.Lp_chr4_0G11098.1/V3.Lp…
GO:0009682	BP	induced systemic resistance	9	29	0.000150022	V3.Lp_chr2_0G18718.1/V3.Lp_chr2_0G2162.1/V3.Lp_chr2_0G2164.1/V3.Lp_chr2_0G2166.1/V3.Lp_chr3_0G21740.1/V3.Lp_chr3_0G21742.1/V3.Lp_chr3_0G21744.1/V3.Lp_chr3_0G8298.1/V3.Lp_chr3_0G8300.1
GO:0010167	BP	response to nitrate	11	46	0.000189568	V3.Lp_chr1_0G10892.1/V3.Lp_chr1_0G10894.1/V3.Lp_chr2_0G15942.1/V3.Lp_chr2_0G15946.1/V3.Lp_chr6_0G1066.1/V3.Lp_chr6_0G1068.1/V3.Lp_chr6_0G20270.1/V3.Lp_chr6_0G20272.1/V3.Lp_chr6_0G894.1/V3.Lp_chr6_0G904.1/V3.Lp_chr6_0G906.1
GO:0010029	BP	regulation of seed germination	16	96	0.000204943	V3.Lp_chr2_0G10992.1/V3.Lp_chr2_0G10994.1/V3.Lp_chr2_0G10996.1/V3.Lp_chr2_0G11008.1/V3.Lp_chr2_0G11010.1/V3.Lp_chr2_0G11014.1/V3.Lp_chr2_0G11016.1/V3.Lp_chr2_0G11020.1/V3.Lp_chr2_0G11030.1/V3.Lp_chr2_0G5608.1/V3.Lp_chr2_0G5610.1/V3.Lp_chr2_0G8104.1/V3.Lp_chr2_0G8106.1/V3.Lp_chr4_0G17118.1/V3.Lp_chr4_0G17120.1/V3.Lp_chr6_0G9008.1
GO:0071483	BP	cellular response to blue light	9	32	0.000333106	V3.Lp_chr2_0G10992.1/V3.Lp_chr2_0G10994.1/V3.Lp_chr2_0G10996.1/V3.Lp_chr2_0G11008.1/V3.Lp_chr2_0G11010.1/V3.Lp_chr2_0G11014.1/V3.Lp_chr2_0G11016.1/V3.Lp_chr2_0G11020.1/V3.Lp_chr2_0G11030.1
GO:0052033	BP	pathogen-associated molecular pattern dependent induction by symbiont of host innate immune response	6	13	0.000412152	V3.Lp_chr1_0G3596.1/V3.Lp_chr1_0G3598.1/V3.Lp_chr4_0G23846.1/V3.Lp_chr5_0G8362.1/V3.Lp_chr5_0G8364.1/V3.Lp_chr5_0G8366.1
GO:0052166	BP	positive regulation by symbiont of host innate immune response	6	13	0.000412152	V3.Lp_chr1_0G3596.1/V3.Lp_chr1_0G3598.1/V3.Lp_chr4_0G23846.1/V3.Lp_chr5_0G8362.1/V3.Lp_chr5_0G8364.1/V3.Lp_chr5_0G8366.1
GO:0052257	BP	pathogen-associated molecular pattern dependent induction by organism of innate immune response of other organism involved in symbiotic interaction	6	13	0.000412152	V3.Lp_chr1_0G3596.1/V3.Lp_chr1_0G3598.1/V3.Lp_chr4_0G23846.1/V3.Lp_chr5_0G8362.1/V3.Lp_chr5_0G8364.1/V3.Lp_chr5_0G8366.1
GO:0052305	BP	positive regulation by organism of innate immune response in other organism involved in symbiotic interaction	6	13	0.000412152	V3.Lp_chr1_0G3596.1/V3.Lp_chr1_0G3598.1/V3.Lp_chr4_0G23846.1/V3.Lp_chr5_0G8362.1/V3.Lp_chr5_0G8364.1/V3.Lp_chr5_0G8366.1
GO:0052509	BP	positive regulation by symbiont of host defense response	6	13	0.000412152	V3.Lp_chr1_0G3596.1/V3.Lp_chr1_0G3598.1/V3.Lp_chr4_0G23846.1/V3.Lp_chr5_0G8362.1/V3.Lp_chr5_0G8364.1/V3.Lp_chr5_0G8366.1
GO:0052510	BP	positive regulation by organism of defense response of other organism involved in symbiotic interaction	6	13	0.000412152	V3.Lp_chr1_0G3596.1/V3.Lp_chr1_0G3598.1/V3.Lp_chr4_0G23846.1/V3.Lp_chr5_0G8362.1/V3.Lp_chr5_0G8364.1/V3.Lp_chr5_0G8366.1
GO:1900140	BP	regulation of seedling development	16	103	0.000427978	V3.Lp_chr2_0G10992.1/V3.Lp_chr2_0G10994.1/V3.Lp_chr2_0G10996.1/V3.Lp_chr2_0G11008.1/V3.Lp_chr2_0G11010.1/V3.Lp_chr2_0G11014.1/V3.Lp_chr2_0G11016.1/V3.Lp_chr2_0G11020.1/V3.Lp_chr2_0G11030.1/V3.Lp_chr2_0G5608.1/V3.Lp_chr2_0G5610.1/V3.Lp_chr2_0G8104.1/V3.Lp_chr2_0G8106.1/V3.Lp_chr4_0G17118.1/V3.Lp_chr4_0G17120.1/V3.Lp_chr6_0G9008.1
GO:0009625	BP	response to insect	7	20	0.00058567	V3.Lp_chr2_0G21232.1/V3.Lp_chr2_0G21234.1/V3.Lp_chr2_0G2162.1/V3.Lp_chr2_0G2164.1/V3.Lp_chr2_0G2166.1/V3.Lp_chr3_0G8298.1/V3.Lp_chr3_0G8300.1
GO:0002215	BP	defense response to nematode	6	14	0.00058567	V3.Lp_chr1_0G3596.1/V3.Lp_chr1_0G3598.1/V3.Lp_chr4_0G23846.1/V3.Lp_chr5_0G8362.1/V3.Lp_chr5_0G8364.1/V3.Lp_chr5_0G8366.1
GO:0052167	BP	modulation by symbiont of host innate immune response	6	14	0.00058567	V3.Lp_chr1_0G3596.1/V3.Lp_chr1_0G3598.1/V3.Lp_chr4_0G23846.1/V3.Lp_chr5_0G8362.1/V3.Lp_chr5_0G8364.1/V3.Lp_chr5_0G8366.1
GO:0052169	BP	pathogen-associated molecular pattern dependent modulation by symbiont of host innate immune response	6	14	0.00058567	V3.Lp_chr1_0G3596.1/V3.Lp_chr1_0G3598.1/V3.Lp_chr4_0G23846.1/V3.Lp_chr5_0G8362.1/V3.Lp_chr5_0G8364.1/V3.Lp_chr5_0G8366.1
GO:0052306	BP	modulation by organism of innate immune response in other organism involved in symbiotic interaction	6	14	0.00058567	V3.Lp_chr1_0G3596.1/V3.Lp_chr1_0G3598.1/V3.Lp_chr4_0G23846.1/V3.Lp_chr5_0G8362.1/V3.Lp_chr5_0G8364.1/V3.Lp_chr5_0G8366.1
GO:0052308	BP	pathogen-associated molecular pattern dependent modulation by organism of innate immune response in other organism involved in symbiotic interaction	6	14	0.00058567	V3.Lp_chr1_0G3596.1/V3.Lp_chr1_0G3598.1/V3.Lp_chr4_0G23846.1/V3.Lp_chr5_0G8362.1/V3.Lp_chr5_0G8364.1/V3.Lp_chr5_0G8366.1
GO:0071241	BP	cellular response to inorganic substance	15	97	0.000723686	V3.Lp_chr1_0G9194.1/V3.Lp_chr1_0G9196.1/V3.Lp_chr3_0G21740.1/V3.Lp_chr3_0G21742.1/V3.Lp_chr3_0G21744.1/V3.Lp_chr3_0G22514.1/V3.Lp_chr4_0G3370.1/V3.Lp_chr5_0G7606.1/V3.Lp_chr5_0G7610.1/V3.Lp_chr6_0G1066.1/V3.Lp_chr6_0G1068.1/V3.Lp_chr6_0G7806.1/V3.Lp_chr6_0G894.1/V3.Lp_chr6_0G904.1/V3.Lp_chr6_0G906.1
GO:0010043	BP	response to zinc ion	12	65	0.00078319	V3.Lp_chr1_0G3596.1/V3.Lp_chr1_0G3598.1/V3.Lp_chr2_0G18608.1/V3.Lp_chr2_0G18610.1/V3.Lp_chr2_0G18612.1/V3.Lp_chr4_0G23846.1/V3.Lp_chr5_0G8362.1/V3.Lp_chr5_0G8364.1/V3.Lp_chr5_0G8366.1/V3.Lp_chr6_0G14270.1/V3.Lp_chr6_0G6670.1/V3.Lp_chr6_0G6672.1
GO:0052555	BP	positive regulation by organism of immune response of other organism involved in symbiotic interaction	6	15	0.000854773	V3.Lp_chr1_0G3596.1/V3.Lp_chr1_0G3598.1/V3.Lp_chr4_0G23846.1/V3.Lp_chr5_0G8362.1/V3.Lp_chr5_0G8364.1/V3.Lp_chr5_0G8366.1
GO:0052556	BP	positive regulation by symbiont of host immune response	6	15	0.000854773	V3.Lp_chr1_0G3596.1/V3.Lp_chr1_0G3598.1/V3.Lp_chr4_0G23846.1/V3.Lp_chr5_0G8362.1/V3.Lp_chr5_0G8364.1/V3.Lp_chr5_0G8366.1
GO:0009411	BP	response to UV	17	123	0.000854773	V3.Lp_chr2_0G10992.1/V3.Lp_chr2_0G10994.1/V3.Lp_chr2_0G10996.1/V3.Lp_chr2_0G11008.1/V3.Lp_chr2_0G11010.1/V3.Lp_chr2_0G11014.1/V3.Lp_chr2_0G11016.1/V3.Lp_chr2_0G11020.1/V3.Lp_chr2_0G11030.1/V3.Lp_chr2_0G22790.1/V3.Lp_chr2_0G22794.1/V3.Lp_chr3_0G3014.1/V3.Lp_chr3_0G3022.1/V3.Lp_chr7_0.1G11126.1/V3.Lp_chr7_0.1G6648.1/V3.Lp_chr7_0.1G6650.1/V3.Lp_chr7_0.1G8882.1
GO:0010218	BP	response to far red light	11	57	0.00102126	V3.Lp_chr2_0G10992.1/V3.Lp_chr2_0G10994.1/V3.Lp_chr2_0G10996.1/V3.Lp_chr2_0G11008.1/V3.Lp_chr2_0G11010.1/V3.Lp_chr2_0G11014.1/V3.Lp_chr2_0G11016.1/V3.Lp_chr2_0G11020.1/V3.Lp_chr2_0G11030.1/V3.Lp_chr7_0.1G6648.1/V3.Lp_chr7_0.1G6650.1
GO:0048582	BP	positive regulation of post-embryonic development	17	125	0.00102126	V3.Lp_chr2_0G10992.1/V3.Lp_chr2_0G10994.1/V3.Lp_chr2_0G10996.1/V3.Lp_chr2_0G11008.1/V3.Lp_chr2_0G11010.1/V3.Lp_chr2_0G11014.1/V3.Lp_chr2_0G11016.1/V3.Lp_chr2_0G11020.1/V3.Lp_chr2_0G11030.1/V3.Lp_chr2_0G5608.1/V3.Lp_chr2_0G5610.1/V3.Lp_chr2_0G8104.1/V3.Lp_chr2_0G8106.1/V3.Lp_chr4_0G17118.1/V3.Lp_chr4_0G17120.1/V3.Lp_chr4_0G5312.1/V3.Lp_chr6_0G9008.1
GO:0009642	BP	response to light intensity	19	151	0.00104482	V3.Lp_chr2_0G10992.1/V3.Lp_chr2_0G10994.1/V3.Lp_chr2_0G10996.1/V3.Lp_chr2_0G11008.1/V3.Lp_chr2_0G11010.1/V3.Lp_chr2_0G11014.1/V3.Lp_chr2_0G11016.1/V3.Lp_chr2_0G11020.1/V3.Lp_chr2_0G11030.1/V3.Lp_chr2_0G22790.1/V3.Lp_chr2_0G22794.1/V3.Lp_chr2_0G24520.1/V3.Lp_chr2_0G24522.1/V3.Lp_chr4_0G19688.1/V3.Lp_chr4_0G19694.1/V3.Lp_chr4_0G5608.1/V3.Lp_chr4_0G5610.1/V3.Lp_chr7_0.1G8060.1/V3.Lp_chr7_0.1G8062.1
GO:0052031	BP	modulation by symbiont of host defense response	6	16	0.00112343	V3.Lp_chr1_0G3596.1/V3.Lp_chr1_0G3598.1/V3.Lp_chr4_0G23846.1/V3.Lp_chr5_0G8362.1/V3.Lp_chr5_0G8364.1/V3.Lp_chr5_0G8366.1
GO:0052255	BP	modulation by organism of defense response of other organism involved in symbiotic interaction	6	16	0.00112343	V3.Lp_chr1_0G3596.1/V3.Lp_chr1_0G3598.1/V3.Lp_chr4_0G23846.1/V3.Lp_chr5_0G8362.1/V3.Lp_chr5_0G8364.1/V3.Lp_chr5_0G8366.1
GO:0052552	BP	modulation by organism of immune response of other organism involved in symbiotic interaction	6	16	0.00112343	V3.Lp_chr1_0G3596.1/V3.Lp_chr1_0G3598.1/V3.Lp_chr4_0G23846.1/V3.Lp_chr5_0G8362.1/V3.Lp_chr5_0G8364.1/V3.Lp_chr5_0G8366.1
GO:0052553	BP	modulation by symbiont of host immune response	6	16	0.00112343	V3.Lp_chr1_0G3596.1/V3.Lp_chr1_0G3598.1/V3.Lp_chr4_0G23846.1/V3.Lp_chr5_0G8362.1/V3.Lp_chr5_0G8364.1/V3.Lp_chr5_0G8366.1
GO:1901657	BP	glycosyl compound metabolic process	17	127	0.00112343	V3.Lp_chr2_0G17844.1/V3.Lp_chr2_0G17846.1/V3.Lp_chr2_0G17848.1/V3.Lp_chr2_0G17850.1/V3.Lp_chr2_0G17852.1/V3.Lp_chr2_0G2162.1/V3.Lp_chr2_0G2164.1/V3.Lp_chr2_0G2166.1/V3.Lp_chr3_0G21740.1/V3.Lp_chr3_0G21742.1/V3.Lp_chr3_0G21744.1/V3.Lp_chr4_0G3734.1/V3.Lp_chr4_0G3736.1/V3.Lp_chr4_0G7332.1/V3.Lp_chr4_0G7334.1/V3.Lp_chr5_0G16416.1/V3.Lp_chr5_0G16418.1
GO:0042542	BP	response to hydrogen peroxide	15	103	0.00116302	V3.Lp_chr2_0G15942.1/V3.Lp_chr2_0G15946.1/V3.Lp_chr3_0G16662.1/V3.Lp_chr3_0G16664.1/V3.Lp_chr3_0G20910.1/V3.Lp_chr4_0G11098.1/V3.Lp_chr4_0G12642.1/V3.Lp_chr4_0G12644.1/V3.Lp_chr5_0G1016.1/V3.Lp_chr5_0G1110.1/V3.Lp_chr5_0G11484.1/V3.Lp_chr5_0G11486.1/V3.Lp_chr6_0G5390.1/V3.Lp_chr6_0G6670.1/V3.Lp_chr6_0G6672.1
GO:0009690	BP	cytokinin metabolic process	8	31	0.00119365	V3.Lp_chr2_0G1208.1/V3.Lp_chr2_0G1210.1/V3.Lp_chr2_0G19040.1/V3.Lp_chr2_0G19044.1/V3.Lp_chr3_0G19590.1/V3.Lp_chr3_0G19594.1/V3.Lp_chr7_0.1G5840.1/V3.Lp_chr7_0.1G5842.1
GO:0006820	BP	anion transport	28	283	0.00135167	V3.Lp_chr1_0G10892.1/V3.Lp_chr1_0G10894.1/V3.Lp_chr1_0G11506.1/V3.Lp_chr1_0G11508.1/V3.Lp_chr1_0G19488.1/V3.Lp_chr1_0G9698.1/V3.Lp_chr1_0G9702.1/V3.Lp_chr3_0G12916.1/V3.Lp_chr3_0G12918.1/V3.Lp_chr3_0G16750.1/V3.Lp_chr4_0G9206.1/V3.Lp_chr4_0G9208.1/V3.Lp_chr4_0G9210.1/V3.Lp_chr6_0G1066.1/V3.Lp_chr6_0G1068.1/V3.Lp_chr6_0G1270.1/V3.Lp_chr6_0G1272.1/V3.Lp_chr6_0G13150.1/V3.Lp_chr6_0G13154.1/V3.Lp_chr…
GO:0009404	BP	toxin metabolic process	9	41	0.00140997	V3.Lp_chr2_0G2162.1/V3.Lp_chr2_0G2164.1/V3.Lp_chr2_0G2166.1/V3.Lp_chr3_0G23198.1/V3.Lp_chr3_0G23200.1/V3.Lp_chr5_0G6480.1/V3.Lp_chr5_0G6482.1/V3.Lp_chr7_0.1G9296.1/V3.Lp_chr7_0.1G9298.1
GO:0052173	BP	response to defenses of other organism involved in symbiotic interaction	6	17	0.00140997	V3.Lp_chr1_0G3596.1/V3.Lp_chr1_0G3598.1/V3.Lp_chr4_0G23846.1/V3.Lp_chr5_0G8362.1/V3.Lp_chr5_0G8364.1/V3.Lp_chr5_0G8366.1
GO:0052200	BP	response to host defenses	6	17	0.00140997	V3.Lp_chr1_0G3596.1/V3.Lp_chr1_0G3598.1/V3.Lp_chr4_0G23846.1/V3.Lp_chr5_0G8362.1/V3.Lp_chr5_0G8364.1/V3.Lp_chr5_0G8366.1
GO:0052564	BP	response to immune response of other organism involved in symbiotic interaction	6	17	0.00140997	V3.Lp_chr1_0G3596.1/V3.Lp_chr1_0G3598.1/V3.Lp_chr4_0G23846.1/V3.Lp_chr5_0G8362.1/V3.Lp_chr5_0G8364.1/V3.Lp_chr5_0G8366.1
GO:0052572	BP	response to host immune response	6	17	0.00140997	V3.Lp_chr1_0G3596.1/V3.Lp_chr1_0G3598.1/V3.Lp_chr4_0G23846.1/V3.Lp_chr5_0G8362.1/V3.Lp_chr5_0G8364.1/V3.Lp_chr5_0G8366.1
GO:0075136	BP	response to host	6	17	0.00140997	V3.Lp_chr1_0G3596.1/V3.Lp_chr1_0G3598.1/V3.Lp_chr4_0G23846.1/V3.Lp_chr5_0G8362.1/V3.Lp_chr5_0G8364.1/V3.Lp_chr5_0G8366.1
GO:0010114	BP	response to red light	11	61	0.00143191	V3.Lp_chr2_0G10992.1/V3.Lp_chr2_0G10994.1/V3.Lp_chr2_0G10996.1/V3.Lp_chr2_0G11008.1/V3.Lp_chr2_0G11010.1/V3.Lp_chr2_0G11014.1/V3.Lp_chr2_0G11016.1/V3.Lp_chr2_0G11020.1/V3.Lp_chr2_0G11030.1/V3.Lp_chr2_0G22126.1/V3.Lp_chr2_0G22128.1
GO:0009651	BP	response to salt stress	38	444	0.00146287	V3.Lp_chr1_0G13238.1/V3.Lp_chr1_0G13244.1/V3.Lp_chr1_0G13442.1/V3.Lp_chr1_0G13444.1/V3.Lp_chr1_0G2796.1/V3.Lp_chr1_0G2798.1/V3.Lp_chr1_0G3596.1/V3.Lp_chr1_0G3598.1/V3.Lp_chr2_0G12914.1/V3.Lp_chr2_0G12916.1/V3.Lp_chr2_0G15942.1/V3.Lp_chr2_0G15946.1/V3.Lp_chr2_0G16030.1/V3.Lp_chr2_0G16032.1/V3.Lp_chr2_0G6878.1/V3.Lp_chr2_0G6880.1/V3.Lp_chr2_0G8104.1/V3.Lp_chr2_0G8106.1/V3.Lp_chr3_0G20910.1/V3.Lp_ch…
GO:0044550	BP	secondary metabolite biosynthetic process	20	174	0.00177191	V3.Lp_chr1_0G8764.1/V3.Lp_chr2_0G2162.1/V3.Lp_chr2_0G2164.1/V3.Lp_chr2_0G2166.1/V3.Lp_chr2_0G22126.1/V3.Lp_chr2_0G22128.1/V3.Lp_chr3_0G10148.1/V3.Lp_chr3_0G10150.1/V3.Lp_chr3_0G13636.1/V3.Lp_chr3_0G13638.1/V3.Lp_chr4_0G26150.1/V3.Lp_chr4_0G26156.1/V3.Lp_chr4_0G26170.1/V3.Lp_chr5_0G1016.1/V3.Lp_chr5_0G1110.1/V3.Lp_chr6_0G19718.1/V3.Lp_chr6_0G5390.1/V3.Lp_chr7_0.1G8882.1/V3.Lp_chr7_0.1G9296.1/V3.Lp…
GO:0042446	BP	hormone biosynthetic process	21	188	0.00177255	V3.Lp_chr2_0G19472.1/V3.Lp_chr2_0G2162.1/V3.Lp_chr2_0G2164.1/V3.Lp_chr2_0G2166.1/V3.Lp_chr2_0G964.1/V3.Lp_chr2_0G966.1/V3.Lp_chr4_0G10078.1/V3.Lp_chr4_0G27364.1/V3.Lp_chr4_0G27368.1/V3.Lp_chr4_0G29498.1/V3.Lp_chr4_0G3370.1/V3.Lp_chr5_0G1016.1/V3.Lp_chr5_0G1110.1/V3.Lp_chr6_0G20270.1/V3.Lp_chr6_0G20272.1/V3.Lp_chr6_0G5390.1/V3.Lp_chr6_0G6154.1/V3.Lp_chr6_0G6156.1/V3.Lp_chr6_0G7806.1/V3.Lp_chr7_0.1…
GO:0098656	BP	anion transmembrane transport	24	233	0.00198761	V3.Lp_chr1_0G10892.1/V3.Lp_chr1_0G10894.1/V3.Lp_chr1_0G11506.1/V3.Lp_chr1_0G11508.1/V3.Lp_chr1_0G19488.1/V3.Lp_chr1_0G9698.1/V3.Lp_chr1_0G9702.1/V3.Lp_chr3_0G12916.1/V3.Lp_chr3_0G12918.1/V3.Lp_chr3_0G16750.1/V3.Lp_chr4_0G9206.1/V3.Lp_chr4_0G9208.1/V3.Lp_chr4_0G9210.1/V3.Lp_chr6_0G1066.1/V3.Lp_chr6_0G1068.1/V3.Lp_chr6_0G14050.1/V3.Lp_chr6_0G894.1/V3.Lp_chr6_0G904.1/V3.Lp_chr6_0G906.1/V3.Lp_chr7_0.…
GO:0098754	BP	detoxification	19	164	0.00225848	V3.Lp_chr1_0G16780.1/V3.Lp_chr1_0G16784.1/V3.Lp_chr1_0G16786.1/V3.Lp_chr1_0G16792.1/V3.Lp_chr1_0G3596.1/V3.Lp_chr1_0G3598.1/V3.Lp_chr2_0G24350.1/V3.Lp_chr2_0G618.1/V3.Lp_chr3_0G10148.1/V3.Lp_chr3_0G10150.1/V3.Lp_chr3_0G23198.1/V3.Lp_chr3_0G23200.1/V3.Lp_chr4_0G23846.1/V3.Lp_chr5_0G6480.1/V3.Lp_chr5_0G6482.1/V3.Lp_chr5_0G8362.1/V3.Lp_chr5_0G8364.1/V3.Lp_chr5_0G8366.1/V3.Lp_chr6_0G8444.1
GO:0015718	BP	monocarboxylic acid transport	8	36	0.00288348	V3.Lp_chr3_0G12916.1/V3.Lp_chr3_0G12918.1/V3.Lp_chr4_0G9206.1/V3.Lp_chr4_0G9208.1/V3.Lp_chr4_0G9210.1/V3.Lp_chr7_0.1G5822.1/V3.Lp_chr7_0.1G5824.1/V3.Lp_chr7_0.1G5914.1
GO:0009644	BP	response to high light intensity	13	90	0.00304889	V3.Lp_chr2_0G10992.1/V3.Lp_chr2_0G10994.1/V3.Lp_chr2_0G10996.1/V3.Lp_chr2_0G11008.1/V3.Lp_chr2_0G11010.1/V3.Lp_chr2_0G11014.1/V3.Lp_chr2_0G11016.1/V3.Lp_chr2_0G11020.1/V3.Lp_chr2_0G11030.1/V3.Lp_chr2_0G22790.1/V3.Lp_chr2_0G22794.1/V3.Lp_chr4_0G5608.1/V3.Lp_chr4_0G5610.1
GO:0006335	BP	DNA replication-dependent nucleosome assembly	5	13	0.00323461	V3.Lp_chr2_0G12550.1/V3.Lp_chr2_0G12552.1/V3.Lp_chr2_0G12554.1/V3.Lp_chr2_0G17710.1/V3.Lp_chr2_0G17716.1
GO:0034723	BP	DNA replication-dependent nucleosome organization	5	13	0.00323461	V3.Lp_chr2_0G12550.1/V3.Lp_chr2_0G12552.1/V3.Lp_chr2_0G12554.1/V3.Lp_chr2_0G17710.1/V3.Lp_chr2_0G17716.1
GO:0010224	BP	response to UV-B	11	68	0.00342297	V3.Lp_chr2_0G10992.1/V3.Lp_chr2_0G10994.1/V3.Lp_chr2_0G10996.1/V3.Lp_chr2_0G11008.1/V3.Lp_chr2_0G11010.1/V3.Lp_chr2_0G11014.1/V3.Lp_chr2_0G11016.1/V3.Lp_chr2_0G11020.1/V3.Lp_chr2_0G11030.1/V3.Lp_chr7_0.1G11126.1/V3.Lp_chr7_0.1G8882.1
GO:0009751	BP	response to salicylic acid	23	232	0.00434875	V3.Lp_chr2_0G15942.1/V3.Lp_chr2_0G15946.1/V3.Lp_chr2_0G6878.1/V3.Lp_chr2_0G6880.1/V3.Lp_chr3_0G16662.1/V3.Lp_chr3_0G16664.1/V3.Lp_chr3_0G8298.1/V3.Lp_chr3_0G8300.1/V3.Lp_chr4_0G12642.1/V3.Lp_chr4_0G12644.1/V3.Lp_chr5_0G1016.1/V3.Lp_chr5_0G1110.1/V3.Lp_chr5_0G11484.1/V3.Lp_chr5_0G11486.1/V3.Lp_chr6_0G19574.1/V3.Lp_chr6_0G19576.1/V3.Lp_chr6_0G20270.1/V3.Lp_chr6_0G20272.1/V3.Lp_chr6_0G5390.1/V3.Lp_c…
GO:1990641	BP	response to iron ion starvation	5	14	0.00446315	V3.Lp_chr3_0G21740.1/V3.Lp_chr3_0G21742.1/V3.Lp_chr3_0G21744.1/V3.Lp_chr3_0G24494.1/V3.Lp_chr3_0G24496.1
GO:0015807	BP	L-amino acid transport	7	30	0.00472412	V3.Lp_chr1_0G11506.1/V3.Lp_chr1_0G11508.1/V3.Lp_chr3_0G12916.1/V3.Lp_chr3_0G12918.1/V3.Lp_chr6_0G14050.1/V3.Lp_chr7_0.1G180.1/V3.Lp_chr7_0.1G182.1
GO:1902475	BP	L-alpha-amino acid transmembrane transport	7	30	0.00472412	V3.Lp_chr1_0G11506.1/V3.Lp_chr1_0G11508.1/V3.Lp_chr3_0G12916.1/V3.Lp_chr3_0G12918.1/V3.Lp_chr6_0G14050.1/V3.Lp_chr7_0.1G180.1/V3.Lp_chr7_0.1G182.1
GO:0015696	BP	ammonium transport	6	22	0.00513874	V3.Lp_chr4_0G3754.1/V3.Lp_chr4_0G3756.1/V3.Lp_chr4_0G9206.1/V3.Lp_chr4_0G9208.1/V3.Lp_chr4_0G9210.1/V3.Lp_chr6_0G14050.1
GO:0071482	BP	cellular response to light stimulus	13	97	0.00544858	V3.Lp_chr2_0G10992.1/V3.Lp_chr2_0G10994.1/V3.Lp_chr2_0G10996.1/V3.Lp_chr2_0G11008.1/V3.Lp_chr2_0G11010.1/V3.Lp_chr2_0G11014.1/V3.Lp_chr2_0G11016.1/V3.Lp_chr2_0G11020.1/V3.Lp_chr2_0G11030.1/V3.Lp_chr3_0G3022.1/V3.Lp_chr4_0G21654.1/V3.Lp_chr4_0G21656.1/V3.Lp_chr4_0G21658.1
GO:0071478	BP	cellular response to radiation	14	110	0.00553794	V3.Lp_chr2_0G10992.1/V3.Lp_chr2_0G10994.1/V3.Lp_chr2_0G10996.1/V3.Lp_chr2_0G11008.1/V3.Lp_chr2_0G11010.1/V3.Lp_chr2_0G11014.1/V3.Lp_chr2_0G11016.1/V3.Lp_chr2_0G11020.1/V3.Lp_chr2_0G11030.1/V3.Lp_chr3_0G22514.1/V3.Lp_chr3_0G3022.1/V3.Lp_chr4_0G21654.1/V3.Lp_chr4_0G21656.1/V3.Lp_chr4_0G21658.1
GO:0045926	BP	negative regulation of growth	10	62	0.00581091	V3.Lp_chr1_0G3596.1/V3.Lp_chr1_0G3598.1/V3.Lp_chr2_0G1208.1/V3.Lp_chr2_0G1210.1/V3.Lp_chr2_0G19040.1/V3.Lp_chr2_0G19044.1/V3.Lp_chr4_0G23846.1/V3.Lp_chr5_0G8362.1/V3.Lp_chr5_0G8364.1/V3.Lp_chr5_0G8366.1
GO:1903825	BP	organic acid transmembrane transport	14	111	0.00581091	V3.Lp_chr1_0G11506.1/V3.Lp_chr1_0G11508.1/V3.Lp_chr1_0G19488.1/V3.Lp_chr3_0G12916.1/V3.Lp_chr3_0G12918.1/V3.Lp_chr4_0G9206.1/V3.Lp_chr4_0G9208.1/V3.Lp_chr4_0G9210.1/V3.Lp_chr6_0G14050.1/V3.Lp_chr7_0.1G180.1/V3.Lp_chr7_0.1G182.1/V3.Lp_chr7_0.1G5822.1/V3.Lp_chr7_0.1G5824.1/V3.Lp_chr7_0.1G5914.1
GO:1905039	BP	carboxylic acid transmembrane transport	14	111	0.00581091	V3.Lp_chr1_0G11506.1/V3.Lp_chr1_0G11508.1/V3.Lp_chr1_0G19488.1/V3.Lp_chr3_0G12916.1/V3.Lp_chr3_0G12918.1/V3.Lp_chr4_0G9206.1/V3.Lp_chr4_0G9208.1/V3.Lp_chr4_0G9210.1/V3.Lp_chr6_0G14050.1/V3.Lp_chr7_0.1G180.1/V3.Lp_chr7_0.1G182.1/V3.Lp_chr7_0.1G5822.1/V3.Lp_chr7_0.1G5824.1/V3.Lp_chr7_0.1G5914.1
GO:1902170	BP	cellular response to reactive nitrogen species	8	41	0.00581091	V3.Lp_chr3_0G21740.1/V3.Lp_chr3_0G21742.1/V3.Lp_chr3_0G21744.1/V3.Lp_chr6_0G1066.1/V3.Lp_chr6_0G1068.1/V3.Lp_chr6_0G894.1/V3.Lp_chr6_0G904.1/V3.Lp_chr6_0G906.1
GO:0000302	BP	response to reactive oxygen species	20	195	0.00597569	V3.Lp_chr2_0G15942.1/V3.Lp_chr2_0G15946.1/V3.Lp_chr3_0G16662.1/V3.Lp_chr3_0G16664.1/V3.Lp_chr3_0G20910.1/V3.Lp_chr3_0G21740.1/V3.Lp_chr3_0G21742.1/V3.Lp_chr3_0G21744.1/V3.Lp_chr3_0G24494.1/V3.Lp_chr3_0G24496.1/V3.Lp_chr4_0G11098.1/V3.Lp_chr4_0G12642.1/V3.Lp_chr4_0G12644.1/V3.Lp_chr5_0G1016.1/V3.Lp_chr5_0G1110.1/V3.Lp_chr5_0G11484.1/V3.Lp_chr5_0G11486.1/V3.Lp_chr6_0G5390.1/V3.Lp_chr6_0G6670.1/V3.L…
GO:0071489	BP	cellular response to red or far red light	9	52	0.00632615	V3.Lp_chr2_0G10992.1/V3.Lp_chr2_0G10994.1/V3.Lp_chr2_0G10996.1/V3.Lp_chr2_0G11008.1/V3.Lp_chr2_0G11010.1/V3.Lp_chr2_0G11014.1/V3.Lp_chr2_0G11016.1/V3.Lp_chr2_0G11020.1/V3.Lp_chr2_0G11030.1
GO:0001824	BP	blastocyst development	5	16	0.00748394	V3.Lp_chr2_0G12550.1/V3.Lp_chr2_0G12552.1/V3.Lp_chr2_0G12554.1/V3.Lp_chr2_0G17710.1/V3.Lp_chr2_0G17716.1
GO:0015695	BP	organic cation transport	6	24	0.00748394	V3.Lp_chr4_0G3754.1/V3.Lp_chr4_0G3756.1/V3.Lp_chr4_0G9206.1/V3.Lp_chr4_0G9208.1/V3.Lp_chr4_0G9210.1/V3.Lp_chr6_0G14050.1
GO:0044070	BP	regulation of anion transport	6	24	0.00748394	V3.Lp_chr5_0G18322.1/V3.Lp_chr5_0G18324.1/V3.Lp_chr7_0.1G9866.1/V3.Lp_chr7_0.1G9868.1/V3.Lp_chr7_0.1G9870.1/V3.Lp_chr7_0.1G9872.1
GO:0045088	BP	regulation of innate immune response	17	156	0.00757103	V3.Lp_chr1_0G3596.1/V3.Lp_chr1_0G3598.1/V3.Lp_chr1_0G4228.1/V3.Lp_chr1_0G4238.1/V3.Lp_chr2_0G18718.1/V3.Lp_chr2_0G2162.1/V3.Lp_chr2_0G2164.1/V3.Lp_chr2_0G2166.1/V3.Lp_chr3_0G21740.1/V3.Lp_chr3_0G21742.1/V3.Lp_chr3_0G21744.1/V3.Lp_chr3_0G8298.1/V3.Lp_chr3_0G8300.1/V3.Lp_chr4_0G23846.1/V3.Lp_chr5_0G8362.1/V3.Lp_chr5_0G8364.1/V3.Lp_chr5_0G8366.1
GO:0010039	BP	response to iron ion	10	65	0.00761904	V3.Lp_chr1_0G9194.1/V3.Lp_chr1_0G9196.1/V3.Lp_chr2_0G18608.1/V3.Lp_chr2_0G18610.1/V3.Lp_chr2_0G18612.1/V3.Lp_chr3_0G21740.1/V3.Lp_chr3_0G21742.1/V3.Lp_chr3_0G21744.1/V3.Lp_chr4_0G3370.1/V3.Lp_chr6_0G7806.1
GO:0010817	BP	regulation of hormone levels	36	458	0.00764368	V3.Lp_chr2_0G1208.1/V3.Lp_chr2_0G1210.1/V3.Lp_chr2_0G18060.1/V3.Lp_chr2_0G18062.1/V3.Lp_chr2_0G19040.1/V3.Lp_chr2_0G19044.1/V3.Lp_chr2_0G19472.1/V3.Lp_chr2_0G2162.1/V3.Lp_chr2_0G2164.1/V3.Lp_chr2_0G2166.1/V3.Lp_chr2_0G964.1/V3.Lp_chr2_0G966.1/V3.Lp_chr3_0G1516.1/V3.Lp_chr3_0G1518.1/V3.Lp_chr3_0G19590.1/V3.Lp_chr3_0G19594.1/V3.Lp_chr4_0G10078.1/V3.Lp_chr4_0G27364.1/V3.Lp_chr4_0G27368.1/V3.Lp_chr4_…
GO:0072593	BP	reactive oxygen species metabolic process	11	77	0.00765652	V3.Lp_chr1_0G3596.1/V3.Lp_chr1_0G3598.1/V3.Lp_chr1_0G9252.1/V3.Lp_chr1_0G9254.1/V3.Lp_chr3_0G26180.1/V3.Lp_chr3_0G26182.1/V3.Lp_chr4_0G23846.1/V3.Lp_chr5_0G8362.1/V3.Lp_chr5_0G8364.1/V3.Lp_chr5_0G8366.1/V3.Lp_chr6_0G14270.1
GO:0009723	BP	response to ethylene	21	216	0.00801008	V3.Lp_chr2_0G18718.1/V3.Lp_chr2_0G24520.1/V3.Lp_chr2_0G24522.1/V3.Lp_chr3_0G21740.1/V3.Lp_chr3_0G21742.1/V3.Lp_chr3_0G21744.1/V3.Lp_chr3_0G24494.1/V3.Lp_chr3_0G24496.1/V3.Lp_chr4_0G12642.1/V3.Lp_chr4_0G12644.1/V3.Lp_chr4_0G3370.1/V3.Lp_chr4_0G4042.1/V3.Lp_chr5_0G1016.1/V3.Lp_chr5_0G1110.1/V3.Lp_chr6_0G10350.1/V3.Lp_chr6_0G10352.1/V3.Lp_chr6_0G10354.1/V3.Lp_chr6_0G5390.1/V3.Lp_chr6_0G7806.1/V3.Lp_…
GO:0009611	BP	response to wounding	22	232	0.00831928	V3.Lp_chr2_0G15942.1/V3.Lp_chr2_0G15946.1/V3.Lp_chr2_0G2162.1/V3.Lp_chr2_0G2164.1/V3.Lp_chr2_0G2166.1/V3.Lp_chr2_0G6878.1/V3.Lp_chr2_0G6880.1/V3.Lp_chr3_0G16766.1/V3.Lp_chr3_0G8298.1/V3.Lp_chr3_0G8300.1/V3.Lp_chr4_0G12642.1/V3.Lp_chr4_0G12644.1/V3.Lp_chr4_0G13122.1/V3.Lp_chr5_0G1016.1/V3.Lp_chr5_0G1110.1/V3.Lp_chr6_0G1558.1/V3.Lp_chr6_0G1560.1/V3.Lp_chr6_0G5390.1/V3.Lp_chr6_0G6154.1/V3.Lp_chr6_0G…
GO:0015706	BP	nitrate transport	8	44	0.00843097	V3.Lp_chr1_0G10892.1/V3.Lp_chr1_0G10894.1/V3.Lp_chr3_0G16750.1/V3.Lp_chr6_0G1066.1/V3.Lp_chr6_0G1068.1/V3.Lp_chr6_0G894.1/V3.Lp_chr6_0G904.1/V3.Lp_chr6_0G906.1
GO:0002239	BP	response to oomycetes	9	55	0.00862462	V3.Lp_chr2_0G2162.1/V3.Lp_chr2_0G2164.1/V3.Lp_chr2_0G2166.1/V3.Lp_chr4_0G26150.1/V3.Lp_chr4_0G26156.1/V3.Lp_chr4_0G26170.1/V3.Lp_chr7_0.1G2132.1/V3.Lp_chr7_0.1G5840.1/V3.Lp_chr7_0.1G5842.1
GO:0036293	BP	response to decreased oxygen levels	12	91	0.0086877	V3.Lp_chr1_0G4228.1/V3.Lp_chr1_0G4238.1/V3.Lp_chr1_0G6938.1/V3.Lp_chr1_0G6940.1/V3.Lp_chr2_0G16030.1/V3.Lp_chr2_0G16032.1/V3.Lp_chr3_0G8298.1/V3.Lp_chr3_0G8300.1/V3.Lp_chr4_0G11098.1/V3.Lp_chr4_0G3370.1/V3.Lp_chr6_0G7806.1/V3.Lp_chr7_0.1G10894.1
GO:0098869	BP	cellular oxidant detoxification	15	131	0.00881118	V3.Lp_chr1_0G16780.1/V3.Lp_chr1_0G16784.1/V3.Lp_chr1_0G16786.1/V3.Lp_chr1_0G16792.1/V3.Lp_chr1_0G3596.1/V3.Lp_chr1_0G3598.1/V3.Lp_chr2_0G24350.1/V3.Lp_chr2_0G618.1/V3.Lp_chr3_0G10148.1/V3.Lp_chr3_0G10150.1/V3.Lp_chr4_0G23846.1/V3.Lp_chr5_0G8362.1/V3.Lp_chr5_0G8364.1/V3.Lp_chr5_0G8366.1/V3.Lp_chr6_0G8444.1
GO:0009637	BP	response to blue light	11	79	0.00900329	V3.Lp_chr2_0G10992.1/V3.Lp_chr2_0G10994.1/V3.Lp_chr2_0G10996.1/V3.Lp_chr2_0G11008.1/V3.Lp_chr2_0G11010.1/V3.Lp_chr2_0G11014.1/V3.Lp_chr2_0G11016.1/V3.Lp_chr2_0G11020.1/V3.Lp_chr2_0G11030.1/V3.Lp_chr7_0.1G6648.1/V3.Lp_chr7_0.1G6650.1
GO:0006336	BP	DNA replication-independent nucleosome assembly	5	17	0.00909353	V3.Lp_chr2_0G12550.1/V3.Lp_chr2_0G12552.1/V3.Lp_chr2_0G12554.1/V3.Lp_chr2_0G17710.1/V3.Lp_chr2_0G17716.1
GO:0070482	BP	response to oxygen levels	12	92	0.00932232	V3.Lp_chr1_0G4228.1/V3.Lp_chr1_0G4238.1/V3.Lp_chr1_0G6938.1/V3.Lp_chr1_0G6940.1/V3.Lp_chr2_0G16030.1/V3.Lp_chr2_0G16032.1/V3.Lp_chr3_0G8298.1/V3.Lp_chr3_0G8300.1/V3.Lp_chr4_0G11098.1/V3.Lp_chr4_0G3370.1/V3.Lp_chr6_0G7806.1/V3.Lp_chr7_0.1G10894.1
GO:0015849	BP	organic acid transport	14	120	0.0106063	V3.Lp_chr1_0G11506.1/V3.Lp_chr1_0G11508.1/V3.Lp_chr1_0G19488.1/V3.Lp_chr3_0G12916.1/V3.Lp_chr3_0G12918.1/V3.Lp_chr4_0G9206.1/V3.Lp_chr4_0G9208.1/V3.Lp_chr4_0G9210.1/V3.Lp_chr6_0G14050.1/V3.Lp_chr7_0.1G180.1/V3.Lp_chr7_0.1G182.1/V3.Lp_chr7_0.1G5822.1/V3.Lp_chr7_0.1G5824.1/V3.Lp_chr7_0.1G5914.1
GO:0046942	BP	carboxylic acid transport	14	120	0.0106063	V3.Lp_chr1_0G11506.1/V3.Lp_chr1_0G11508.1/V3.Lp_chr1_0G19488.1/V3.Lp_chr3_0G12916.1/V3.Lp_chr3_0G12918.1/V3.Lp_chr4_0G9206.1/V3.Lp_chr4_0G9208.1/V3.Lp_chr4_0G9210.1/V3.Lp_chr6_0G14050.1/V3.Lp_chr7_0.1G180.1/V3.Lp_chr7_0.1G182.1/V3.Lp_chr7_0.1G5822.1/V3.Lp_chr7_0.1G5824.1/V3.Lp_chr7_0.1G5914.1
GO:1990748	BP	cellular detoxification	15	134	0.0106796	V3.Lp_chr1_0G16780.1/V3.Lp_chr1_0G16784.1/V3.Lp_chr1_0G16786.1/V3.Lp_chr1_0G16792.1/V3.Lp_chr1_0G3596.1/V3.Lp_chr1_0G3598.1/V3.Lp_chr2_0G24350.1/V3.Lp_chr2_0G618.1/V3.Lp_chr3_0G10148.1/V3.Lp_chr3_0G10150.1/V3.Lp_chr4_0G23846.1/V3.Lp_chr5_0G8362.1/V3.Lp_chr5_0G8364.1/V3.Lp_chr5_0G8366.1/V3.Lp_chr6_0G8444.1
GO:0001701	BP	in utero embryonic development	5	18	0.0114671	V3.Lp_chr2_0G12550.1/V3.Lp_chr2_0G12552.1/V3.Lp_chr2_0G12554.1/V3.Lp_chr2_0G17710.1/V3.Lp_chr2_0G17716.1
GO:0072488	BP	ammonium transmembrane transport	5	18	0.0114671	V3.Lp_chr4_0G3754.1/V3.Lp_chr4_0G3756.1/V3.Lp_chr4_0G9206.1/V3.Lp_chr4_0G9208.1/V3.Lp_chr4_0G9210.1
GO:1901698	BP	response to nitrogen compound	33	421	0.0118106	V3.Lp_chr1_0G10892.1/V3.Lp_chr1_0G10894.1/V3.Lp_chr1_0G18894.1/V3.Lp_chr1_0G18896.1/V3.Lp_chr2_0G15942.1/V3.Lp_chr2_0G15946.1/V3.Lp_chr2_0G18718.1/V3.Lp_chr2_0G6878.1/V3.Lp_chr2_0G6880.1/V3.Lp_chr3_0G21740.1/V3.Lp_chr3_0G21742.1/V3.Lp_chr3_0G21744.1/V3.Lp_chr3_0G22514.1/V3.Lp_chr3_0G24494.1/V3.Lp_chr3_0G24496.1/V3.Lp_chr3_0G8298.1/V3.Lp_chr3_0G8300.1/V3.Lp_chr4_0G11098.1/V3.Lp_chr4_0G4042.1/V3.Lp…
GO:0009809	BP	lignin biosynthetic process	9	59	0.0129297	V3.Lp_chr3_0G10148.1/V3.Lp_chr3_0G10150.1/V3.Lp_chr3_0G13636.1/V3.Lp_chr3_0G13638.1/V3.Lp_chr5_0G1016.1/V3.Lp_chr5_0G1110.1/V3.Lp_chr6_0G19718.1/V3.Lp_chr6_0G5390.1/V3.Lp_chr7_0.1G8882.1
GO:0006749	BP	glutathione metabolic process	8	48	0.0134455	V3.Lp_chr2_0G22224.1/V3.Lp_chr2_0G22226.1/V3.Lp_chr2_0G22232.1/V3.Lp_chr2_0G22234.1/V3.Lp_chr3_0G16662.1/V3.Lp_chr3_0G16664.1/V3.Lp_chr3_0G23198.1/V3.Lp_chr3_0G23200.1
GO:0016102	BP	diterpenoid biosynthetic process	8	49	0.0152613	V3.Lp_chr2_0G964.1/V3.Lp_chr2_0G966.1/V3.Lp_chr4_0G3370.1/V3.Lp_chr6_0G1558.1/V3.Lp_chr6_0G1560.1/V3.Lp_chr6_0G7806.1/V3.Lp_chr7_0.1G9296.1/V3.Lp_chr7_0.1G9298.1
GO:0071555	BP	cell wall organization	17	170	0.0162427	V3.Lp_chr1_0G16780.1/V3.Lp_chr1_0G16784.1/V3.Lp_chr1_0G16786.1/V3.Lp_chr1_0G16792.1/V3.Lp_chr2_0G2162.1/V3.Lp_chr2_0G2164.1/V3.Lp_chr2_0G2166.1/V3.Lp_chr2_0G618.1/V3.Lp_chr3_0G11188.1/V3.Lp_chr3_0G11190.1/V3.Lp_chr4_0G23468.1/V3.Lp_chr4_0G3668.1/V3.Lp_chr4_0G3670.1/V3.Lp_chr4_0G5270.1/V3.Lp_chr6_0G14104.1/V3.Lp_chr6_0G14106.1/V3.Lp_chr6_0G8444.1
GO:0034724	BP	DNA replication-independent nucleosome organization	5	20	0.0179283	V3.Lp_chr2_0G12550.1/V3.Lp_chr2_0G12552.1/V3.Lp_chr2_0G12554.1/V3.Lp_chr2_0G17710.1/V3.Lp_chr2_0G17716.1
GO:0043486	BP	histone exchange	5	20	0.0179283	V3.Lp_chr2_0G12550.1/V3.Lp_chr2_0G12552.1/V3.Lp_chr2_0G12554.1/V3.Lp_chr2_0G17710.1/V3.Lp_chr2_0G17716.1
GO:0009639	BP	response to red or far red light	17	172	0.0181102	V3.Lp_chr2_0G10992.1/V3.Lp_chr2_0G10994.1/V3.Lp_chr2_0G10996.1/V3.Lp_chr2_0G11008.1/V3.Lp_chr2_0G11010.1/V3.Lp_chr2_0G11014.1/V3.Lp_chr2_0G11016.1/V3.Lp_chr2_0G11020.1/V3.Lp_chr2_0G11030.1/V3.Lp_chr2_0G22126.1/V3.Lp_chr2_0G22128.1/V3.Lp_chr2_0G24520.1/V3.Lp_chr2_0G24522.1/V3.Lp_chr7_0.1G5686.1/V3.Lp_chr7_0.1G5688.1/V3.Lp_chr7_0.1G6648.1/V3.Lp_chr7_0.1G6650.1
GO:0045089	BP	positive regulation of innate immune response	12	101	0.0187202	V3.Lp_chr1_0G3596.1/V3.Lp_chr1_0G3598.1/V3.Lp_chr1_0G4228.1/V3.Lp_chr1_0G4238.1/V3.Lp_chr2_0G18718.1/V3.Lp_chr3_0G21740.1/V3.Lp_chr3_0G21742.1/V3.Lp_chr3_0G21744.1/V3.Lp_chr4_0G23846.1/V3.Lp_chr5_0G8362.1/V3.Lp_chr5_0G8364.1/V3.Lp_chr5_0G8366.1
GO:0010150	BP	leaf senescence	13	115	0.0190719	V3.Lp_chr2_0G23666.1/V3.Lp_chr3_0G20280.1/V3.Lp_chr3_0G20282.1/V3.Lp_chr5_0G11484.1/V3.Lp_chr5_0G11486.1/V3.Lp_chr6_0G17628.1/V3.Lp_chr7_0.1G1438.1/V3.Lp_chr7_0.1G1440.1/V3.Lp_chr7_0.1G1442.1/V3.Lp_chr7_0.1G1448.1/V3.Lp_chr7_0.1G1450.1/V3.Lp_chr7_0.1G5840.1/V3.Lp_chr7_0.1G5842.1
GO:0009808	BP	lignin metabolic process	9	64	0.0214486	V3.Lp_chr3_0G10148.1/V3.Lp_chr3_0G10150.1/V3.Lp_chr3_0G13636.1/V3.Lp_chr3_0G13638.1/V3.Lp_chr5_0G1016.1/V3.Lp_chr5_0G1110.1/V3.Lp_chr6_0G19718.1/V3.Lp_chr6_0G5390.1/V3.Lp_chr7_0.1G8882.1
GO:0052314	BP	phytoalexin metabolic process	5	21	0.0214486	V3.Lp_chr2_0G2162.1/V3.Lp_chr2_0G2164.1/V3.Lp_chr2_0G2166.1/V3.Lp_chr7_0.1G9296.1/V3.Lp_chr7_0.1G9298.1
GO:0052315	BP	phytoalexin biosynthetic process	5	21	0.0214486	V3.Lp_chr2_0G2162.1/V3.Lp_chr2_0G2164.1/V3.Lp_chr2_0G2166.1/V3.Lp_chr7_0.1G9296.1/V3.Lp_chr7_0.1G9298.1
GO:0071249	BP	cellular response to nitrate	5	21	0.0214486	V3.Lp_chr6_0G1066.1/V3.Lp_chr6_0G1068.1/V3.Lp_chr6_0G894.1/V3.Lp_chr6_0G904.1/V3.Lp_chr6_0G906.1
GO:0006721	BP	terpenoid metabolic process	15	146	0.0217989	V3.Lp_chr2_0G22126.1/V3.Lp_chr2_0G22128.1/V3.Lp_chr2_0G8104.1/V3.Lp_chr2_0G8106.1/V3.Lp_chr2_0G964.1/V3.Lp_chr2_0G966.1/V3.Lp_chr3_0G11766.1/V3.Lp_chr4_0G3328.1/V3.Lp_chr4_0G3330.1/V3.Lp_chr4_0G3370.1/V3.Lp_chr6_0G1558.1/V3.Lp_chr6_0G1560.1/V3.Lp_chr6_0G7806.1/V3.Lp_chr7_0.1G9296.1/V3.Lp_chr7_0.1G9298.1
GO:0010083	BP	regulation of vegetative meristem growth	4	13	0.0221361	V3.Lp_chr2_0G1208.1/V3.Lp_chr2_0G1210.1/V3.Lp_chr2_0G19040.1/V3.Lp_chr2_0G19044.1
GO:0051240	BP	positive regulation of multicellular organismal process	19	208	0.0228786	V3.Lp_chr1_0G12460.1/V3.Lp_chr1_0G12462.1/V3.Lp_chr2_0G10992.1/V3.Lp_chr2_0G10994.1/V3.Lp_chr2_0G10996.1/V3.Lp_chr2_0G11008.1/V3.Lp_chr2_0G11010.1/V3.Lp_chr2_0G11014.1/V3.Lp_chr2_0G11016.1/V3.Lp_chr2_0G11020.1/V3.Lp_chr2_0G11030.1/V3.Lp_chr2_0G5608.1/V3.Lp_chr2_0G5610.1/V3.Lp_chr2_0G8104.1/V3.Lp_chr2_0G8106.1/V3.Lp_chr4_0G17118.1/V3.Lp_chr4_0G17120.1/V3.Lp_chr4_0G5312.1/V3.Lp_chr6_0G9008.1
GO:0016054	BP	organic acid catabolic process	13	119	0.0237853	V3.Lp_chr1_0G6938.1/V3.Lp_chr1_0G6940.1/V3.Lp_chr2_0G2162.1/V3.Lp_chr2_0G2164.1/V3.Lp_chr2_0G2166.1/V3.Lp_chr2_0G8104.1/V3.Lp_chr2_0G8106.1/V3.Lp_chr3_0G22806.1/V3.Lp_chr3_0G22808.1/V3.Lp_chr4_0G6906.1/V3.Lp_chr5_0G6480.1/V3.Lp_chr5_0G6482.1/V3.Lp_chr6_0G12756.1
GO:0046395	BP	carboxylic acid catabolic process	13	119	0.0237853	V3.Lp_chr1_0G6938.1/V3.Lp_chr1_0G6940.1/V3.Lp_chr2_0G2162.1/V3.Lp_chr2_0G2164.1/V3.Lp_chr2_0G2166.1/V3.Lp_chr2_0G8104.1/V3.Lp_chr2_0G8106.1/V3.Lp_chr3_0G22806.1/V3.Lp_chr3_0G22808.1/V3.Lp_chr4_0G6906.1/V3.Lp_chr5_0G6480.1/V3.Lp_chr5_0G6482.1/V3.Lp_chr6_0G12756.1
GO:0097237	BP	cellular response to toxic substance	15	148	0.0237853	V3.Lp_chr1_0G16780.1/V3.Lp_chr1_0G16784.1/V3.Lp_chr1_0G16786.1/V3.Lp_chr1_0G16792.1/V3.Lp_chr1_0G3596.1/V3.Lp_chr1_0G3598.1/V3.Lp_chr2_0G24350.1/V3.Lp_chr2_0G618.1/V3.Lp_chr3_0G10148.1/V3.Lp_chr3_0G10150.1/V3.Lp_chr4_0G23846.1/V3.Lp_chr5_0G8362.1/V3.Lp_chr5_0G8364.1/V3.Lp_chr5_0G8366.1/V3.Lp_chr6_0G8444.1
GO:0009403	BP	toxin biosynthetic process	5	22	0.0245275	V3.Lp_chr2_0G2162.1/V3.Lp_chr2_0G2164.1/V3.Lp_chr2_0G2166.1/V3.Lp_chr7_0.1G9296.1/V3.Lp_chr7_0.1G9298.1
GO:0010037	BP	response to carbon dioxide	5	22	0.0245275	V3.Lp_chr3_0G13726.1/V3.Lp_chr3_0G13728.1/V3.Lp_chr3_0G13730.1/V3.Lp_chr5_0G7606.1/V3.Lp_chr5_0G7610.1
GO:0010112	BP	regulation of systemic acquired resistance	5	22	0.0245275	V3.Lp_chr2_0G2162.1/V3.Lp_chr2_0G2164.1/V3.Lp_chr2_0G2166.1/V3.Lp_chr3_0G8298.1/V3.Lp_chr3_0G8300.1
GO:0043009	BP	chordate embryonic development	5	22	0.0245275	V3.Lp_chr2_0G12550.1/V3.Lp_chr2_0G12552.1/V3.Lp_chr2_0G12554.1/V3.Lp_chr2_0G17710.1/V3.Lp_chr2_0G17716.1
GO:0072347	BP	response to anesthetic	5	22	0.0245275	V3.Lp_chr3_0G13726.1/V3.Lp_chr3_0G13728.1/V3.Lp_chr3_0G13730.1/V3.Lp_chr5_0G7606.1/V3.Lp_chr5_0G7610.1
GO:0001666	BP	response to hypoxia	10	79	0.0246485	V3.Lp_chr1_0G4228.1/V3.Lp_chr1_0G4238.1/V3.Lp_chr1_0G6938.1/V3.Lp_chr1_0G6940.1/V3.Lp_chr3_0G8298.1/V3.Lp_chr3_0G8300.1/V3.Lp_chr4_0G11098.1/V3.Lp_chr4_0G3370.1/V3.Lp_chr6_0G7806.1/V3.Lp_chr7_0.1G10894.1
GO:0032787	BP	monocarboxylic acid metabolic process	28	360	0.0252953	V3.Lp_chr1_0G9252.1/V3.Lp_chr1_0G9254.1/V3.Lp_chr2_0G2162.1/V3.Lp_chr2_0G2164.1/V3.Lp_chr2_0G2166.1/V3.Lp_chr2_0G22126.1/V3.Lp_chr2_0G22128.1/V3.Lp_chr2_0G8104.1/V3.Lp_chr2_0G8106.1/V3.Lp_chr3_0G22806.1/V3.Lp_chr3_0G22808.1/V3.Lp_chr4_0G10078.1/V3.Lp_chr4_0G19688.1/V3.Lp_chr4_0G19694.1/V3.Lp_chr4_0G22030.1/V3.Lp_chr4_0G22032.1/V3.Lp_chr4_0G27364.1/V3.Lp_chr4_0G27368.1/V3.Lp_chr4_0G29498.1/V3.Lp_c…
GO:0009695	BP	jasmonic acid biosynthetic process	6	32	0.0252953	V3.Lp_chr4_0G10078.1/V3.Lp_chr4_0G27364.1/V3.Lp_chr4_0G27368.1/V3.Lp_chr4_0G29498.1/V3.Lp_chr6_0G6154.1/V3.Lp_chr6_0G6156.1
GO:0009768	BP	photosynthesis, light harvesting in photosystem I	4	14	0.0270317	V3.Lp_chr6_0G5682.1/V3.Lp_chr6_0G5684.1/V3.Lp_chr6_0G5688.1/V3.Lp_chr7_0.1G2532.1
GO:0042214	BP	terpene metabolic process	4	14	0.0270317	V3.Lp_chr6_0G1558.1/V3.Lp_chr6_0G1560.1/V3.Lp_chr7_0.1G9296.1/V3.Lp_chr7_0.1G9298.1
GO:1905613	BP	egulation of developmental vegetative growth	4	14	0.0270317	V3.Lp_chr2_0G1208.1/V3.Lp_chr2_0G1210.1/V3.Lp_chr2_0G19040.1/V3.Lp_chr2_0G19044.1
GO:0090693	BP	plant organ senescence	13	122	0.0274462	V3.Lp_chr2_0G23666.1/V3.Lp_chr3_0G20280.1/V3.Lp_chr3_0G20282.1/V3.Lp_chr5_0G11484.1/V3.Lp_chr5_0G11486.1/V3.Lp_chr6_0G17628.1/V3.Lp_chr7_0.1G1438.1/V3.Lp_chr7_0.1G1440.1/V3.Lp_chr7_0.1G1442.1/V3.Lp_chr7_0.1G1448.1/V3.Lp_chr7_0.1G1450.1/V3.Lp_chr7_0.1G5840.1/V3.Lp_chr7_0.1G5842.1
GO:0046677	BP	response to antibiotic	27	346	0.027684	V3.Lp_chr2_0G15942.1/V3.Lp_chr2_0G15946.1/V3.Lp_chr2_0G6878.1/V3.Lp_chr2_0G6880.1/V3.Lp_chr3_0G16662.1/V3.Lp_chr3_0G16664.1/V3.Lp_chr3_0G20910.1/V3.Lp_chr3_0G8298.1/V3.Lp_chr3_0G8300.1/V3.Lp_chr4_0G11098.1/V3.Lp_chr4_0G12642.1/V3.Lp_chr4_0G12644.1/V3.Lp_chr5_0G1016.1/V3.Lp_chr5_0G1110.1/V3.Lp_chr5_0G11484.1/V3.Lp_chr5_0G11486.1/V3.Lp_chr6_0G19574.1/V3.Lp_chr6_0G19576.1/V3.Lp_chr6_0G20270.1/V3.Lp_…
GO:0046685	BP	response to arsenic-containing substance	5	23	0.0282415	V3.Lp_chr1_0G9698.1/V3.Lp_chr1_0G9702.1/V3.Lp_chr3_0G22514.1/V3.Lp_chr3_0G24494.1/V3.Lp_chr3_0G24496.1
GO:0052482	BP	defense response by cell wall thickening	5	23	0.0282415	V3.Lp_chr2_0G2162.1/V3.Lp_chr2_0G2164.1/V3.Lp_chr2_0G2166.1/V3.Lp_chr4_0G3668.1/V3.Lp_chr4_0G3670.1
GO:0052544	BP	defense response by callose deposition in cell wall	5	23	0.0282415	V3.Lp_chr2_0G2162.1/V3.Lp_chr2_0G2164.1/V3.Lp_chr2_0G2166.1/V3.Lp_chr4_0G3668.1/V3.Lp_chr4_0G3670.1
GO:0009694	BP	jasmonic acid metabolic process	6	33	0.0282415	V3.Lp_chr4_0G10078.1/V3.Lp_chr4_0G27364.1/V3.Lp_chr4_0G27368.1/V3.Lp_chr4_0G29498.1/V3.Lp_chr6_0G6154.1/V3.Lp_chr6_0G6156.1
GO:0043632	BP	modification-dependent macromolecule catabolic process	29	384	0.0308503	V3.Lp_chr1_0G14360.1/V3.Lp_chr1_0G14648.1/V3.Lp_chr1_0G14652.1/V3.Lp_chr2_0G15942.1/V3.Lp_chr2_0G15946.1/V3.Lp_chr3_0G20606.1/V3.Lp_chr3_0G20608.1/V3.Lp_chr3_0G22514.1/V3.Lp_chr3_0G5598.1/V3.Lp_chr3_0G5600.1/V3.Lp_chr4_0G13084.1/V3.Lp_chr4_0G26318.1/V3.Lp_chr4_0G7476.1/V3.Lp_chr4_0G7478.1/V3.Lp_chr4_0G7480.1/V3.Lp_chr5_0G17666.1/V3.Lp_chr5_0G17682.1/V3.Lp_chr5_0G18322.1/V3.Lp_chr5_0G18324.1/V3.Lp…
GO:0006334	BP	nucleosome assembly	8	57	0.0319416	V3.Lp_chr1_0G14168.1/V3.Lp_chr1_0G14172.1/V3.Lp_chr2_0G12550.1/V3.Lp_chr2_0G12552.1/V3.Lp_chr2_0G12554.1/V3.Lp_chr2_0G17710.1/V3.Lp_chr2_0G17716.1/V3.Lp_chr2_0G20850.1
GO:0009410	BP	response to xenobiotic stimulus	5	24	0.0331074	V3.Lp_chr1_0G9252.1/V3.Lp_chr1_0G9254.1/V3.Lp_chr3_0G16662.1/V3.Lp_chr3_0G16664.1/V3.Lp_chr4_0G11098.1
GO:0071731	BP	response to nitric oxide	5	24	0.0331074	V3.Lp_chr3_0G21740.1/V3.Lp_chr3_0G21742.1/V3.Lp_chr3_0G21744.1/V3.Lp_chr3_0G24494.1/V3.Lp_chr3_0G24496.1
GO:0097366	BP	response to bronchodilator	5	24	0.0331074	V3.Lp_chr3_0G21740.1/V3.Lp_chr3_0G21742.1/V3.Lp_chr3_0G21744.1/V3.Lp_chr3_0G24494.1/V3.Lp_chr3_0G24496.1
GO:1903959	BP	regulation of anion transmembrane transport	4	15	0.0331074	V3.Lp_chr7_0.1G9866.1/V3.Lp_chr7_0.1G9868.1/V3.Lp_chr7_0.1G9870.1/V3.Lp_chr7_0.1G9872.1
GO:0055088	BP	lipid homeostasis	8	58	0.0347795	V3.Lp_chr1_0G12596.1/V3.Lp_chr1_0G9252.1/V3.Lp_chr1_0G9254.1/V3.Lp_chr2_0G19472.1/V3.Lp_chr2_0G8104.1/V3.Lp_chr2_0G8106.1/V3.Lp_chr5_0G16742.1/V3.Lp_chr5_0G16744.1
GO:0050778	BP	positive regulation of immune response	12	112	0.0349428	V3.Lp_chr1_0G3596.1/V3.Lp_chr1_0G3598.1/V3.Lp_chr1_0G4228.1/V3.Lp_chr1_0G4238.1/V3.Lp_chr2_0G18718.1/V3.Lp_chr3_0G21740.1/V3.Lp_chr3_0G21742.1/V3.Lp_chr3_0G21744.1/V3.Lp_chr4_0G23846.1/V3.Lp_chr5_0G8362.1/V3.Lp_chr5_0G8364.1/V3.Lp_chr5_0G8366.1
GO:0050776	BP	regulation of immune response	17	188	0.0356575	V3.Lp_chr1_0G3596.1/V3.Lp_chr1_0G3598.1/V3.Lp_chr1_0G4228.1/V3.Lp_chr1_0G4238.1/V3.Lp_chr2_0G18718.1/V3.Lp_chr2_0G2162.1/V3.Lp_chr2_0G2164.1/V3.Lp_chr2_0G2166.1/V3.Lp_chr3_0G21740.1/V3.Lp_chr3_0G21742.1/V3.Lp_chr3_0G21744.1/V3.Lp_chr3_0G8298.1/V3.Lp_chr3_0G8300.1/V3.Lp_chr4_0G23846.1/V3.Lp_chr5_0G8362.1/V3.Lp_chr5_0G8364.1/V3.Lp_chr5_0G8366.1
GO:0045229	BP	external encapsulating structure organization	18	204	0.0357045	V3.Lp_chr1_0G16780.1/V3.Lp_chr1_0G16784.1/V3.Lp_chr1_0G16786.1/V3.Lp_chr1_0G16792.1/V3.Lp_chr1_0G8764.1/V3.Lp_chr2_0G2162.1/V3.Lp_chr2_0G2164.1/V3.Lp_chr2_0G2166.1/V3.Lp_chr2_0G618.1/V3.Lp_chr3_0G11188.1/V3.Lp_chr3_0G11190.1/V3.Lp_chr4_0G23468.1/V3.Lp_chr4_0G3668.1/V3.Lp_chr4_0G3670.1/V3.Lp_chr4_0G5270.1/V3.Lp_chr6_0G14104.1/V3.Lp_chr6_0G14106.1/V3.Lp_chr6_0G8444.1
GO:0051094	BP	positive regulation of developmental process	19	221	0.0370931	V3.Lp_chr1_0G12460.1/V3.Lp_chr1_0G12462.1/V3.Lp_chr2_0G10992.1/V3.Lp_chr2_0G10994.1/V3.Lp_chr2_0G10996.1/V3.Lp_chr2_0G11008.1/V3.Lp_chr2_0G11010.1/V3.Lp_chr2_0G11014.1/V3.Lp_chr2_0G11016.1/V3.Lp_chr2_0G11020.1/V3.Lp_chr2_0G11030.1/V3.Lp_chr2_0G5608.1/V3.Lp_chr2_0G5610.1/V3.Lp_chr2_0G8104.1/V3.Lp_chr2_0G8106.1/V3.Lp_chr4_0G17118.1/V3.Lp_chr4_0G17120.1/V3.Lp_chr4_0G5312.1/V3.Lp_chr6_0G9008.1
GO:0072330	BP	monocarboxylic acid biosynthetic process	17	189	0.0370931	V3.Lp_chr1_0G9252.1/V3.Lp_chr1_0G9254.1/V3.Lp_chr2_0G2162.1/V3.Lp_chr2_0G2164.1/V3.Lp_chr2_0G2166.1/V3.Lp_chr2_0G22126.1/V3.Lp_chr2_0G22128.1/V3.Lp_chr4_0G10078.1/V3.Lp_chr4_0G19688.1/V3.Lp_chr4_0G19694.1/V3.Lp_chr4_0G27364.1/V3.Lp_chr4_0G27368.1/V3.Lp_chr4_0G29498.1/V3.Lp_chr6_0G20270.1/V3.Lp_chr6_0G20272.1/V3.Lp_chr6_0G6154.1/V3.Lp_chr6_0G6156.1
GO:0006879	BP	cellular iron ion homeostasis	5	25	0.0383773	V3.Lp_chr1_0G9194.1/V3.Lp_chr1_0G9196.1/V3.Lp_chr3_0G24494.1/V3.Lp_chr3_0G24496.1/V3.Lp_chr7_0.1G9414.1
GO:0006720	BP	isoprenoid metabolic process	15	159	0.0392097	V3.Lp_chr2_0G22126.1/V3.Lp_chr2_0G22128.1/V3.Lp_chr2_0G8104.1/V3.Lp_chr2_0G8106.1/V3.Lp_chr2_0G964.1/V3.Lp_chr2_0G966.1/V3.Lp_chr3_0G11766.1/V3.Lp_chr4_0G3328.1/V3.Lp_chr4_0G3330.1/V3.Lp_chr4_0G3370.1/V3.Lp_chr6_0G1558.1/V3.Lp_chr6_0G1560.1/V3.Lp_chr6_0G7806.1/V3.Lp_chr7_0.1G9296.1/V3.Lp_chr7_0.1G9298.1
GO:0003333	BP	amino acid transmembrane transport	8	60	0.0403267	V3.Lp_chr1_0G11506.1/V3.Lp_chr1_0G11508.1/V3.Lp_chr1_0G19488.1/V3.Lp_chr3_0G12916.1/V3.Lp_chr3_0G12918.1/V3.Lp_chr6_0G14050.1/V3.Lp_chr7_0.1G180.1/V3.Lp_chr7_0.1G182.1
GO:0006865	BP	amino acid transport	8	60	0.0403267	V3.Lp_chr1_0G11506.1/V3.Lp_chr1_0G11508.1/V3.Lp_chr1_0G19488.1/V3.Lp_chr3_0G12916.1/V3.Lp_chr3_0G12918.1/V3.Lp_chr6_0G14050.1/V3.Lp_chr7_0.1G180.1/V3.Lp_chr7_0.1G182.1
GO:0034728	BP	nucleosome organization	9	73	0.0403267	V3.Lp_chr1_0G14168.1/V3.Lp_chr1_0G14172.1/V3.Lp_chr2_0G12550.1/V3.Lp_chr2_0G12552.1/V3.Lp_chr2_0G12554.1/V3.Lp_chr2_0G17710.1/V3.Lp_chr2_0G17716.1/V3.Lp_chr2_0G20850.1/V3.Lp_chr3_0G3022.1
GO:0071214	BP	cellular response to abiotic stimulus	16	176	0.0407734	V3.Lp_chr2_0G10992.1/V3.Lp_chr2_0G10994.1/V3.Lp_chr2_0G10996.1/V3.Lp_chr2_0G11008.1/V3.Lp_chr2_0G11010.1/V3.Lp_chr2_0G11014.1/V3.Lp_chr2_0G11016.1/V3.Lp_chr2_0G11020.1/V3.Lp_chr2_0G11030.1/V3.Lp_chr3_0G22514.1/V3.Lp_chr3_0G3022.1/V3.Lp_chr4_0G21654.1/V3.Lp_chr4_0G21656.1/V3.Lp_chr4_0G21658.1/V3.Lp_chr7_0.1G5840.1/V3.Lp_chr7_0.1G5842.1
GO:0104004	BP	cellular response to environmental stimulus	16	176	0.0407734	V3.Lp_chr2_0G10992.1/V3.Lp_chr2_0G10994.1/V3.Lp_chr2_0G10996.1/V3.Lp_chr2_0G11008.1/V3.Lp_chr2_0G11010.1/V3.Lp_chr2_0G11014.1/V3.Lp_chr2_0G11016.1/V3.Lp_chr2_0G11020.1/V3.Lp_chr2_0G11030.1/V3.Lp_chr3_0G22514.1/V3.Lp_chr3_0G3022.1/V3.Lp_chr4_0G21654.1/V3.Lp_chr4_0G21656.1/V3.Lp_chr4_0G21658.1/V3.Lp_chr7_0.1G5840.1/V3.Lp_chr7_0.1G5842.1
GO:0052542	BP	defense response by callose deposition	5	26	0.0429578	V3.Lp_chr2_0G2162.1/V3.Lp_chr2_0G2164.1/V3.Lp_chr2_0G2166.1/V3.Lp_chr4_0G3668.1/V3.Lp_chr4_0G3670.1
GO:0010038	BP	response to metal ion	33	469	0.0433542	V3.Lp_chr1_0G11270.1/V3.Lp_chr1_0G11272.1/V3.Lp_chr1_0G12460.1/V3.Lp_chr1_0G12462.1/V3.Lp_chr1_0G3596.1/V3.Lp_chr1_0G3598.1/V3.Lp_chr1_0G6938.1/V3.Lp_chr1_0G6940.1/V3.Lp_chr1_0G9194.1/V3.Lp_chr1_0G9196.1/V3.Lp_chr2_0G18608.1/V3.Lp_chr2_0G18610.1/V3.Lp_chr2_0G18612.1/V3.Lp_chr3_0G21740.1/V3.Lp_chr3_0G21742.1/V3.Lp_chr3_0G21744.1/V3.Lp_chr3_0G24494.1/V3.Lp_chr3_0G24496.1/V3.Lp_chr4_0G11098.1/V3.Lp_…
GO:0051238	BP	sequestering of metal ion	4	17	0.0476549	V3.Lp_chr1_0G9194.1/V3.Lp_chr1_0G9196.1/V3.Lp_chr5_0G7606.1/V3.Lp_chr5_0G7610.1
GO:1901606	BP	alpha-amino acid catabolic process	6	38	0.0492541	V3.Lp_chr1_0G6938.1/V3.Lp_chr1_0G6940.1/V3.Lp_chr2_0G2162.1/V3.Lp_chr2_0G2164.1/V3.Lp_chr2_0G2166.1/V3.Lp_chr4_0G6906.1
GO:0043044	BP	ATP-dependent chromatin remodeling	5	27	0.0492541	V3.Lp_chr2_0G12550.1/V3.Lp_chr2_0G12552.1/V3.Lp_chr2_0G12554.1/V3.Lp_chr2_0G17710.1/V3.Lp_chr2_0G17716.1
GO:0006576	BP	cellular biogenic amine metabolic process	7	50	0.0492541	V3.Lp_chr2_0G15492.1/V3.Lp_chr2_0G15494.1/V3.Lp_chr2_0G2162.1/V3.Lp_chr2_0G2164.1/V3.Lp_chr2_0G2166.1/V3.Lp_chr4_0G3668.1/V3.Lp_chr4_0G3670.1
GO:0044106	BP	cellular amine metabolic process	7	50	0.0492541	V3.Lp_chr2_0G15492.1/V3.Lp_chr2_0G15494.1/V3.Lp_chr2_0G2162.1/V3.Lp_chr2_0G2164.1/V3.Lp_chr2_0G2166.1/V3.Lp_chr4_0G3668.1/V3.Lp_chr4_0G3670.1
GO:0016114	BP	terpenoid biosynthetic process	10	90	0.0496439	V3.Lp_chr2_0G22126.1/V3.Lp_chr2_0G22128.1/V3.Lp_chr2_0G964.1/V3.Lp_chr2_0G966.1/V3.Lp_chr4_0G3370.1/V3.Lp_chr6_0G1558.1/V3.Lp_chr6_0G1560.1/V3.Lp_chr6_0G7806.1/V3.Lp_chr7_0.1G9296.1/V3.Lp_chr7_0.1G9298.1
GO:0002684	BP	positive regulation of immune system process	12	119	0.0496439	V3.Lp_chr1_0G3596.1/V3.Lp_chr1_0G3598.1/V3.Lp_chr1_0G4228.1/V3.Lp_chr1_0G4238.1/V3.Lp_chr2_0G18718.1/V3.Lp_chr3_0G21740.1/V3.Lp_chr3_0G21742.1/V3.Lp_chr3_0G21744.1/V3.Lp_chr4_0G23846.1/V3.Lp_chr5_0G8362.1/V3.Lp_chr5_0G8364.1/V3.Lp_chr5_0G8366.1
GO:0009505	CC	plant-type cell wall	29	276	0.000499024	V3.Lp_chr1_0G16780.1/V3.Lp_chr1_0G16784.1/V3.Lp_chr1_0G16786.1/V3.Lp_chr1_0G16792.1/V3.Lp_chr1_0G18142.1/V3.Lp_chr1_0G3596.1/V3.Lp_chr1_0G3598.1/V3.Lp_chr2_0G5608.1/V3.Lp_chr2_0G5610.1/V3.Lp_chr2_0G618.1/V3.Lp_chr3_0G10148.1/V3.Lp_chr3_0G10150.1/V3.Lp_chr3_0G11188.1/V3.Lp_chr3_0G11190.1/V3.Lp_chr3_0G16766.1/V3.Lp_chr4_0G13122.1/V3.Lp_chr4_0G18272.1/V3.Lp_chr4_0G18274.1/V3.Lp_chr4_0G23846.1/V3.Lp_…
GO:0044436	CC	thylakoid part	29	300	0.00140997	V3.Lp_chr1_0G14040.1/V3.Lp_chr1_0G14042.1/V3.Lp_chr2_0G10992.1/V3.Lp_chr2_0G10994.1/V3.Lp_chr2_0G10996.1/V3.Lp_chr2_0G11008.1/V3.Lp_chr2_0G11010.1/V3.Lp_chr2_0G11014.1/V3.Lp_chr2_0G11016.1/V3.Lp_chr2_0G11020.1/V3.Lp_chr2_0G11030.1/V3.Lp_chr2_0G12070.1/V3.Lp_chr2_0G14358.1/V3.Lp_chr2_0G14360.1/V3.Lp_chr2_0G24520.1/V3.Lp_chr2_0G24522.1/V3.Lp_chr4_0G29498.1/V3.Lp_chr5_0G15956.1/V3.Lp_chr5_0G15974.1/…
GO:0009535	CC	chloroplast thylakoid membrane	26	257	0.00147033	V3.Lp_chr1_0G14040.1/V3.Lp_chr1_0G14042.1/V3.Lp_chr2_0G10992.1/V3.Lp_chr2_0G10994.1/V3.Lp_chr2_0G10996.1/V3.Lp_chr2_0G11008.1/V3.Lp_chr2_0G11010.1/V3.Lp_chr2_0G11014.1/V3.Lp_chr2_0G11016.1/V3.Lp_chr2_0G11020.1/V3.Lp_chr2_0G11030.1/V3.Lp_chr2_0G12070.1/V3.Lp_chr2_0G14358.1/V3.Lp_chr2_0G14360.1/V3.Lp_chr2_0G24520.1/V3.Lp_chr2_0G24522.1/V3.Lp_chr4_0G29498.1/V3.Lp_chr5_0G15956.1/V3.Lp_chr5_0G15974.1/…
GO:0055035	CC	plastid thylakoid membrane	26	261	0.00183606	V3.Lp_chr1_0G14040.1/V3.Lp_chr1_0G14042.1/V3.Lp_chr2_0G10992.1/V3.Lp_chr2_0G10994.1/V3.Lp_chr2_0G10996.1/V3.Lp_chr2_0G11008.1/V3.Lp_chr2_0G11010.1/V3.Lp_chr2_0G11014.1/V3.Lp_chr2_0G11016.1/V3.Lp_chr2_0G11020.1/V3.Lp_chr2_0G11030.1/V3.Lp_chr2_0G12070.1/V3.Lp_chr2_0G14358.1/V3.Lp_chr2_0G14360.1/V3.Lp_chr2_0G24520.1/V3.Lp_chr2_0G24522.1/V3.Lp_chr4_0G29498.1/V3.Lp_chr5_0G15956.1/V3.Lp_chr5_0G15974.1/…
GO:0034357	CC	photosynthetic membrane	26	273	0.00342519	V3.Lp_chr1_0G14040.1/V3.Lp_chr1_0G14042.1/V3.Lp_chr2_0G10992.1/V3.Lp_chr2_0G10994.1/V3.Lp_chr2_0G10996.1/V3.Lp_chr2_0G11008.1/V3.Lp_chr2_0G11010.1/V3.Lp_chr2_0G11014.1/V3.Lp_chr2_0G11016.1/V3.Lp_chr2_0G11020.1/V3.Lp_chr2_0G11030.1/V3.Lp_chr2_0G12070.1/V3.Lp_chr2_0G14358.1/V3.Lp_chr2_0G14360.1/V3.Lp_chr2_0G24520.1/V3.Lp_chr2_0G24522.1/V3.Lp_chr4_0G29498.1/V3.Lp_chr5_0G15956.1/V3.Lp_chr5_0G15974.1/…
GO:0042651	CC	thylakoid membrane	26	273	0.00342519	V3.Lp_chr1_0G14040.1/V3.Lp_chr1_0G14042.1/V3.Lp_chr2_0G10992.1/V3.Lp_chr2_0G10994.1/V3.Lp_chr2_0G10996.1/V3.Lp_chr2_0G11008.1/V3.Lp_chr2_0G11010.1/V3.Lp_chr2_0G11014.1/V3.Lp_chr2_0G11016.1/V3.Lp_chr2_0G11020.1/V3.Lp_chr2_0G11030.1/V3.Lp_chr2_0G12070.1/V3.Lp_chr2_0G14358.1/V3.Lp_chr2_0G14360.1/V3.Lp_chr2_0G24520.1/V3.Lp_chr2_0G24522.1/V3.Lp_chr4_0G29498.1/V3.Lp_chr5_0G15956.1/V3.Lp_chr5_0G15974.1/…
GO:0009534	CC	chloroplast thylakoid	29	324	0.004239	V3.Lp_chr1_0G14040.1/V3.Lp_chr1_0G14042.1/V3.Lp_chr2_0G10992.1/V3.Lp_chr2_0G10994.1/V3.Lp_chr2_0G10996.1/V3.Lp_chr2_0G11008.1/V3.Lp_chr2_0G11010.1/V3.Lp_chr2_0G11014.1/V3.Lp_chr2_0G11016.1/V3.Lp_chr2_0G11020.1/V3.Lp_chr2_0G11030.1/V3.Lp_chr2_0G12070.1/V3.Lp_chr2_0G14358.1/V3.Lp_chr2_0G14360.1/V3.Lp_chr2_0G24520.1/V3.Lp_chr2_0G24522.1/V3.Lp_chr4_0G29498.1/V3.Lp_chr5_0G15956.1/V3.Lp_chr5_0G15974.1/…
GO:0031976	CC	plastid thylakoid	29	326	0.00451924	V3.Lp_chr1_0G14040.1/V3.Lp_chr1_0G14042.1/V3.Lp_chr2_0G10992.1/V3.Lp_chr2_0G10994.1/V3.Lp_chr2_0G10996.1/V3.Lp_chr2_0G11008.1/V3.Lp_chr2_0G11010.1/V3.Lp_chr2_0G11014.1/V3.Lp_chr2_0G11016.1/V3.Lp_chr2_0G11020.1/V3.Lp_chr2_0G11030.1/V3.Lp_chr2_0G12070.1/V3.Lp_chr2_0G14358.1/V3.Lp_chr2_0G14360.1/V3.Lp_chr2_0G24520.1/V3.Lp_chr2_0G24522.1/V3.Lp_chr4_0G29498.1/V3.Lp_chr5_0G15956.1/V3.Lp_chr5_0G15974.1/…
GO:0009579	CC	thylakoid	30	386	0.0207459	V3.Lp_chr1_0G14040.1/V3.Lp_chr1_0G14042.1/V3.Lp_chr2_0G10992.1/V3.Lp_chr2_0G10994.1/V3.Lp_chr2_0G10996.1/V3.Lp_chr2_0G11008.1/V3.Lp_chr2_0G11010.1/V3.Lp_chr2_0G11014.1/V3.Lp_chr2_0G11016.1/V3.Lp_chr2_0G11020.1/V3.Lp_chr2_0G11030.1/V3.Lp_chr2_0G12070.1/V3.Lp_chr2_0G14358.1/V3.Lp_chr2_0G14360.1/V3.Lp_chr2_0G24520.1/V3.Lp_chr2_0G24522.1/V3.Lp_chr4_0G13428.1/V3.Lp_chr4_0G29498.1/V3.Lp_chr5_0G15956.1/…
GO:0008422	MF	beta-glucosidase activity	17	55	1.79e-07	V3.Lp_chr2_0G17844.1/V3.Lp_chr2_0G17846.1/V3.Lp_chr2_0G17848.1/V3.Lp_chr2_0G17850.1/V3.Lp_chr2_0G17852.1/V3.Lp_chr3_0G21740.1/V3.Lp_chr3_0G21742.1/V3.Lp_chr3_0G21744.1/V3.Lp_chr3_0G23864.1/V3.Lp_chr4_0G3734.1/V3.Lp_chr4_0G3736.1/V3.Lp_chr4_0G5386.1/V3.Lp_chr4_0G5388.1/V3.Lp_chr4_0G7332.1/V3.Lp_chr4_0G7334.1/V3.Lp_chr5_0G16416.1/V3.Lp_chr5_0G16418.1
GO:0015926	MF	glucosidase activity	17	66	1.4e-06	V3.Lp_chr2_0G17844.1/V3.Lp_chr2_0G17846.1/V3.Lp_chr2_0G17848.1/V3.Lp_chr2_0G17850.1/V3.Lp_chr2_0G17852.1/V3.Lp_chr3_0G21740.1/V3.Lp_chr3_0G21742.1/V3.Lp_chr3_0G21744.1/V3.Lp_chr3_0G23864.1/V3.Lp_chr4_0G3734.1/V3.Lp_chr4_0G3736.1/V3.Lp_chr4_0G5386.1/V3.Lp_chr4_0G5388.1/V3.Lp_chr4_0G7332.1/V3.Lp_chr4_0G7334.1/V3.Lp_chr5_0G16416.1/V3.Lp_chr5_0G16418.1
GO:0052689	MF	carboxylic ester hydrolase activity	21	116	5.21e-06	V3.Lp_chr1_0G18414.1/V3.Lp_chr1_0G18418.1/V3.Lp_chr1_0G18440.1/V3.Lp_chr1_0G18444.1/V3.Lp_chr1_0G19526.1/V3.Lp_chr2_0G22678.1/V3.Lp_chr2_0G22680.1/V3.Lp_chr2_0G3632.1/V3.Lp_chr2_0G3634.1/V3.Lp_chr2_0G3646.1/V3.Lp_chr2_0G3648.1/V3.Lp_chr2_0G3696.1/V3.Lp_chr2_0G3700.1/V3.Lp_chr3_0G11188.1/V3.Lp_chr3_0G11190.1/V3.Lp_chr5_0G16742.1/V3.Lp_chr5_0G16744.1/V3.Lp_chr6_0G14104.1/V3.Lp_chr6_0G14106.1/V3.Lp_…
GO:0004601	MF	peroxidase activity	14	64	4.56e-05	V3.Lp_chr1_0G16780.1/V3.Lp_chr1_0G16784.1/V3.Lp_chr1_0G16786.1/V3.Lp_chr1_0G16792.1/V3.Lp_chr1_0G3596.1/V3.Lp_chr1_0G3598.1/V3.Lp_chr2_0G618.1/V3.Lp_chr3_0G10148.1/V3.Lp_chr3_0G10150.1/V3.Lp_chr4_0G23846.1/V3.Lp_chr5_0G8362.1/V3.Lp_chr5_0G8364.1/V3.Lp_chr5_0G8366.1/V3.Lp_chr6_0G8444.1
GO:0016684	MF	oxidoreductase activity, acting on peroxide as acceptor	14	65	4.91e-05	V3.Lp_chr1_0G16780.1/V3.Lp_chr1_0G16784.1/V3.Lp_chr1_0G16786.1/V3.Lp_chr1_0G16792.1/V3.Lp_chr1_0G3596.1/V3.Lp_chr1_0G3598.1/V3.Lp_chr2_0G618.1/V3.Lp_chr3_0G10148.1/V3.Lp_chr3_0G10150.1/V3.Lp_chr4_0G23846.1/V3.Lp_chr5_0G8362.1/V3.Lp_chr5_0G8364.1/V3.Lp_chr5_0G8366.1/V3.Lp_chr6_0G8444.1
GO:0080043	MF	quercetin 3-O-glucosyltransferase activity	17	101	0.000110321	V3.Lp_chr1_0G2418.1/V3.Lp_chr1_0G2426.1/V3.Lp_chr1_0G2428.1/V3.Lp_chr2_0G8104.1/V3.Lp_chr2_0G8106.1/V3.Lp_chr3_0G19206.1/V3.Lp_chr4_0G5216.1/V3.Lp_chr7_0.1G10942.1/V3.Lp_chr7_0.1G10944.1/V3.Lp_chr7_0.1G10950.1/V3.Lp_chr7_0.1G10956.1/V3.Lp_chr7_0.1G2980.1/V3.Lp_chr7_0.1G2982.1/V3.Lp_chr7_0.1G5840.1/V3.Lp_chr7_0.1G5842.1/V3.Lp_chr7_0.1G9016.1/V3.Lp_chr7_0.1G9018.1
GO:0080044	MF	quercetin 7-O-glucosyltransferase activity	17	101	0.000110321	V3.Lp_chr1_0G2418.1/V3.Lp_chr1_0G2426.1/V3.Lp_chr1_0G2428.1/V3.Lp_chr2_0G8104.1/V3.Lp_chr2_0G8106.1/V3.Lp_chr3_0G19206.1/V3.Lp_chr4_0G5216.1/V3.Lp_chr7_0.1G10942.1/V3.Lp_chr7_0.1G10944.1/V3.Lp_chr7_0.1G10950.1/V3.Lp_chr7_0.1G10956.1/V3.Lp_chr7_0.1G2980.1/V3.Lp_chr7_0.1G2982.1/V3.Lp_chr7_0.1G5840.1/V3.Lp_chr7_0.1G5842.1/V3.Lp_chr7_0.1G9016.1/V3.Lp_chr7_0.1G9018.1
GO:0046906	MF	tetrapyrrole binding	11	46	0.000189568	V3.Lp_chr1_0G14040.1/V3.Lp_chr1_0G3596.1/V3.Lp_chr1_0G3598.1/V3.Lp_chr4_0G23846.1/V3.Lp_chr5_0G8362.1/V3.Lp_chr5_0G8364.1/V3.Lp_chr5_0G8366.1/V3.Lp_chr6_0G5682.1/V3.Lp_chr6_0G5684.1/V3.Lp_chr6_0G5688.1/V3.Lp_chr7_0.1G2532.1
GO:0035251	MF	UDP-glucosyltransferase activity	21	174	0.000854773	V3.Lp_chr1_0G2418.1/V3.Lp_chr1_0G2426.1/V3.Lp_chr1_0G2428.1/V3.Lp_chr2_0G1208.1/V3.Lp_chr2_0G1210.1/V3.Lp_chr2_0G19040.1/V3.Lp_chr2_0G19044.1/V3.Lp_chr2_0G8104.1/V3.Lp_chr2_0G8106.1/V3.Lp_chr3_0G19206.1/V3.Lp_chr4_0G5216.1/V3.Lp_chr7_0.1G10942.1/V3.Lp_chr7_0.1G10944.1/V3.Lp_chr7_0.1G10950.1/V3.Lp_chr7_0.1G10956.1/V3.Lp_chr7_0.1G2980.1/V3.Lp_chr7_0.1G2982.1/V3.Lp_chr7_0.1G5840.1/V3.Lp_chr7_0.1G584…
GO:0008028	MF	monocarboxylic acid transmembrane transporter activity	8	30	0.00104332	V3.Lp_chr3_0G12916.1/V3.Lp_chr3_0G12918.1/V3.Lp_chr4_0G9206.1/V3.Lp_chr4_0G9208.1/V3.Lp_chr4_0G9210.1/V3.Lp_chr7_0.1G5822.1/V3.Lp_chr7_0.1G5824.1/V3.Lp_chr7_0.1G5914.1
GO:0008509	MF	anion transmembrane transporter activity	24	223	0.00124454	V3.Lp_chr1_0G10892.1/V3.Lp_chr1_0G10894.1/V3.Lp_chr1_0G11506.1/V3.Lp_chr1_0G11508.1/V3.Lp_chr1_0G19488.1/V3.Lp_chr1_0G9698.1/V3.Lp_chr1_0G9702.1/V3.Lp_chr3_0G12916.1/V3.Lp_chr3_0G12918.1/V3.Lp_chr3_0G16750.1/V3.Lp_chr4_0G9206.1/V3.Lp_chr4_0G9208.1/V3.Lp_chr4_0G9210.1/V3.Lp_chr6_0G1066.1/V3.Lp_chr6_0G1068.1/V3.Lp_chr6_0G14050.1/V3.Lp_chr6_0G894.1/V3.Lp_chr6_0G904.1/V3.Lp_chr6_0G906.1/V3.Lp_chr7_0.…
GO:0016682	MF	oxidoreductase activity, acting on diphenols and related substances as donors, oxygen as acceptor	6	17	0.00140997	V3.Lp_chr2_0G23666.1/V3.Lp_chr7_0.1G1438.1/V3.Lp_chr7_0.1G1440.1/V3.Lp_chr7_0.1G1442.1/V3.Lp_chr7_0.1G1448.1/V3.Lp_chr7_0.1G1450.1
GO:0016298	MF	lipase activity	11	61	0.00143191	V3.Lp_chr1_0G18414.1/V3.Lp_chr1_0G18418.1/V3.Lp_chr1_0G18440.1/V3.Lp_chr1_0G18444.1/V3.Lp_chr5_0G16742.1/V3.Lp_chr5_0G16744.1/V3.Lp_chr6_0G6670.1/V3.Lp_chr6_0G6672.1/V3.Lp_chr7_0.1G2648.1/V3.Lp_chr7_0.1G4042.1/V3.Lp_chr7_0.1G4044.1
GO:0016679	MF	oxidoreductase activity, acting on diphenols and related substances as donors	6	18	0.00184762	V3.Lp_chr2_0G23666.1/V3.Lp_chr7_0.1G1438.1/V3.Lp_chr7_0.1G1440.1/V3.Lp_chr7_0.1G1442.1/V3.Lp_chr7_0.1G1448.1/V3.Lp_chr7_0.1G1450.1
GO:0046527	MF	glucosyltransferase activity	21	200	0.0037462	V3.Lp_chr1_0G2418.1/V3.Lp_chr1_0G2426.1/V3.Lp_chr1_0G2428.1/V3.Lp_chr2_0G1208.1/V3.Lp_chr2_0G1210.1/V3.Lp_chr2_0G19040.1/V3.Lp_chr2_0G19044.1/V3.Lp_chr2_0G8104.1/V3.Lp_chr2_0G8106.1/V3.Lp_chr3_0G19206.1/V3.Lp_chr4_0G5216.1/V3.Lp_chr7_0.1G10942.1/V3.Lp_chr7_0.1G10944.1/V3.Lp_chr7_0.1G10950.1/V3.Lp_chr7_0.1G10956.1/V3.Lp_chr7_0.1G2980.1/V3.Lp_chr7_0.1G2982.1/V3.Lp_chr7_0.1G5840.1/V3.Lp_chr7_0.1G584…
GO:0004497	MF	monooxygenase activity	16	133	0.00446315	V3.Lp_chr1_0G4228.1/V3.Lp_chr1_0G4238.1/V3.Lp_chr2_0G19472.1/V3.Lp_chr2_0G2162.1/V3.Lp_chr2_0G2164.1/V3.Lp_chr2_0G2166.1/V3.Lp_chr2_0G22126.1/V3.Lp_chr2_0G22128.1/V3.Lp_chr4_0G26150.1/V3.Lp_chr4_0G26156.1/V3.Lp_chr4_0G26170.1/V3.Lp_chr4_0G29498.1/V3.Lp_chr5_0G8668.1/V3.Lp_chr7_0.1G8882.1/V3.Lp_chr7_0.1G9296.1/V3.Lp_chr7_0.1G9298.1
GO:0015179	MF	L-amino acid transmembrane transporter activity	7	30	0.00472412	V3.Lp_chr1_0G11506.1/V3.Lp_chr1_0G11508.1/V3.Lp_chr3_0G12916.1/V3.Lp_chr3_0G12918.1/V3.Lp_chr6_0G14050.1/V3.Lp_chr7_0.1G180.1/V3.Lp_chr7_0.1G182.1
GO:0008194	MF	UDP-glycosyltransferase activity	23	235	0.00489723	V3.Lp_chr1_0G2418.1/V3.Lp_chr1_0G2426.1/V3.Lp_chr1_0G2428.1/V3.Lp_chr2_0G1208.1/V3.Lp_chr2_0G1210.1/V3.Lp_chr2_0G19040.1/V3.Lp_chr2_0G19044.1/V3.Lp_chr2_0G8104.1/V3.Lp_chr2_0G8106.1/V3.Lp_chr3_0G19206.1/V3.Lp_chr3_0G22858.1/V3.Lp_chr4_0G22010.1/V3.Lp_chr4_0G5216.1/V3.Lp_chr7_0.1G10942.1/V3.Lp_chr7_0.1G10944.1/V3.Lp_chr7_0.1G10950.1/V3.Lp_chr7_0.1G10956.1/V3.Lp_chr7_0.1G2980.1/V3.Lp_chr7_0.1G2982.…
GO:0008171	MF	O-methyltransferase activity	9	50	0.00513874	V3.Lp_chr1_0G17524.1/V3.Lp_chr1_0G17544.1/V3.Lp_chr5_0G1016.1/V3.Lp_chr5_0G1110.1/V3.Lp_chr5_0G18104.1/V3.Lp_chr5_0G18106.1/V3.Lp_chr6_0G5390.1/V3.Lp_chr7_0.1G2516.1/V3.Lp_chr7_0.1G2520.1
GO:0005342	MF	organic acid transmembrane transporter activity	14	111	0.00581091	V3.Lp_chr1_0G11506.1/V3.Lp_chr1_0G11508.1/V3.Lp_chr1_0G19488.1/V3.Lp_chr3_0G12916.1/V3.Lp_chr3_0G12918.1/V3.Lp_chr4_0G9206.1/V3.Lp_chr4_0G9208.1/V3.Lp_chr4_0G9210.1/V3.Lp_chr6_0G14050.1/V3.Lp_chr7_0.1G180.1/V3.Lp_chr7_0.1G182.1/V3.Lp_chr7_0.1G5822.1/V3.Lp_chr7_0.1G5824.1/V3.Lp_chr7_0.1G5914.1
GO:0046943	MF	carboxylic acid transmembrane transporter activity	14	111	0.00581091	V3.Lp_chr1_0G11506.1/V3.Lp_chr1_0G11508.1/V3.Lp_chr1_0G19488.1/V3.Lp_chr3_0G12916.1/V3.Lp_chr3_0G12918.1/V3.Lp_chr4_0G9206.1/V3.Lp_chr4_0G9208.1/V3.Lp_chr4_0G9210.1/V3.Lp_chr6_0G14050.1/V3.Lp_chr7_0.1G180.1/V3.Lp_chr7_0.1G182.1/V3.Lp_chr7_0.1G5822.1/V3.Lp_chr7_0.1G5824.1/V3.Lp_chr7_0.1G5914.1
GO:0004364	MF	glutathione transferase activity	8	42	0.006675	V3.Lp_chr2_0G22224.1/V3.Lp_chr2_0G22226.1/V3.Lp_chr2_0G22232.1/V3.Lp_chr2_0G22234.1/V3.Lp_chr3_0G16662.1/V3.Lp_chr3_0G16664.1/V3.Lp_chr3_0G23198.1/V3.Lp_chr3_0G23200.1
GO:0015112	MF	nitrate transmembrane transporter activity	8	42	0.006675	V3.Lp_chr1_0G10892.1/V3.Lp_chr1_0G10894.1/V3.Lp_chr3_0G16750.1/V3.Lp_chr6_0G1066.1/V3.Lp_chr6_0G1068.1/V3.Lp_chr6_0G894.1/V3.Lp_chr6_0G904.1/V3.Lp_chr6_0G906.1
GO:0020037	MF	heme binding	6	24	0.00748394	V3.Lp_chr1_0G3596.1/V3.Lp_chr1_0G3598.1/V3.Lp_chr4_0G23846.1/V3.Lp_chr5_0G8362.1/V3.Lp_chr5_0G8364.1/V3.Lp_chr5_0G8366.1
GO:0016209	MF	antioxidant activity	15	130	0.00837164	V3.Lp_chr1_0G16780.1/V3.Lp_chr1_0G16784.1/V3.Lp_chr1_0G16786.1/V3.Lp_chr1_0G16792.1/V3.Lp_chr1_0G3596.1/V3.Lp_chr1_0G3598.1/V3.Lp_chr2_0G24350.1/V3.Lp_chr2_0G618.1/V3.Lp_chr3_0G10148.1/V3.Lp_chr3_0G10150.1/V3.Lp_chr4_0G23846.1/V3.Lp_chr5_0G8362.1/V3.Lp_chr5_0G8364.1/V3.Lp_chr5_0G8366.1/V3.Lp_chr6_0G8444.1
GO:0004620	MF	phospholipase activity	8	46	0.0106796	V3.Lp_chr1_0G18414.1/V3.Lp_chr1_0G18418.1/V3.Lp_chr1_0G18440.1/V3.Lp_chr1_0G18444.1/V3.Lp_chr5_0G16742.1/V3.Lp_chr5_0G16744.1/V3.Lp_chr6_0G6670.1/V3.Lp_chr6_0G6672.1
GO:0008519	MF	ammonium transmembrane transporter activity	5	18	0.0114671	V3.Lp_chr4_0G3754.1/V3.Lp_chr4_0G3756.1/V3.Lp_chr4_0G9206.1/V3.Lp_chr4_0G9208.1/V3.Lp_chr4_0G9210.1
GO:0016747	MF	transferase activity, transferring acyl groups other than amino-acyl groups	21	225	0.0119626	V3.Lp_chr1_0G8764.1/V3.Lp_chr2_0G17748.1/V3.Lp_chr2_0G17750.1/V3.Lp_chr3_0G11766.1/V3.Lp_chr3_0G16792.1/V3.Lp_chr3_0G16796.1/V3.Lp_chr4_0G10078.1/V3.Lp_chr4_0G10646.1/V3.Lp_chr4_0G10648.1/V3.Lp_chr4_0G6430.1/V3.Lp_chr4_0G6432.1/V3.Lp_chr5_0G16742.1/V3.Lp_chr5_0G16744.1/V3.Lp_chr5_0G17888.1/V3.Lp_chr6_0G6670.1/V3.Lp_chr6_0G6672.1/V3.Lp_chr7_0.1G1590.1/V3.Lp_chr7_0.1G7328.1/V3.Lp_chr7_0.1G7332.1/V3…
GO:0016628	MF	oxidoreductase activity, acting on the CH-CH group of donors, NAD or NADP as acceptor	6	27	0.0123159	V3.Lp_chr2_0G24520.1/V3.Lp_chr2_0G24522.1/V3.Lp_chr3_0G13636.1/V3.Lp_chr3_0G13638.1/V3.Lp_chr4_0G27364.1/V3.Lp_chr4_0G27368.1
GO:0005516	MF	calmodulin binding	15	137	0.0127519	V3.Lp_chr2_0G15942.1/V3.Lp_chr2_0G15946.1/V3.Lp_chr2_0G16668.1/V3.Lp_chr2_0G19912.1/V3.Lp_chr2_0G19914.1/V3.Lp_chr2_0G22208.1/V3.Lp_chr2_0G22364.1/V3.Lp_chr2_0G22366.1/V3.Lp_chr2_0G23022.1/V3.Lp_chr2_0G23024.1/V3.Lp_chr2_0G7142.1/V3.Lp_chr2_0G7144.1/V3.Lp_chr3_0G20910.1/V3.Lp_chr7_0.1G10836.1/V3.Lp_chr7_0.1G10848.1
GO:0016168	MF	chlorophyll binding	5	19	0.014312	V3.Lp_chr1_0G14040.1/V3.Lp_chr6_0G5682.1/V3.Lp_chr6_0G5684.1/V3.Lp_chr6_0G5688.1/V3.Lp_chr7_0.1G2532.1
GO:0004553	MF	hydrolase activity, hydrolyzing O-glycosyl compounds	19	206	0.0214486	V3.Lp_chr2_0G17844.1/V3.Lp_chr2_0G17846.1/V3.Lp_chr2_0G17848.1/V3.Lp_chr2_0G17850.1/V3.Lp_chr2_0G17852.1/V3.Lp_chr3_0G21740.1/V3.Lp_chr3_0G21742.1/V3.Lp_chr3_0G21744.1/V3.Lp_chr3_0G23864.1/V3.Lp_chr4_0G26756.1/V3.Lp_chr4_0G26758.1/V3.Lp_chr4_0G3734.1/V3.Lp_chr4_0G3736.1/V3.Lp_chr4_0G5386.1/V3.Lp_chr4_0G5388.1/V3.Lp_chr4_0G7332.1/V3.Lp_chr4_0G7334.1/V3.Lp_chr5_0G16416.1/V3.Lp_chr5_0G16418.1
GO:0050403	MF	trans-zeatin O-beta-D-glucosyltransferase activity	4	13	0.0221361	V3.Lp_chr2_0G1208.1/V3.Lp_chr2_0G1210.1/V3.Lp_chr2_0G19040.1/V3.Lp_chr2_0G19044.1
GO:0050404	MF	zeatin O-beta-D-xylosyltransferase activity	4	13	0.0221361	V3.Lp_chr2_0G1208.1/V3.Lp_chr2_0G1210.1/V3.Lp_chr2_0G19040.1/V3.Lp_chr2_0G19044.1
GO:0016746	MF	transferase activity, transferring acyl groups	21	240	0.023053	V3.Lp_chr1_0G8764.1/V3.Lp_chr2_0G17748.1/V3.Lp_chr2_0G17750.1/V3.Lp_chr3_0G11766.1/V3.Lp_chr3_0G16792.1/V3.Lp_chr3_0G16796.1/V3.Lp_chr4_0G10078.1/V3.Lp_chr4_0G10646.1/V3.Lp_chr4_0G10648.1/V3.Lp_chr4_0G6430.1/V3.Lp_chr4_0G6432.1/V3.Lp_chr5_0G16742.1/V3.Lp_chr5_0G16744.1/V3.Lp_chr5_0G17888.1/V3.Lp_chr6_0G6670.1/V3.Lp_chr6_0G6672.1/V3.Lp_chr7_0.1G1590.1/V3.Lp_chr7_0.1G7328.1/V3.Lp_chr7_0.1G7332.1/V3…
GO:0035252	MF	UDP-xylosyltransferase activity	5	22	0.0245275	V3.Lp_chr2_0G1208.1/V3.Lp_chr2_0G1210.1/V3.Lp_chr2_0G19040.1/V3.Lp_chr2_0G19044.1/V3.Lp_chr4_0G22010.1
GO:0031409	MF	pigment binding	4	14	0.0270317	V3.Lp_chr6_0G5682.1/V3.Lp_chr6_0G5684.1/V3.Lp_chr6_0G5688.1/V3.Lp_chr7_0.1G2532.1
GO:0080045	MF	quercetin 3'-O-glucosyltransferase activity	7	45	0.0318434	V3.Lp_chr2_0G8104.1/V3.Lp_chr2_0G8106.1/V3.Lp_chr3_0G19206.1/V3.Lp_chr7_0.1G10942.1/V3.Lp_chr7_0.1G10944.1/V3.Lp_chr7_0.1G10950.1/V3.Lp_chr7_0.1G10956.1
GO:0080046	MF	quercetin 4'-O-glucosyltransferase activity	7	45	0.0318434	V3.Lp_chr2_0G8104.1/V3.Lp_chr2_0G8106.1/V3.Lp_chr3_0G19206.1/V3.Lp_chr7_0.1G10942.1/V3.Lp_chr7_0.1G10944.1/V3.Lp_chr7_0.1G10950.1/V3.Lp_chr7_0.1G10956.1
GO:0004866	MF	endopeptidase inhibitor activity	7	47	0.0383773	V3.Lp_chr1_0G16540.1/V3.Lp_chr4_0G17118.1/V3.Lp_chr4_0G17120.1/V3.Lp_chr4_0G5876.1/V3.Lp_chr4_0G9792.1/V3.Lp_chr4_0G9794.1/V3.Lp_chr6_0G9008.1
GO:0008970	MF	phosphatidylcholine 1-acylhydrolase activity	4	16	0.0403267	V3.Lp_chr1_0G18414.1/V3.Lp_chr1_0G18418.1/V3.Lp_chr1_0G18440.1/V3.Lp_chr1_0G18444.1
GO:0050681	MF	androgen receptor binding	4	16	0.0403267	V3.Lp_chr2_0G20322.1/V3.Lp_chr3_0G22514.1/V3.Lp_chr6_0G812.1/V3.Lp_chr6_0G814.1
GO:0015171	MF	amino acid transmembrane transporter activity	8	60	0.0403267	V3.Lp_chr1_0G11506.1/V3.Lp_chr1_0G11508.1/V3.Lp_chr1_0G19488.1/V3.Lp_chr3_0G12916.1/V3.Lp_chr3_0G12918.1/V3.Lp_chr6_0G14050.1/V3.Lp_chr7_0.1G180.1/V3.Lp_chr7_0.1G182.1
GO:0008514	MF	organic anion transmembrane transporter activity	14	145	0.0407734	V3.Lp_chr1_0G11506.1/V3.Lp_chr1_0G11508.1/V3.Lp_chr1_0G19488.1/V3.Lp_chr3_0G12916.1/V3.Lp_chr3_0G12918.1/V3.Lp_chr4_0G9206.1/V3.Lp_chr4_0G9208.1/V3.Lp_chr4_0G9210.1/V3.Lp_chr6_0G14050.1/V3.Lp_chr7_0.1G180.1/V3.Lp_chr7_0.1G182.1/V3.Lp_chr7_0.1G5822.1/V3.Lp_chr7_0.1G5824.1/V3.Lp_chr7_0.1G5914.1
GO:0030414	MF	peptidase inhibitor activity	7	48	0.0411005	V3.Lp_chr1_0G16540.1/V3.Lp_chr4_0G17118.1/V3.Lp_chr4_0G17120.1/V3.Lp_chr4_0G5876.1/V3.Lp_chr4_0G9792.1/V3.Lp_chr4_0G9794.1/V3.Lp_chr6_0G9008.1
GO:0015318	MF	inorganic solute uptake transmembrane transporter activity	32	450	0.0424282	V3.Lp_chr1_0G10892.1/V3.Lp_chr1_0G10894.1/V3.Lp_chr1_0G11506.1/V3.Lp_chr1_0G11508.1/V3.Lp_chr1_0G19488.1/V3.Lp_chr1_0G9194.1/V3.Lp_chr1_0G9196.1/V3.Lp_chr1_0G9698.1/V3.Lp_chr1_0G9702.1/V3.Lp_chr2_0G6040.1/V3.Lp_chr3_0G12916.1/V3.Lp_chr3_0G12918.1/V3.Lp_chr3_0G16750.1/V3.Lp_chr4_0G13300.1/V3.Lp_chr4_0G13302.1/V3.Lp_chr4_0G9206.1/V3.Lp_chr4_0G9208.1/V3.Lp_chr4_0G9210.1/V3.Lp_chr6_0G1066.1/V3.Lp_chr…
GO:0016798	MF	hydrolase activity, acting on glycosyl bonds	19	226	0.0435199	V3.Lp_chr2_0G17844.1/V3.Lp_chr2_0G17846.1/V3.Lp_chr2_0G17848.1/V3.Lp_chr2_0G17850.1/V3.Lp_chr2_0G17852.1/V3.Lp_chr3_0G21740.1/V3.Lp_chr3_0G21742.1/V3.Lp_chr3_0G21744.1/V3.Lp_chr3_0G23864.1/V3.Lp_chr4_0G26756.1/V3.Lp_chr4_0G26758.1/V3.Lp_chr4_0G3734.1/V3.Lp_chr4_0G3736.1/V3.Lp_chr4_0G5386.1/V3.Lp_chr4_0G5388.1/V3.Lp_chr4_0G7332.1/V3.Lp_chr4_0G7334.1/V3.Lp_chr5_0G16416.1/V3.Lp_chr5_0G16418.1
GO:0061135	MF	endopeptidase regulator activity	7	49	0.0451543	V3.Lp_chr1_0G16540.1/V3.Lp_chr4_0G17118.1/V3.Lp_chr4_0G17120.1/V3.Lp_chr4_0G5876.1/V3.Lp_chr4_0G9792.1/V3.Lp_chr4_0G9794.1/V3.Lp_chr6_0G9008.1
GO:0015075	MF	ion transmembrane transporter activity	32	453	0.0457271	V3.Lp_chr1_0G10892.1/V3.Lp_chr1_0G10894.1/V3.Lp_chr1_0G11506.1/V3.Lp_chr1_0G11508.1/V3.Lp_chr1_0G19488.1/V3.Lp_chr1_0G9194.1/V3.Lp_chr1_0G9196.1/V3.Lp_chr1_0G9698.1/V3.Lp_chr1_0G9702.1/V3.Lp_chr2_0G6040.1/V3.Lp_chr3_0G12916.1/V3.Lp_chr3_0G12918.1/V3.Lp_chr3_0G16750.1/V3.Lp_chr4_0G3754.1/V3.Lp_chr4_0G3756.1/V3.Lp_chr4_0G9206.1/V3.Lp_chr4_0G9208.1/V3.Lp_chr4_0G9210.1/V3.Lp_chr6_0G1066.1/V3.Lp_chr6_…
