# Supplementary material for: Combined genomic and transcriptomic analysis reveals the contribution of tandem duplication genes to low-temperature adaptation in perennial ryegrass
Source: Front Plant Sci. 2023 Jul 12;14:1216048. doi: 10.3389/fpls.2023.1216048 (PMC10368995; doi:10.3389/fpls.2023.1216048)
Supplement: Supplementary file 10 [file Table_10.xlsx]

## Sheet: Table S10
Supplementary Table 10. 659 differentially expressed TDGs under low temperature stress for at least one time point in L. perenne.
Gene	9d	FDR	13d	FDR	17d	FDR	A. thaliana	Annotation
V3.Lp_chr1_0G10170.1	-2.20847	1.04e-14	-2.31636	2.21e-30	-2.39874	2.15e-14	AT1G10370.1	glutathione S-transferase, putative, expressed
V3.Lp_chr1_0G10186.1	-1.75802	4.23e-09	-2.42951	3.47e-33	-2.26148	2.33e-29	AT1G10370.1	glutathione S-transferase, putative, expressed
V3.Lp_chr1_0G10564.1	0.713041	0.088812	1.16638	0.000525588	1.03363	0.007798	AT1G30930.1	OsFBX6 - F-box domain containing protein, expressed
V3.Lp_chr1_0G10578.1	-1.98087	1.22e-07	-1.35628	6.47e-05	-0.716423	0.0748864	AT5G03970.1	OsFBX377 - F-box domain containing protein, expressed
V3.Lp_chr1_0G11078.1	-0.828376	0.159215	-1.26946	0.013202	-0.851379	0.126238	AT1G27480.1	lecithin cholesterol acyltransferase, putative, expressed
V3.Lp_chr1_0G11506.1	0.838416	0.0244191	1.41128	5.58e-07	1.33324	6.23e-06	AT5G46800.1	mitochondrial carrier protein, putative, expressed
V3.Lp_chr1_0G12170.1	-1.15763	2.16e-08	-1.1297	9.58e-18	-1.20015	5.61e-05	AT3G23370.2	——
V3.Lp_chr1_0G12766.1	-0.994217	0.00689175	-0.702352	0.0345827	-1.35924	0.000173644	AT5G18860.1	inosine-uridine preferring nucleoside hydrolase family protein, putative, expressed
V3.Lp_chr1_0G12968.1	-0.892148	6.48e-11	-1.1284	1.22e-17	-1.03572	1.46e-17	AT3G23600.1	endo-1,3;1,4-beta-D-glucanase precursor, putative, expressed
V3.Lp_chr1_0G13062.1	-2.06713	1.68e-08	-2.11068	9e-10	-1.79674	5.9e-08	AT3G06070.1	——
V3.Lp_chr1_0G13238.1	-1.83165	0.131971	-2.00187	0.00166814	-1.79977	0.00496566	AT5G58003.1	NLI interacting factor-like phosphatase, putative, expressed
V3.Lp_chr1_0G13248.1	-1.48115	0.00401217	-2.76686	2.62e-08	-3.84202	4.47e-11	AT5G19260.1	expressed protein
V3.Lp_chr1_0G13442.1	-2.46774	1.01e-10	-2.54428	8.28e-12	-2.49889	2.53e-07	AT2G38760.1	annexin, putative, expressed
V3.Lp_chr1_0G13444.1	-1.80887	1.17e-23	-1.89176	6.19e-53	-1.966	4.84e-26	AT2G38750.1	annexin, putative, expressed
V3.Lp_chr1_0G13712.1	-3.49559	6.17e-06	-4.62201	9.12e-08	-3.1397	3.58e-06	AT2G46340.1	suppressor of phythchrome A, putative, expressed
V3.Lp_chr1_0G13714.1	-4.60401	5.09e-07	-5.35339	4.2e-08	-4.81466	4.86e-08	AT2G07680.1	multidrug resistance-associated protein 11, putative, expressed
V3.Lp_chr1_0G13772.1	0.743021	0.0500043	1.1916	5.72e-07	1.11549	0.000173634	AT3G59670.1	expressed protein
V3.Lp_chr1_0G14040.1	8.86074	0.0718554	8.74094	0.0604242	10.0721	1.19e-14	ATCG00340.1	photosystem I P700 chlorophyll a apoprotein A2, putative, expressed
V3.Lp_chr1_0G14172.1	0.499285	0.44206	0.987889	0.00110575	1.24197	4.12e-05	AT4G40030.2	histone H3, putative, expressed
V3.Lp_chr1_0G14346.1	-1.3206	0.0215661	-2.3354	3.08e-05	-2.49653	1.56e-05	AT3G56400.1	WRKY45, expressed
V3.Lp_chr1_0G14348.1	-3.87648	2.41e-20	-2.92257	1.1e-14	-2.55706	9.41e-10	AT3G56400.1	WRKY45, expressed
V3.Lp_chr1_0G14648.1	-1.9479	1.6e-05	-2.01336	3.39e-06	-1.47708	0.00553835	AT3G11110.1	zinc finger, C3HC4 type domain containing protein, expressed
V3.Lp_chr1_0G14652.1	-1.91978	0.0023384	-1.95289	0.00117803	-1.09846	0.0948214	AT1G20823.1	RING-H2 finger protein, putative, expressed
V3.Lp_chr1_0G14686.1	-1.89041	0.0344955	-1.93382	0.0106515	-2.06159	0.00816931	AT5G35170.1	adenylate kinase family protein, putative, expressed
V3.Lp_chr1_0G14688.1	-2.43102	9.68e-05	-3.2307	5.98e-05	-3.20936	0.00014381	AT3G06660.1	PAPA-1-like conserved region family protein, expressed
V3.Lp_chr1_0G15106.1	-1.07133	0.12641	-0.864496	0.130861	-1.4541	0.0085324	AT2G37770.2	oxidoreductase, aldo/keto reductase family protein, putative, expressed
V3.Lp_chr1_0G15190.1	1.02579	0.225395	1.58984	0.000543495	1.45352	0.0116832	AT1G80190.1	PSF1 - Putative GINS complex subunit, expressed
V3.Lp_chr1_0G15192.1	0.621076	0.534438	1.22772	0.0450676	1.08237	0.164116	AT1G80190.1	PSF1 - Putative GINS complex subunit, expressed
V3.Lp_chr1_0G15228.1	1.39728	5.43e-05	1.08892	5.94e-05	1.0727	0.00039358	AT3G04710.3	ankyrin repeat family protein, putative, expressed
V3.Lp_chr1_0G15286.1	-1.09197	0.014516	-0.893618	0.0499339	-1.40486	0.000542249	AT1G02520.1	MDR-like ABC transporter, putative, expressed
V3.Lp_chr1_0G15352.1	-3.75718	3.14e-05	-2.23597	0.084442	-0.909136	0.559985	AT4G26890.1	STE_MEKK_ste11_MAP3K.8 - STE kinases include homologs to sterile 7, sterile 11 and sterile 20 from yeast, expressed
V3.Lp_chr1_0G15354.1	-2.73464	0.000414215	-1.62961	0.0225942	-0.495816	0.607793	AT4G26890.1	STE_MEKK_ste11_MAP3K.8 - STE kinases include homologs to sterile 7, sterile 11 and sterile 20 from yeast, expressed
V3.Lp_chr1_0G15468.1	-0.793877	0.336416	-2.55004	0.00287051	-1.33767	0.0791665	AT3G49030.2	OsFBD1 - F-box and FBD domain containing protein, expressed
V3.Lp_chr1_0G15490.1	1.79931	0.266211	2.88232	0.0185855	2.91639	0.00616744	AT3G50150.1	plant protein of unknown function domain containing protein, expressed
V3.Lp_chr1_0G15710.1	-2.85047	0.0199315	-4.29418	0.00172552	-1.55101	0.119351	AT3G55950.1	TKL_IRAK_CR4L.4 - The CR4L subfamily has homology with Crinkly4, expressed
V3.Lp_chr1_0G15762.1	-1.1513	0.00235225	-1.155	0.0016587	-0.958874	0.0141028	AT5G24270.1	calcineurin B, putative, expressed
V3.Lp_chr1_0G15764.1	-1.42882	0.0586568	-2.90162	0.00109758	-3.30278	0.000175142	AT5G24270.1	calcineurin B, putative, expressed
V3.Lp_chr1_0G15836.1	0.328303	0.877677	0.904369	0.191785	1.37159	0.0289199	AT2G34700.1	POEI45 - Pollen Ole e I allergen and extensin family protein precursor, expressed
V3.Lp_chr1_0G16036.1	1.33237	1.14e-08	1.22658	1.26e-10	1.21757	3.08e-06	AT3G59340.1	solute carrier family 35 member F1, putative, expressed
V3.Lp_chr1_0G16040.1	-0.972288	0.0236115	-1.18707	0.00306564	-0.724106	0.103699	AT3G59340.1	solute carrier family 35 member F1, putative, expressed
V3.Lp_chr1_0G16544.1	-2.16341	0.00852029	-1.04614	0.186368	-0.43492	0.674665	AT5G60440.1	OsMADS79 - MADS-box family gene with M-alpha type-box, expressed
V3.Lp_chr1_0G16784.1	2.37427	0.121294	2.35034	0.184289	3.0574	0.00632796	AT1G05260.1	peroxidase precursor, putative, expressed
V3.Lp_chr1_0G16792.1	0.435335	0.669837	0.900433	0.107355	1.17138	0.0108078	AT1G05260.1	peroxidase precursor, putative, expressed
V3.Lp_chr1_0G16954.1	-1.18661	5.94e-07	-1.23931	9.69e-10	-1.53792	2.37e-08	AT3G14470.1	disease resistance RPP13-like protein 1, putative, expressed
V3.Lp_chr1_0G16956.1	-1.7997	0.0978666	-2.21121	0.000727742	-2.1567	0.000476998	AT3G14470.1	disease resistance RPP13-like protein 1, putative, expressed
V3.Lp_chr1_0G17522.1	0.222409	0.850654	1.20689	0.00468875	0.930089	0.0971271	AT4G35160.1	O-methyltransferase, putative, expressed
V3.Lp_chr1_0G17542.1	-0.856382	0.0269512	-1.02997	0.000305534	-0.272781	0.443024	AT4G35160.1	O-methyltransferase, putative, expressed
V3.Lp_chr1_0G17544.1	-2.3412	1.74e-15	-0.972745	0.0215817	-1.16758	1.95e-09	AT4G35160.1	O-methyltransferase, putative, expressed
V3.Lp_chr1_0G18106.1	-1.83795	2.46e-08	-1.82697	3.79e-10	-1.74551	1.74e-08	AT5G02490.1	DnaK family protein, putative, expressed
V3.Lp_chr1_0G18108.1	-1.94453	0.128096	-2.95118	0.0470176	-2.68649	0.100863	AT5G43130.1	transcription initiation factor, putative, expressed
V3.Lp_chr1_0G18234.1	2.26033	0.0361894	2.24446	0.0413696	2.42202	0.0289757	AT4G22060.1	OsFBL38 - F-box domain and LRR containing protein, expressed
V3.Lp_chr1_0G18414.1	-3.26361	0.0355069	-6.42084	0.000103822	-3.4836	0.0184098	AT4G18550.1	lipase class 3 family protein, putative, expressed
V3.Lp_chr1_0G18418.1	-1.72224	0.0144542	-3.20293	0.041769	-2.54283	1.95e-06	AT4G18550.1	lipase class 3 family protein, putative, expressed
V3.Lp_chr1_0G18440.1	-2.42871	1.37e-06	-3.35856	0.0522728	-3.40346	7.51e-05	AT4G18550.1	lipase class 3 family protein, putative, expressed
V3.Lp_chr1_0G18444.1	-2.03552	0.000263076	-2.94016	2.93e-08	-3.09407	3.88e-12	AT4G18550.1	lipase class 3 family protein, putative, expressed
V3.Lp_chr1_0G18816.1	2.18542	1.23e-26	2.00736	2.79e-36	2.01164	6.44e-15	AT4G01037.1	ubiquitin carboxyl-terminal hydrolase, family 1, putative, expressed
V3.Lp_chr1_0G18894.1	-1.2848	0.0375205	-1.39046	0.00457764	-0.801171	0.0863937	AT1G64380.1	AP2 domain containing protein, expressed
V3.Lp_chr1_0G19374.1	-1.76706	0.0295099	-0.53914	0.36705	-0.171812	0.798963	AT5G52870.1	expressed protein
V3.Lp_chr1_0G19380.1	1.39626	3.57e-08	1.48183	4.15e-17	1.00735	1.79e-06	AT4G28000.1	AAA-type ATPase family protein, putative, expressed
V3.Lp_chr1_0G19576.1	-3.38975	5.53e-10	-2.1757	3.18e-05	-1.64675	0.00865513	AT3G50930.1	mitochondrial chaperone BCS1, putative, expressed
V3.Lp_chr1_0G19626.1	-1.08383	0.0024183	-0.998338	0.0017245	-0.917136	0.0250293	AT3G14470.1	disease resistance RPP13-like protein 1, putative, expressed
V3.Lp_chr1_0G19646.1	-1.97658	1.77e-06	-2.34047	1.96e-11	-2.36508	5.56e-09	AT3G14470.1	disease resistance RPP13-like protein 1, putative, expressed
V3.Lp_chr1_0G19824.1	-1.11242	0.103088	-1.98841	5.87e-05	-2.18071	0.000158816	AT2G34930.1	leucine rich repeat protein, putative, expressed
V3.Lp_chr1_0G2006.1	1.42291	0.00525763	1.46823	0.00157205	1.39369	0.00326791	AT1G12300.1	Rf1, mitochondrial precursor, putative, expressed
V3.Lp_chr1_0G2056.1	-1.89947	6.81e-05	-1.91608	8.84e-07	-1.0579	0.0186789	AT4G08330.1	expressed protein
V3.Lp_chr1_0G2060.1	-1.79138	0.0744215	-0.956638	0.358335	-4.67657	0.0029253	AT4G08330.1	expressed protein
V3.Lp_chr1_0G2216.1	-1.1874	0.033949	-1.06395	0.0295736	-1.49534	0.000139707	AT2G37710.1	receptor like protein kinase, putative, expressed
V3.Lp_chr1_0G2218.1	-1.5222	0.000428575	-1.39797	0.00065032	-1.34855	0.000599292	AT3G53810.1	receptor like protein kinase, putative, expressed
V3.Lp_chr1_0G2796.1	-1.54378	0.2916	-6.48266	9.53e-05	-2.90027	0.0733067	AT3G17510.1	CAMK_KIN1/SNF1/Nim1_like.3 - CAMK includes calcium/calmodulin depedent protein kinases, expressed
V3.Lp_chr1_0G2798.1	-0.658171	0.803467	-2.36321	0.322397	-6.14581	0.0127773	AT3G17510.1	CAMK_KIN1/SNF1/Nim1_like.3 - CAMK includes calcium/calmodulin depedent protein kinases, expressed
V3.Lp_chr1_0G3392.1	1.56942	0.00559822	1.6132	0.00199911	1.27252	0.0375913	AT5G27660.1	OsDegp12 - Putative Deg protease homologue, expressed
V3.Lp_chr1_0G3812.1	3.52118	NA	4.7485	0.0368587	4.48168	0.18574	AT3G06190.1	MBTB14 - Bric-a-Brac, Tramtrack, Broad Complex BTB domain with Meprin and TRAF Homology MATH domain, expressed
V3.Lp_chr1_0G3884.1	1.13756	0.0985974	1.31469	0.0351055	1.11955	0.0804553	AT5G37930.1	E3 ubiquitin-protein ligase SINA-like 2, putative, expressed
V3.Lp_chr1_0G4414.1	-0.78298	0.0677467	-1.23799	1.37e-06	-1.4075	5.27e-06	AT3G17380.1	ubiquitin carboxyl-terminal hydrolase, putative, expressed
V3.Lp_chr1_0G4612.1	1.10057	0.191022	1.37108	0.0520592	1.3696	0.0430066	AT3G46950.1	mTERF family protein, expressed
V3.Lp_chr1_0G4686.1	-1.28085	1.49e-12	-1.0815	2.52e-05	-1.18811	4.56e-06	AT1G80160.1	glyoxalase family protein, putative, expressed
V3.Lp_chr1_0G5618.1	-0.905581	0.24242	-2.08626	0.00328458	-1.58762	0.0133733	AT4G01070.1	UDP-glucoronosyl/UDP-glucosyl transferase, putative, expressed
V3.Lp_chr1_0G5626.1	-0.988881	0.0574363	-1.62281	6.26e-08	-1.37934	0.000520456	AT4G01070.1	UDP-glucoronosyl/UDP-glucosyl transferase, putative, expressed
V3.Lp_chr1_0G6198.1	-1.09779	0.00197028	-0.599636	0.0740555	-0.75689	0.0253813	AT5G43580.1	expressed protein
V3.Lp_chr1_0G6204.1	-0.181404	0.694143	-0.729359	0.000784812	-1.03472	8.59e-08	AT2G38870.1	inhibitor I family protein, putative, expressed
V3.Lp_chr1_0G6206.1	-0.557277	0.41557	-0.631314	0.14246	-1.54118	0.00069372	AT5G43580.1	expressed protein
V3.Lp_chr1_0G6208.1	-0.648923	0.383032	-0.977804	0.0857602	-1.41091	0.00332804	AT2G38870.1	inhibitor I family protein, putative, expressed
V3.Lp_chr1_0G6238.1	-1.94498	1.91e-09	-1.94564	1.07e-09	-2.00782	8.83e-11	AT2G38900.2	inhibitor I family protein, putative, expressed
V3.Lp_chr1_0G6460.1	-1.21797	1.01e-08	-1.28408	2.2e-32	-1.46021	1.16e-18	AT2G38000.1	expressed protein
V3.Lp_chr1_0G844.1	4.6531	0.307412	3.40908	NA	4.97452	0.0314428	AT4G11290.1	peroxidase precursor, putative, expressed
V3.Lp_chr1_0G8478.1	-1.24472	3.8e-09	-1.48218	3e-17	-1.29402	9.47e-11	AT3G23410.1	alcohol oxidase, putative, expressed
V3.Lp_chr1_0G9174.1	-1.04237	0.0152691	-1.46453	6.2e-06	-2.14981	9.03e-06	AT4G01390.1	ubiquitin carboxyl-terminal hydrolase, putative, expressed
V3.Lp_chr1_0G9698.1	-2.24706	5.05e-13	-2.844	1.72e-40	-3.15201	1.59e-40	AT4G10380.1	aquaporin protein, putative, expressed
V3.Lp_chr1_0G9702.1	1.26079	0.00653671	2.07111	7e-14	2.21808	2.17e-11	AT4G10380.1	aquaporin protein, putative, expressed
V3.Lp_chr2_0G10992.1	4.22673	1.1e-64	3.88814	5.52e-50	3.41434	4.55e-32	AT3G22840.1	early light-induced protein, chloroplast precursor, putative, expressed
V3.Lp_chr2_0G10994.1	4.80295	5.71e-60	4.44707	4.31e-47	4.28913	5.9e-29	AT3G22840.1	early light-induced protein, chloroplast precursor, putative, expressed
V3.Lp_chr2_0G10996.1	5.28296	1.91e-89	4.88513	1.66e-82	4.52326	4.13e-41	AT3G22840.1	early light-induced protein, chloroplast precursor, putative, expressed
V3.Lp_chr2_0G11008.1	5.0457	4e-17	4.29631	6.49e-12	4.035	3.91e-09	AT3G22840.1	early light-induced protein, chloroplast precursor, putative, expressed
V3.Lp_chr2_0G11010.1	3.38874	1.28e-20	2.77737	1.25e-16	2.73113	2.28e-14	AT3G22840.1	early light-induced protein, chloroplast precursor, putative, expressed
V3.Lp_chr2_0G11014.1	5.54964	3.61e-70	4.78827	8.41e-55	4.55763	4.34e-29	AT3G22840.1	early light-induced protein, chloroplast precursor, putative, expressed
V3.Lp_chr2_0G11016.1	5.17742	7.03e-74	4.46053	2.3e-63	4.17756	2.05e-32	AT3G22840.1	early light-induced protein, chloroplast precursor, putative, expressed
V3.Lp_chr2_0G11018.1	2.86291	1e-21	2.71338	8.6e-13	2.31123	1.28e-07	AT3G22840.1	early light-induced protein, chloroplast precursor, putative, expressed
V3.Lp_chr2_0G11020.1	1.69577	3.29e-06	1.56244	9.63e-05	0.766012	0.0645051	AT3G22840.1	early light-induced protein, chloroplast precursor, putative, expressed
V3.Lp_chr2_0G11028.1	4.2114	0.000748827	3.17388	0.0249423	3.15073	0.0284785	AT3G22840.1	early light-induced protein, chloroplast precursor, putative, expressed
V3.Lp_chr2_0G11030.1	5.21033	3.51e-93	4.36524	2.01e-75	4.21803	1.65e-32	AT3G22840.1	early light-induced protein, chloroplast precursor, putative, expressed
V3.Lp_chr2_0G11050.1	-1.53611	0.000425475	-0.959212	0.131497	-0.380703	0.466557	AT1G03070.1	transmembrane BAX inhibitor motif-containing protein, putative, expressed
V3.Lp_chr2_0G11500.1	-5.55455	0.00666094	-5.61994	0.00378559	-5.50985	0.00516078	AT2G32300.1	plastocyanin-like domain containing protein, putative, expressed
V3.Lp_chr2_0G11578.1	-2.21649	0.108047	-2.50336	0.119028	-4.17636	0.00319067	AT5G45500.1	disease resistance protein, putative, expressed
V3.Lp_chr2_0G11686.1	-2.10526	0.141069	-1.81307	0.192751	-3.3383	0.0424431	AT5G06570.1	gibberellin receptor GID1L2, putative, expressed
V3.Lp_chr2_0G12066.1	-2.30963	0.00266434	-5.88066	1.93e-07	-5.77405	8.38e-07	AT1G79040.1	photosystem II 10 kDa polypeptide, chloroplast precursor, putative, expressed
V3.Lp_chr2_0G12070.1	-2.22144	3.45e-24	-2.60787	1.28e-10	-1.93964	7.75e-18	AT1G79040.1	photosystem II 10 kDa polypeptide, chloroplast precursor, putative, expressed
V3.Lp_chr2_0G1208.1	-1.97497	3.31e-05	-1.66356	3.46e-06	-1.46086	5.32e-05	AT2G15480.2	anthocyanin 3-O-beta-glucosyltransferase, putative, expressed
V3.Lp_chr2_0G1210.1	-1.9567	2.96e-09	-1.72094	9.51e-13	-1.49286	1.13e-09	AT2G15490.1	anthocyanin 3-O-beta-glucosyltransferase, putative, expressed
V3.Lp_chr2_0G12108.1	1.38462	7.54e-08	0.76407	2.21e-12	0.770303	0.00225573	AT1G06690.1	oxidoreductase, aldo/keto reductase family protein, putative, expressed
V3.Lp_chr2_0G12444.1	-2.92715	0.0175338	-1.86672	0.115374	-0.96573	0.506123	AT1G76600.1	expressed protein
V3.Lp_chr2_0G12638.1	-1.58443	0.016278	-0.23217	0.720724	-0.437194	0.545963	AT5G38960.1	Cupin domain containing protein, expressed
V3.Lp_chr2_0G1366.1	-1.81709	2.73e-05	-2.46519	9.72e-10	-2.60251	5.2e-11	AT2G43820.1	UDP-glucoronosyl and UDP-glucosyl transferase domain containing protein, expressed
V3.Lp_chr2_0G1384.1	-1.69351	1.71e-05	-1.6058	2.66e-05	-1.72805	0.000219443	AT2G43820.1	UDP-glucoronosyl and UDP-glucosyl transferase domain containing protein, expressed
V3.Lp_chr2_0G14126.1	1.73663	0.0494557	3.47288	6.86e-11	2.28359	0.00461464	AT5G24090.1	glycosyl hydrolase, putative, expressed
V3.Lp_chr2_0G14128.1	1.61181	0.302817	3.5106	1.31e-05	2.5496	0.0280645	AT5G24090.1	glycosyl hydrolase, putative, expressed
V3.Lp_chr2_0G14832.1	-1.2984	5.57e-21	-1.34743	2.21e-32	-1.40729	6.14e-10	AT3G27020.1	transposon protein, putative, unclassified, expressed
V3.Lp_chr2_0G15492.1	0.995631	2e-07	1.09632	7.36e-12	1.04422	6.33e-08	AT5G08170.1	agmatine deiminase, putative, expressed
V3.Lp_chr2_0G15592.1	-1.71986	0.000343718	-1.83721	2.83e-06	-0.78301	0.167013	AT5G48290.1	heavy metal associated domain containing protein, expressed
V3.Lp_chr2_0G15594.1	-2.87496	1.85e-05	-1.68479	0.00351355	-0.748811	0.233103	AT4G05030.1	heavy metal associated domain containing protein, expressed
V3.Lp_chr2_0G15822.1	1.23604	0.00293539	1.40559	1.23e-05	1.15975	0.00315454	AT4G20325.1	ribonuclease H2 subunit B, putative, expressed
V3.Lp_chr2_0G15946.1	-1.73716	2.13e-06	-0.911767	0.00316028	-0.756259	0.0242299	AT3G48360.1	BTBZ2 - Bric-a-Brac, Tramtrack, and Broad Complex BTB domain with TAZ zinc finger and Calmodulin-binding domains, expressed
V3.Lp_chr2_0G16030.1	-0.868451	3.26e-10	-0.935809	4.87e-28	-1.30392	1.11e-44	AT3G48170.1	aldehyde dehydrogenase, putative, expressed
V3.Lp_chr2_0G16578.1	-1.03396	0.0918005	-1.27842	0.0175092	-1.36292	0.0253155	AT1G47420.1	expressed protein
V3.Lp_chr2_0G16746.1	0.67153	0.524718	1.43105	0.000968292	0.652372	0.235452	AT1G10370.1	glutathione S-transferase, putative, expressed
V3.Lp_chr2_0G16748.1	-5.14061	0.0238684	-2.00588	0.344824	-0.544762	0.791145	AT1G10360.1	glutathione S-transferase, putative, expressed
V3.Lp_chr2_0G17394.1	-1.02276	4.21e-05	-0.397393	0.0975743	-0.829419	0.0124957	AT1G27040.2	peptide transporter PTR2, putative, expressed
V3.Lp_chr2_0G17748.1	-5.31059	0.0142342	-5.37806	0.00863545	-1.79077	0.415606	AT3G06080.2	powdery mildew resistant protein 5, putative, expressed
V3.Lp_chr2_0G17848.1	-1.75285	0.00644478	-1.66559	0.0106418	-1.99462	0.00139342	AT4G21760.1	Os4bglu18 - monolignol beta-glucoside homologue, expressed
V3.Lp_chr2_0G17850.1	5.21854	0.012907	3.40908	NA	5.16654	0.0766439	AT4G21760.1	Os4bglu18 - monolignol beta-glucoside homologue, expressed
V3.Lp_chr2_0G17968.1	-4.53942	1.07e-15	-3.53882	7.6e-15	-3.12855	0.000933851	AT3G53260.1	phenylalanine ammonia-lyase, putative, expressed
V3.Lp_chr2_0G17974.1	-4.65769	1.65e-06	-2.64054	0.000489466	-2.34485	0.0039585	AT2G37040.1	phenylalanine ammonia-lyase, putative, expressed
V3.Lp_chr2_0G17976.1	-0.144988	0.645763	-0.39053	0.0535564	-1.01561	7.17e-12	AT2G37040.1	phenylalanine ammonia-lyase, putative, expressed
V3.Lp_chr2_0G18182.1	-1.48613	4.24e-05	-1.06717	0.00965857	-0.384886	0.321933	AT5G08350.1	GEM, putative, expressed
V3.Lp_chr2_0G18184.1	-2.91208	1.15e-21	-2.79024	1.59e-22	-2.34503	3.77e-13	AT5G23370.1	GEM, putative, expressed
V3.Lp_chr2_0G1822.1	-0.568984	0.132915	-1.0871	0.000687471	-0.656701	0.0485982	AT1G12550.1	erythronate-4-phosphate dehydrogenase domain containing protein, expressed
V3.Lp_chr2_0G1870.1	-2.18813	0.0029642	-3.95565	8.8e-11	-5.34708	2.12e-10	AT2G43620.1	CHIT3 - Chitinase family protein precursor, expressed
V3.Lp_chr2_0G18718.1	-1.14863	0.00444168	-0.65741	0.0538268	-0.262147	0.600877	AT4G17500.1	ethylene-responsive transcription factor, putative, expressed
V3.Lp_chr2_0G1872.1	-2.59241	0.000621271	-4.24136	1.74e-05	-4.45504	2.39e-05	AT2G43620.1	CHIT3 - Chitinase family protein precursor, expressed
V3.Lp_chr2_0G1876.1	-4.90836	1.49e-08	-7.34318	2.96e-58	-8.52526	1.1e-06	AT4G10010.1	protein kinase family protein, putative, expressed
V3.Lp_chr2_0G1878.1	-5.37957	2.12e-08	-7.66663	2.48e-29	-8.36949	1e-24	AT1G78990.1	transferase family domain containing protein, expressed
V3.Lp_chr2_0G18868.1	1.39061	0.0903985	2.29105	0.000143193	2.22347	0.00700121	AT1G65680.1	expansin precursor, putative, expressed
V3.Lp_chr2_0G19044.1	-0.794887	0.389446	-1.85613	0.00568777	-1.86626	0.0106736	AT2G15490.1	anthocyanin 3-O-beta-glucosyltransferase, putative, expressed
V3.Lp_chr2_0G19912.1	-1.61127	4.84e-10	-1.28455	2.35e-09	-0.88077	0.000388043	AT4G35310.1	CAMK_CAMK_like.27 - CAMK includes calcium/calmodulin depedent protein kinases, expressed
V3.Lp_chr2_0G19914.1	-1.69508	3.34e-09	-1.28848	7.84e-08	-0.88348	0.00184718	AT4G35310.1	CAMK_CAMK_like.27 - CAMK includes calcium/calmodulin depedent protein kinases, expressed
V3.Lp_chr2_0G20460.1	-0.600708	0.399863	-1.10837	0.0423326	-1.07987	0.0327441	AT1G21240.1	OsWAK11 - OsWAK receptor-like protein kinase, expressed
V3.Lp_chr2_0G20462.1	-1.08109	0.0047862	-1.12019	1.3e-07	-1.05682	2.88e-06	AT1G21270.1	OsWAK11 - OsWAK receptor-like protein kinase, expressed
V3.Lp_chr2_0G208.1	-2.16514	4.05e-07	-2.15315	3.1e-10	-1.42642	0.000398895	AT3G02600.1	lipid phosphatase protein, putative, expressed
V3.Lp_chr2_0G21232.1	-2.79366	4.86e-10	-2.49884	4.56e-11	-1.55929	0.00047851	AT1G16670.1	tyrosine protein kinase domain containing protein, putative, expressed
V3.Lp_chr2_0G21234.1	-2.46173	0.00273798	-1.85497	0.0174661	-1.15582	0.182887	AT1G16670.1	tyrosine protein kinase domain containing protein, putative, expressed
V3.Lp_chr2_0G2154.1	5.03508	0.0273029	5.78096	0.00112811	5.12417	0.0808741	AT5G44820.1	regulatory protein, putative, expressed
V3.Lp_chr2_0G21584.1	-1.1033	1.01e-06	-1.124	6.49e-30	-1.01882	3.13e-22	AT3G14470.1	disease resistance RPP13-like protein 1, putative, expressed
V3.Lp_chr2_0G21588.1	-1.36035	2.99e-06	-1.48517	4.16e-47	-1.39402	4.2e-38	AT3G14470.1	disease resistance RPP13-like protein 1, putative, expressed
V3.Lp_chr2_0G21766.1	-1.69012	0.00907053	-2.7872	0.0019042	-1.88233	0.0017605	AT1G61720.1	leucoanthocyanidin reductase, putative, expressed
V3.Lp_chr2_0G21768.1	-1.3491	1.37e-09	-1.81457	6.32e-11	-1.69458	3.25e-19	AT1G61720.1	leucoanthocyanidin reductase, putative, expressed
V3.Lp_chr2_0G22078.1	-3.13826	3.76e-16	-2.10846	0.000239916	-1.17856	0.0027728	AT4G24380.1	serine hydrolase domain containing protein, expressed
V3.Lp_chr2_0G22126.1	-0.683932	0.0137253	-1.13186	2.37e-50	-0.819183	0.000392714	AT5G67030.1	zeaxanthin epoxidase, chloroplast precursor, putative, expressed
V3.Lp_chr2_0G22128.1	-0.576131	0.0937991	-1.18062	5.27e-16	-1.08095	5.77e-09	AT5G67030.1	zeaxanthin epoxidase, chloroplast precursor, putative, expressed
V3.Lp_chr2_0G22208.1	-0.944245	0.132603	-1.75006	4.93e-05	-1.58023	0.00361447	AT1G11330.1	KI domain interacting kinase 1, putative, expressed
V3.Lp_chr2_0G22234.1	-1.10605	0.000675094	-0.860435	0.00157372	-0.662261	0.00859693	AT3G62760.1	glutathione S-transferase, putative, expressed
V3.Lp_chr2_0G22364.1	-1.1381	0.0379166	-1.59997	1.08e-05	-1.0108	0.0246793	AT1G11300.1	carbohydrate binding protein, putative, expressed
V3.Lp_chr2_0G22366.1	-0.770968	0.43216	-1.75582	0.042516	-1.86372	0.0153302	AT1G65790.1	serine/threonine-protein kinase receptor precursor, putative, expressed
V3.Lp_chr2_0G22790.1	0.456501	0.107405	1.13632	1.05e-06	1.12483	4.26e-06	AT2G22140.1	expressed protein
V3.Lp_chr2_0G23022.1	-0.992038	0.109948	-1.34649	0.00582491	-0.878286	0.14801	AT4G32300.1	lectin protein kinase family protein, putative, expressed
V3.Lp_chr2_0G2324.1	-1.42814	1.71e-05	-1.6951	2.3e-07	-0.944575	0.00116606	AT5G13810.1	glutaredoxin, putative, expressed
V3.Lp_chr2_0G23456.1	5.37989	0.0548484	5.84088	0.0157238	6.44329	0.000123508	AT3G04710.3	ankyrin repeat family protein, putative, expressed
V3.Lp_chr2_0G23794.1	-2.19258	2.9e-06	-1.72491	0.00490374	-0.404156	0.673967	AT1G01490.1	heavy metal-associated domain containing protein, expressed
V3.Lp_chr2_0G23796.1	-1.13862	0.00993086	-0.898859	0.011371	-0.206994	0.715258	AT1G01490.1	heavy metal-associated domain containing protein, expressed
V3.Lp_chr2_0G23798.1	-2.45205	0.00103149	-1.45792	0.0359453	-0.393647	0.671532	AT1G01490.1	heavy metal-associated domain containing protein, expressed
V3.Lp_chr2_0G2532.1	-2.38817	0.0191334	-1.1202	0.0608137	-1.54152	0.0114581	AT4G34880.1	amidase, putative, expressed
V3.Lp_chr2_0G2554.1	NA	NA	NA	NA	5.66587	0.0335872	AT4G30890.1	ubiquitin carboxyl-terminal hydrolase domain containing protein, expressed
V3.Lp_chr2_0G2952.1	-1.83923	0.00696474	0.0176656	0.968668	-0.159568	0.733547	AT5G05340.1	peroxidase precursor, putative, expressed
V3.Lp_chr2_0G3554.1	1.32941	0.223871	1.78539	0.0342628	1.063	0.293347	AT1G49920.1	expressed protein
V3.Lp_chr2_0G3632.1	-1.16349	0.0418412	-1.69578	0.00107534	-1.15522	0.099509	AT5G23530.1	gibberellin receptor GID1L2, putative, expressed
V3.Lp_chr2_0G3634.1	-1.31596	0.000273429	-1.6274	4.11e-07	-1.27898	0.00465542	AT5G23530.1	gibberellin receptor GID1L2, putative, expressed
V3.Lp_chr2_0G3646.1	-1.60798	0.00199623	-1.1141	0.00152532	-1.15509	0.00679465	AT5G23530.1	gibberellin receptor GID1L2, putative, expressed
V3.Lp_chr2_0G3648.1	-1.54747	1.66e-09	-2.25048	6.76e-37	-1.97165	1.45e-30	AT5G23530.1	gibberellin receptor GID1L2, putative, expressed
V3.Lp_chr2_0G3730.1	-2.42288	0.151334	-1.04685	0.113424	-3.05441	0.00396717	AT3G14680.1	cytochrome P450 72A1, putative, expressed
V3.Lp_chr2_0G374.1	1.03198	0.00354986	0.541772	0.0202646	0.416328	0.0765686	AT2G47390.1	OsPOP7 - Putative Prolyl Oligopeptidase homologue, expressed
V3.Lp_chr2_0G3960.1	NA	NA	4.96413	0.0191973	5.12947	0.0135612	AT5G15180.1	peroxidase precursor, putative, expressed
V3.Lp_chr2_0G398.1	1.25678	2.49e-07	1.58067	1.3e-30	1.34985	5.59e-07	AT5G26860.1	OsLonP3 - Putative Lon protease homologue, expressed
V3.Lp_chr2_0G4032.1	-1.87457	0.00432836	-1.20371	0.0325794	-1.01419	0.106158	AT1G64160.1	dirigent, putative, expressed
V3.Lp_chr2_0G4144.1	-4.38251	1.21e-05	-3.47467	9.53e-05	-2.64543	0.009339	AT2G46950.1	cytochrome P450 72A1, putative, expressed
V3.Lp_chr2_0G480.1	1.05053	4.1e-06	0.79823	0.000200935	0.953149	9.67e-06	AT5G04430.2	KH domain containing protein, putative, expressed
V3.Lp_chr2_0G4828.1	-0.330568	0.913769	-5.57191	0.035935	-5.45632	0.0562186	AT2G25420.1	lissencephaly type-1-like homology motif, putative, expressed
V3.Lp_chr2_0G5284.1	-2.68467	0.000165228	-2.43948	8.05e-06	-2.78221	5.38e-06	AT3G45070.1	sulfotransferase domain containing protein, expressed
V3.Lp_chr2_0G5286.1	-3.28296	4.27e-12	-3.45488	3.29e-33	-3.79471	1.78e-33	AT3G45070.1	sulfotransferase domain containing protein, expressed
V3.Lp_chr2_0G5446.1	-1.97513	2.09e-06	-2.95295	6.91e-21	-2.83425	1.77e-12	AT5G17540.1	transferase family protein, putative, expressed
V3.Lp_chr2_0G5448.1	-1.32572	0.0121708	-2.2543	1.66e-08	-2.40306	2.82e-06	AT5G17540.1	transferase family protein, putative, expressed
V3.Lp_chr2_0G5528.1	-0.748487	0.0627528	-1.30678	1.98e-09	-1.11147	0.000129192	AT4G27250.1	dihydroflavonol-4-reductase, putative, expressed
V3.Lp_chr2_0G5530.1	-1.40973	0.000281572	-2.17518	1.73e-09	-1.26883	0.00105593	AT4G27250.1	dihydroflavonol-4-reductase, putative, expressed
V3.Lp_chr2_0G5604.1	-0.961995	0.0122583	-1.03789	0.00330091	-0.984898	0.000499364	AT5G09530.1	retrotransposon protein, putative, unclassified, expressed
V3.Lp_chr2_0G586.1	-0.637719	0.278732	-0.955107	0.00266588	-1.78687	1.95e-08	AT3G48290.1	cytochrome P450, putative, expressed
V3.Lp_chr2_0G6120.1	-1.56784	0.0234505	-1.96409	0.00327151	-1.3969	0.0878914	AT1G52780.1	expressed protein
V3.Lp_chr2_0G618.1	-0.428356	0.419453	-0.578872	0.218284	-1.17185	0.00895755	AT2G37130.1	peroxidase precursor, putative, expressed
V3.Lp_chr2_0G6192.1	-1.02928	0.0721622	-1.4825	0.000638385	-1.12262	0.0641869	AT3G53810.1	receptor like protein kinase, putative, expressed
V3.Lp_chr2_0G6234.1	-0.665795	0.308096	-0.940293	0.00362361	-1.12807	0.00625539	AT2G37710.1	receptor like protein kinase, putative, expressed
V3.Lp_chr2_0G6238.1	-1.58645	0.00121005	-1.92505	2.19e-21	-1.91235	8.02e-12	AT2G37710.1	receptor like protein kinase, putative, expressed
V3.Lp_chr2_0G638.1	-2.69496	0.095686	-1.01574	0.188937	-3.5648	0.00891209	AT4G05320.2	ubiquitin family protein, putative, expressed
V3.Lp_chr2_0G7144.1	-2.8825	1.35e-08	-2.86923	3.4e-13	-2.33249	1.13e-07	AT4G21390.1	serine/threonine-protein kinase receptor precursor, putative, expressed
V3.Lp_chr2_0G7476.1	-0.797701	0.14269	-1.36378	0.000156926	-1.6575	2.78e-06	AT4G23180.1	TKL_IRAK_DUF26-lc.24 - DUF26 kinases have homology to DUF26 containing loci, expressed
V3.Lp_chr2_0G7534.1	-1.36703	0.0626869	-1.45936	0.0161102	-1.20571	0.0395077	AT4G23280.1	TKL_IRAK_DUF26-la.5 - DUF26 kinases have homology to DUF26 containing loci, expressed
V3.Lp_chr2_0G7636.1	0.598683	0.176555	1.09089	0.00174447	0.852704	0.0566794	AT3G16840.1	DEAD-box ATP-dependent RNA helicase, putative, expressed
V3.Lp_chr2_0G7638.1	0.809859	0.11351	1.16858	0.00855894	0.802762	0.0971124	AT3G16840.1	DEAD-box ATP-dependent RNA helicase, putative, expressed
V3.Lp_chr2_0G7858.1	-1.75552	3.07e-06	-1.0109	0.00612046	-1.09716	0.00320095	AT3G50930.1	mitochondrial chaperone BCS1, putative, expressed
V3.Lp_chr2_0G8106.1	-0.710424	0.00935593	-1.07213	7.83e-08	-1.4541	2.64e-10	AT1G07250.1	UDP-glucoronosyl and UDP-glucosyl transferase domain containing protein, expressed
V3.Lp_chr2_0G8252.1	-1.73147	1.36e-11	-1.55135	2.82e-14	-1.71281	2.03e-15	AT1G23140.1	expressed protein
V3.Lp_chr2_0G8254.1	-1.56289	1.55e-11	-1.45689	2.56e-12	-1.68722	7.8e-12	AT1G23140.1	expressed protein
V3.Lp_chr2_0G8660.1	-1.9837	6.46e-14	-1.90068	2.19e-16	-1.92662	5.8e-11	AT3G14470.1	disease resistance RPP13-like protein 1, putative, expressed
V3.Lp_chr3_0G10216.1	-3.85166	0.00136548	-1.8189	0.00275635	-1.76542	0.00348927	AT4G35770.1	rhodanese-like domain containing protein, putative, expressed
V3.Lp_chr3_0G10840.1	-0.441652	0.505935	-0.740477	0.150004	-1.7675	0.000690069	AT2G37710.1	receptor like protein kinase, putative, expressed
V3.Lp_chr3_0G10842.1	-1.49768	0.000435886	-1.91969	6.34e-09	-2.0188	1.03e-08	AT2G37710.1	receptor like protein kinase, putative, expressed
V3.Lp_chr3_0G10926.1	-1.83681	5.96e-07	-1.6325	8.77e-08	-1.66278	2.23e-07	AT3G17611.1	OsRhmbd3 - Putative Rhomboid homologue, expressed
V3.Lp_chr3_0G11288.1	-0.890829	0.000826926	-1.02862	1.46e-14	-1.37303	1.23e-09	AT3G62700.1	multidrug resistance-associated protein, putative, expressed
V3.Lp_chr3_0G11590.1	-1.68626	0.220145	-6.73258	2.11e-05	-1.25053	0.182863	AT5G06730.1	peroxidase precursor, putative, expressed
V3.Lp_chr3_0G11766.1	-1.22351	0.015255	-1.90661	4.28e-06	-0.765115	0.104698	AT1G54570.1	expressed protein
V3.Lp_chr3_0G12918.1	-0.884459	0.00460146	-1.16783	1.05e-06	-1.14862	0.000143076	AT2G01170.1	amino acid permease family protein, putative, expressed
V3.Lp_chr3_0G13188.1	2.662	9.49e-67	2.17546	8.12e-113	2.07526	2.19e-42	AT5G63630.1	DEAD/DEAH box helicase, putative, expressed
V3.Lp_chr3_0G13190.1	1.10674	1.54e-08	1.26427	6.73e-21	0.98557	6.27e-07	AT5G08610.1	DEAD/DEAH box helicase, putative, expressed
V3.Lp_chr3_0G13352.1	-2.50028	0.0111255	-2.1641	5.63e-05	-1.61389	0.00590053	AT5G24030.1	C4-dicarboxylate transporter/malic acid transport protein, expressed
V3.Lp_chr3_0G13466.1	-1.14836	0.000553916	-0.602138	0.036234	-0.916915	0.0013922	AT3G14630.1	cytochrome P450 72A1, putative, expressed
V3.Lp_chr3_0G13468.1	-1.31644	9.39e-09	-1.36538	1.45e-24	-1.37885	3.11e-13	AT3G14690.1	cytochrome P450 72A1, putative, expressed
V3.Lp_chr3_0G13488.1	-0.556614	0.0823523	-1.10823	5.84e-17	-1.3546	7.16e-08	AT3G14680.1	cytochrome P450 72A1, putative, expressed
V3.Lp_chr3_0G13492.1	-2.10775	1.33e-05	-1.55719	0.0001913	-2.13126	0.000136225	AT3G14690.1	cytochrome P450 72A1, putative, expressed
V3.Lp_chr3_0G13638.1	-0.654094	0.19475	-1.08641	0.00321307	-1.21208	0.00215319	AT5G14700.1	cinnamoyl-CoA reductase-related, putative, expressed
V3.Lp_chr3_0G13730.1	-1.27838	1.81e-08	-1.38609	4.73e-26	-1.18254	3.02e-11	AT5G14740.1	carbonic anhydrase, chloroplast precursor, putative, expressed
V3.Lp_chr3_0G13976.1	-0.510744	0.127895	-0.570338	0.0631147	-1.03826	0.000223946	AT4G18550.1	lipase class 3 family protein, putative, expressed
V3.Lp_chr3_0G14136.1	-1.90546	0.455614	-4.98796	0.0310705	-2.42639	0.281066	AT5G53220.1	expressed protein
V3.Lp_chr3_0G14138.1	-1.69253	0.301984	-3.10565	0.0304945	-0.821779	0.503325	AT5G53220.1	expressed protein
V3.Lp_chr3_0G14528.1	-2.0349	7.31e-08	-1.36151	6.35e-05	-1.31045	0.000196987	AT1G34300.1	lectin protein kinase family protein, putative, expressed
V3.Lp_chr3_0G14750.1	-0.626908	0.126409	-1.03704	0.00398418	-1.01234	0.070101	AT1G53025.1	ubiquitin-conjugating enzyme domain containing protein, expressed
V3.Lp_chr3_0G14758.1	-1.68868	0.000230372	-2.09222	2.23e-27	-1.97102	1.17e-09	AT4G21700.1	expressed protein
V3.Lp_chr3_0G14760.1	-1.26583	0.0107887	-1.54602	5.29e-10	-1.48821	0.000315377	AT4G21700.1	expressed protein
V3.Lp_chr3_0G15048.1	-1.48376	2.6e-10	-1.47078	1.86e-16	-1.26891	1.61e-06	AT1G18390.1	OsWAK10d - OsWAK receptor-like cytoplasmic kinase OsWAK-RLCK, expressed
V3.Lp_chr3_0G15054.1	-0.990502	0.103834	-0.934137	0.058069	-1.3931	0.0191741	AT1G18390.2	OsWAK10d - OsWAK receptor-like cytoplasmic kinase OsWAK-RLCK, expressed
V3.Lp_chr3_0G15074.1	-1.25358	0.00541759	-1.3002	8.12e-05	-1.39516	4.65e-05	AT5G38260.1	Protein kinase domain containing protein, expressed
V3.Lp_chr3_0G15232.1	-1.84359	7.93e-11	-1.7419	2.76e-19	-2.23207	1.74e-10	AT2G47000.1	MDR-like ABC transporter, putative, expressed
V3.Lp_chr3_0G15440.1	-1.15774	0.193867	-2.13055	0.00977443	-1.49024	0.256659	AT4G26890.1	STE_MEKK_ste11_MAP3K.8 - STE kinases include homologs to sterile 7, sterile 11 and sterile 20 from yeast, expressed
V3.Lp_chr3_0G15516.1	-0.0732866	0.882008	-1.01129	0.000420323	-1.90236	2.41e-07	AT3G14770.1	nodulin MtN3 family protein, putative, expressed
V3.Lp_chr3_0G15518.1	-0.0512467	0.906213	-1.04918	1.51e-05	-2.19523	1.74e-09	AT3G14770.1	nodulin MtN3 family protein, putative, expressed
V3.Lp_chr3_0G15920.1	2.8952	NA	5.03481	0.0160197	5.26216	0.00881654	AT5G53840.1	OsFBD3 - F-box and FBD domain containing protein, expressed
V3.Lp_chr3_0G16462.1	0.677823	0.650107	2.11462	0.00157813	1.71608	0.0319961	AT1G28290.1	POEI52 - Pollen Ole e I allergen and extensin family protein precursor, expressed
V3.Lp_chr3_0G16502.1	-0.961504	0.219102	-1.22539	0.0882495	-1.43675	0.0214839	AT1G29640.1	DUF584 domain containing protein, putative, expressed
V3.Lp_chr3_0G16512.1	-1.03642	0.0297979	-1.21853	0.00275895	-1.35433	0.000324238	AT5G27660.1	OsDegp12 - Putative Deg protease homologue, expressed
V3.Lp_chr3_0G16560.1	3.12392	1.82e-46	2.64257	2.74e-61	2.25404	1.89e-22	AT4G37560.1	acetamidase, putative, expressed
V3.Lp_chr3_0G17444.1	-1.19814	0.0941779	-2.00753	1.47e-06	-1.96668	9.38e-05	AT3G53260.1	phenylalanine ammonia-lyase, putative, expressed
V3.Lp_chr3_0G17448.1	-2.03281	0.000394597	-2.46142	2.37e-07	-1.75072	0.00318579	AT3G53260.1	phenylalanine ammonia-lyase, putative, expressed
V3.Lp_chr3_0G17452.1	-2.52171	1.64e-05	-2.15074	3.54e-07	-2.1877	4.14e-06	AT3G53260.1	phenylalanine ammonia-lyase, putative, expressed
V3.Lp_chr3_0G17454.1	-2.62276	5.46e-05	-2.35302	6.57e-07	-1.8815	0.00098525	AT2G37040.1	phenylalanine ammonia-lyase, putative, expressed
V3.Lp_chr3_0G1856.1	-2.35915	1.77e-12	-2.02063	1.21e-18	-2.04982	6.15e-21	AT1G80160.1	glyoxalase family protein, putative, expressed
V3.Lp_chr3_0G1858.1	-3.72717	5.34e-17	-3.36085	2.46e-26	-3.24347	6.97e-21	AT1G80160.1	glyoxalase family protein, putative, expressed
V3.Lp_chr3_0G18960.1	1.6495	0.000706276	2.17729	1.42e-07	1.85981	3.5e-05	AT1G55890.1	pentatricopeptide containing protein, putative, expressed
V3.Lp_chr3_0G19024.1	0.60916	0.357115	1.27391	0.000494899	1.10899	0.0143169	AT1G78750.1	OsFBX39 - F-box domain containing protein, expressed
V3.Lp_chr3_0G19204.1	-2.82158	7.85e-05	-1.66205	0.0224924	-1.95283	0.00304924	AT3G16520.3	UDP-glucoronosyl and UDP-glucosyl transferase domain containing protein, expressed
V3.Lp_chr3_0G19206.1	-0.595129	0.0398431	-1.1806	0.000821478	-1.21034	0.000501399	AT3G16520.3	UDP-glucoronosyl and UDP-glucosyl transferase domain containing protein, expressed
V3.Lp_chr3_0G19208.1	-2.50599	1.48e-05	-2.33618	0.000147846	-1.85594	0.000380983	AT3G16520.3	UDP-glucoronosyl and UDP-glucosyl transferase domain containing protein, expressed
V3.Lp_chr3_0G19590.1	-1.61689	3.23e-06	-1.52976	4.88e-09	-1.47253	6.45e-09	AT1G75450.1	cytokinin dehydrogenase precursor, putative, expressed
V3.Lp_chr3_0G20078.1	-1.03961	2.34e-13	-0.925756	3.35e-16	-1.05651	9.98e-17	AT2G37790.1	oxidoreductase, aldo/keto reductase family protein, putative, expressed
V3.Lp_chr3_0G20080.1	-0.599179	0.0352202	-1.02368	1.82e-05	-0.806397	0.0153047	AT2G37790.1	oxidoreductase, aldo/keto reductase family protein, putative, expressed
V3.Lp_chr3_0G20280.1	-2.46295	2.63e-05	-1.62527	0.0515087	-0.735084	0.243896	AT2G35980.1	harpin-induced protein 1 domain containing protein, expressed
V3.Lp_chr3_0G20578.1	1.10615	0.000566388	0.686688	0.00424244	0.460252	0.0728268	AT1G22540.1	POT family protein, expressed
V3.Lp_chr3_0G20804.1	-0.523867	0.0239634	-1.07102	6.6e-10	-1.48465	5.6e-14	AT2G37970.1	SOUL heme-binding protein, putative, expressed
V3.Lp_chr3_0G20806.1	-2.66378	1.49e-08	-2.20849	1.67e-07	-2.06583	2.54e-06	AT2G37970.1	SOUL heme-binding protein, putative, expressed
V3.Lp_chr3_0G21080.1	-1.08334	0.00324988	-1.09173	0.00042975	-0.712889	0.0220272	AT1G47790.1	OsFBX323 - F-box domain containing protein, expressed
V3.Lp_chr3_0G21082.1	-1.14978	1.11e-06	-0.716213	0.000679485	-0.358186	0.207829	AT1G47790.1	OsFBX323 - F-box domain containing protein, expressed
V3.Lp_chr3_0G2158.1	-2.34352	1.77e-24	-1.81289	1.11e-18	-1.38905	1.79e-08	AT2G30500.1	KIP1, putative, expressed
V3.Lp_chr3_0G21744.1	1.02844	0.000763754	1.05131	1.37e-08	0.912771	3.69e-06	AT5G36890.1	Os1bglu4 - beta-glucosidase-like protein without signal sequence, expressed
V3.Lp_chr3_0G22288.1	0.655418	0.219847	1.12314	0.00035992	0.862488	0.0530886	AT3G44750.1	ZOS5-12 - C2H2 zinc finger protein, expressed
V3.Lp_chr3_0G22514.1	-0.721833	0.177606	-1.02186	0.029014	-0.920257	0.0529967	AT3G07200.1	zinc finger, C3HC4 type domain containing protein, expressed
V3.Lp_chr3_0G22586.1	-0.650382	0.360327	-1.5397	0.0159653	-1.33223	0.0300852	AT4G19970.1	regulatory protein, putative, expressed
V3.Lp_chr3_0G22588.1	-0.597069	0.419453	-1.44746	0.00491981	-1.15509	0.199842	AT1G14590.1	regulatory protein, putative, expressed
V3.Lp_chr3_0G22892.1	-0.732028	0.0212002	-1.05016	1.22e-05	-0.698183	0.0683749	AT1G01630.1	CRAL/TRIO domain containing protein, expressed
V3.Lp_chr3_0G22894.1	-0.0254189	0.977376	-0.848114	0.179773	-1.48537	0.0266895	AT1G01630.1	CRAL/TRIO domain containing protein, expressed
V3.Lp_chr3_0G23738.1	0.580393	0.491418	0.977376	0.116626	1.45585	0.00660211	AT1G03220.1	basic 7S globulin precursor, putative, expressed
V3.Lp_chr3_0G23790.1	0.930313	0.000727942	1.13018	3.86e-12	1.07779	8.08e-06	AT3G12390.1	nascent polypeptide-associated complex subunit alpha-like protein 3, putative, expressed
V3.Lp_chr3_0G23864.1	-3.36865	3.95e-08	-1.9747	3.44e-05	-1.57311	0.00245511	AT3G57240.1	glycosyl hydrolases family 17, putative, expressed
V3.Lp_chr3_0G23866.1	-2.4109	6.25e-25	-2.58744	4.03e-119	-2.76775	7.86e-20	AT3G57240.1	glycosyl hydrolases family 17, putative, expressed
V3.Lp_chr3_0G24010.1	1.58746	0.00052821	1.48092	0.00116452	1.49109	0.00357577	AT2G01170.1	amino acid permease family protein, putative, expressed
V3.Lp_chr3_0G24114.1	0.152356	0.85726	1.04477	0.000723856	0.566288	0.201032	AT4G30870.1	endonuclease, putative, expressed
V3.Lp_chr3_0G24116.1	0.814759	0.0448891	1.07413	8.95e-05	1.17831	0.000599509	AT5G39770.1	endonuclease, putative, expressed
V3.Lp_chr3_0G24250.1	-0.978513	0.00297464	-1.4114	7.32e-07	-1.06684	0.000249066	AT3G09270.1	glutathione S-transferase, putative, expressed
V3.Lp_chr3_0G24370.1	-4.56525	0.000474258	-2.00072	0.0678116	-1.0341	0.381047	AT5G12340.1	expressed protein
V3.Lp_chr3_0G24496.1	1.23111	0.0379717	1.60014	0.000194125	0.592327	0.30644	AT3G56970.1	helix-loop-helix DNA-binding domain containing protein, expressed
V3.Lp_chr3_0G2456.1	-1.70707	2.03e-15	-1.73286	7.41e-19	-1.66199	8.13e-17	AT3G14470.1	disease resistance RPP13-like protein 1, putative, expressed
V3.Lp_chr3_0G2466.1	-1.93858	5.41e-05	-1.59962	0.00044315	-1.74197	0.000203027	AT3G14470.1	disease resistance RPP13-like protein 1, putative, expressed
V3.Lp_chr3_0G2554.1	-2.04423	0.038522	-2.20982	0.0130654	-1.6473	0.109082	AT5G06570.1	gibberellin receptor GID1L2, putative, expressed
V3.Lp_chr3_0G2556.1	-1.70911	1.22e-10	-2.32878	4.62e-28	-2.54506	1.27e-22	AT5G06570.1	gibberellin receptor GID1L2, putative, expressed
V3.Lp_chr3_0G25736.1	3.94352	NA	7.01607	2.15e-06	6.99929	4.86e-06	AT3G19430.1	RCLEA8 - Root cap and Late embryogenesis related family protein precursor, expressed
V3.Lp_chr3_0G26014.1	3.4813	0.186689	4.17354	0.0100114	4.87338	0.000524353	AT4G36590.1	OsMADS79 - MADS-box family gene with M-alpha type-box, expressed
V3.Lp_chr3_0G26044.1	0.93691	0.0461012	1.33055	8.24e-10	1.28993	5.46e-05	AT5G59870.1	Core histone H2A/H2B/H3/H4 domain containing protein, putative, expressed
V3.Lp_chr3_0G26046.1	0.959477	0.0195087	1.57288	6.44e-31	1.56144	8.84e-10	AT5G27670.1	Core histone H2A/H2B/H3/H4 domain containing protein, putative, expressed
V3.Lp_chr3_0G2670.1	-2.58799	0.0280533	-1.76149	0.213725	-2.35037	0.205467	AT3G63410.1	methyltransferase domain containing protein, putative, expressed
V3.Lp_chr3_0G3258.1	-0.293203	0.888954	-0.964906	0.519688	-2.94574	0.00104563	AT4G10540.1	OsSub59 - Putative Subtilisin homologue, expressed
V3.Lp_chr3_0G3272.1	-0.0322428	0.967444	-0.743569	0.0769503	-1.1338	0.00426766	AT3G62800.3	double-stranded RNA binding motif containing protein, expressed
V3.Lp_chr3_0G4074.1	-1.28713	0.00644141	-1.56588	4.74e-05	-1.62283	5.51e-05	AT5G43060.1	oryzain beta chain precursor, putative, expressed
V3.Lp_chr3_0G4448.1	-2.41564	0.0397487	-1.55154	0.0470367	-0.584469	0.504531	AT2G45160.1	scarecrow transcription factor family protein, putative, expressed
V3.Lp_chr3_0G4594.1	-1.14921	0.0268538	-1.36344	5e-06	-1.57015	2.21e-06	AT5G39020.1	TKL_IRAK_CrRLK1L-1.8 - The CrRLK1L-1 subfamily has homology to the CrRLK1L homolog, expressed
V3.Lp_chr3_0G4596.1	-1.59922	0.0186613	-0.677219	0.275166	-0.513097	0.412623	AT1G66910.1	Protein kinase domain containing protein, expressed
V3.Lp_chr3_0G4598.1	-1.44518	0.0386058	-3.16769	0.016874	-1.67622	0.0262154	AT5G38260.1	Protein kinase domain containing protein, expressed
V3.Lp_chr3_0G4616.1	-1.61204	6.39e-06	-1.91171	2.57e-14	-1.58869	6.58e-06	AT1G66910.1	Protein kinase domain containing protein, expressed
V3.Lp_chr3_0G4870.1	2.55981	0.252624	3.8213	0.0144117	4.27735	0.00190355	AT1G68390.1	DNA binding protein, putative, expressed
V3.Lp_chr3_0G5006.1	-1.8278	5.44e-05	-1.13561	0.00319714	-0.645622	0.109206	AT4G23180.1	TKL_IRAK_DUF26-lc.24 - DUF26 kinases have homology to DUF26 containing loci, expressed
V3.Lp_chr3_0G5170.1	-1.28866	1.22e-10	-1.31699	7.62e-13	-1.13741	3.33e-09	AT1G03230.1	basic 7S globulin precursor, putative, expressed
V3.Lp_chr3_0G5284.1	-2.61641	4.4e-07	-2.52635	0.00532139	-2.68794	0.00240548	AT1G61550.1	serine/threonine-protein kinase receptor precursor, putative, expressed
V3.Lp_chr3_0G5302.1	1.37797	0.0213651	2.0705	2.39e-05	1.94783	4.14e-05	AT1G31450.1	aspartic proteinase nepenthesin-1 precursor, putative, expressed
V3.Lp_chr3_0G5524.1	0.123989	0.908166	0.808132	0.0956697	1.10843	0.0139054	AT5G37930.1	E3 ubiquitin-protein ligase SINA-like 2, putative, expressed
V3.Lp_chr3_0G5722.1	-5.44507	0.0110929	-3.63663	0.0577188	-1.75649	0.298655	AT2G01300.1	expressed protein
V3.Lp_chr3_0G5726.1	-2.9208	0.0458566	-1.61949	0.179476	-0.608451	0.697358	AT2G01300.1	expressed protein
V3.Lp_chr3_0G5746.1	-2.42484	0.00554419	-2.58875	0.017949	-2.37528	0.00393088	AT2G01300.1	expressed protein
V3.Lp_chr3_0G5750.1	-3.54885	0.000348229	-1.74323	0.0252738	-4.09272	0.000239086	AT2G01300.1	expressed protein
V3.Lp_chr3_0G5754.1	-3.17276	0.0111002	-2.9521	0.054208	-2.85528	0.0194474	AT2G01300.1	expressed protein
V3.Lp_chr3_0G6208.1	-2.31355	3.36e-09	-1.57207	1.04e-05	-1.94669	2.6e-07	AT5G38280.1	Protein kinase domain containing protein, expressed
V3.Lp_chr3_0G6220.1	-1.76305	2.32e-05	-0.970655	0.0234733	-1.05885	0.00559231	AT5G38960.1	Cupin domain containing protein, expressed
V3.Lp_chr3_0G6222.1	-2.1368	5.78e-05	-0.605041	0.292233	-1.29476	0.010429	AT5G38960.1	Cupin domain containing protein, expressed
V3.Lp_chr3_0G6226.1	-1.68087	4.56e-05	-1.66022	1.82e-07	-1.3474	0.000244423	AT3G05950.1	Cupin domain containing protein, expressed
V3.Lp_chr3_0G6660.1	-1.39723	2.51e-07	-1.44291	1.22e-08	-1.18222	4.66e-06	AT3G48280.1	cytochrome P450, putative, expressed
V3.Lp_chr3_0G7698.1	-1.75019	2.92e-12	-1.65148	2.26e-14	-1.42764	2.22e-09	AT5G16990.1	NADP-dependent oxidoreductase, putative, expressed
V3.Lp_chr3_0G7700.1	-1.4764	1.93e-10	-1.59505	1.1e-21	-1.21284	1.37e-10	AT5G16990.1	NADP-dependent oxidoreductase, putative, expressed
V3.Lp_chr3_0G7772.1	0.951974	0.687066	-0.321622	0.956664	-6.06628	0.0152513	AT5G05340.1	peroxidase precursor, putative, expressed
V3.Lp_chr3_0G7774.1	1.22057	0.0941688	1.45499	0.0120421	1.26735	0.0135375	AT5G05340.1	peroxidase precursor, putative, expressed
V3.Lp_chr3_0G7824.1	-2.03438	0.00228098	-0.701745	0.263935	-1.25194	0.0394774	AT5G38960.1	Cupin domain containing protein, expressed
V3.Lp_chr3_0G7826.1	-2.1119	0.00472458	-1.49926	0.0149781	-1.4128	0.0629921	AT3G05950.1	Cupin domain containing protein, expressed
V3.Lp_chr3_0G7830.1	-2.91803	0.00215187	-1.46805	0.0199168	-1.74928	0.02105	AT3G05950.1	Cupin domain containing protein, expressed
V3.Lp_chr3_0G8298.1	-1.66212	4.94e-08	-1.6305	8.13e-17	-1.59486	1.42e-14	AT4G26120.1	BTBA1 - Bric-a-Brac,Tramtrack, Broad Complex BTB domain with Ankyrin repeat region, expressed
V3.Lp_chr3_0G8300.1	-1.48997	0.00957282	-1.9447	3.52e-13	-1.91655	1.45e-09	AT4G38830.1	TKL_IRAK_DUF26-lc.12 - DUF26 kinases have homology to DUF26 containing loci, expressed
V3.Lp_chr3_0G8678.1	1.32124	0.00161132	0.474821	0.265841	0.156752	0.807462	AT1G10360.1	glutathione S-transferase, putative, expressed
V3.Lp_chr3_0G8708.1	-0.670423	0.0332434	-1.03675	9.3e-05	-0.640764	0.0245543	AT1G65770.1	OsFBDUF16 - F-box and DUF domain containing protein, expressed
V3.Lp_chr3_0G9022.1	-0.579051	0.339106	-1.53863	3.73e-07	-1.25679	9.71e-05	AT2G37710.1	receptor like protein kinase, putative, expressed
V3.Lp_chr3_0G9024.1	-1.19309	0.0152522	-1.35145	0.00010854	-1.58366	8.49e-05	AT3G53810.1	receptor like protein kinase, putative, expressed
V3.Lp_chr3_0G9098.1	-2.33714	4.51e-07	-2.02228	1.42e-07	-1.52451	0.000332645	AT3G62160.1	transferase family protein, putative, expressed
V3.Lp_chr3_0G9100.1	-1.70238	0.0128725	-0.849778	0.189855	-0.291623	0.733731	AT3G62160.1	transferase family protein, putative, expressed
V3.Lp_chr3_0G9910.1	-0.75414	0.00861808	-1.31786	1.7e-10	-0.923021	0.000688618	AT4G02340.1	hydrolase, alpha/beta fold family domain containing protein, expressed
V3.Lp_chr3_0G9976.1	-2.11554	5.96e-11	-2.52313	6.6e-13	-2.51636	1.74e-10	AT5G24860.1	flowering promoting factor-like 1, putative, expressed
V3.Lp_chr3_0G9980.1	-4.82721	0.0575302	-4.8905	0.0400458	-4.77894	0.0488142	AT4G31380.1	flowering promoting factor-like 1, putative, expressed
V3.Lp_chr4_0G1000.1	-1.11481	0.00743895	-1.12232	0.000132186	-1.5946	6.59e-07	AT1G21270.1	OsWAK11 - OsWAK receptor-like protein kinase, expressed
V3.Lp_chr4_0G10448.1	-1.56283	0.0687598	-1.80309	0.0261442	-0.937718	0.219148	AT3G07040.1	disease resistance protein RPM1, putative, expressed
V3.Lp_chr4_0G10646.1	-0.798803	0.00390977	-1.3532	1.24e-20	-1.35759	1.19e-18	AT5G09640.1	OsSCP22 - Putative Serine Carboxypeptidase homologue, expressed
V3.Lp_chr4_0G10648.1	-8.31589	9.16e-09	-8.37896	1.89e-09	-8.26783	8.25e-09	AT5G09640.1	OsSCP22 - Putative Serine Carboxypeptidase homologue, expressed
V3.Lp_chr4_0G11088.1	1.00773	0.0245269	2.05275	3.22e-17	1.83654	8.76e-25	AT1G77120.1	dehydrogenase, putative, expressed
V3.Lp_chr4_0G11106.1	-3.36263	0.000582979	-2.97547	0.000312424	-2.3866	0.00598146	AT1G14710.1	hydroxyproline-rich glycoprotein family protein, putative, expressed
V3.Lp_chr4_0G11108.1	-3.91225	2.95e-09	-4.46455	1.29e-05	-3.40759	1.5e-10	AT5G05230.1	U-box domain-containing protein, putative, expressed
V3.Lp_chr4_0G11182.1	-2.63686	5.33e-08	-2.48275	1.92e-06	-2.48864	4.47e-08	AT4G33467.2	expressed protein
V3.Lp_chr4_0G11572.1	-3.25629	8.14e-13	-2.20859	1.32e-05	-1.99411	7.79e-05	AT4G33490.2	eukaryotic aspartyl protease domain containing protein, expressed
V3.Lp_chr4_0G11614.1	-1.48078	0.00219139	-2.51284	1.75e-20	-2.31345	3.92e-07	AT1G03670.1	ankyrin repeat family protein, putative, expressed
V3.Lp_chr4_0G11776.1	0.941091	0.0113159	1.17161	1.99e-09	1.24227	1.99e-05	AT1G65870.1	dirigent, putative, expressed
V3.Lp_chr4_0G12456.1	5.87686	0.00147351	6.02135	0.225895	6.53018	4.74e-05	AT1G13570.1	OsFBL9 - F-box domain and LRR containing protein, expressed
V3.Lp_chr4_0G12642.1	-1.16108	6.75e-10	-1.43866	5.19e-11	-1.32384	8.2e-08	AT5G59320.1	LTPL8 - Protease inhibitor/seed storage/LTP family protein precursor, expressed
V3.Lp_chr4_0G12688.1	-1.15531	0.182902	-1.41235	0.0130015	-1.5814	0.037462	AT5G58310.1	esterase, putative, expressed
V3.Lp_chr4_0G12690.1	-1.27996	0.00278234	-1.61585	8.87e-12	-1.63917	0.0152659	AT3G10870.1	esterase, putative, expressed
V3.Lp_chr4_0G12810.1	1.16173	0.00347737	0.990569	0.0129189	0.822184	0.0490743	AT1G04590.1	EMB2748, putative, expressed
V3.Lp_chr4_0G12968.1	-0.815115	0.00320472	-1.06839	6.94e-16	-1.26648	1.16e-10	AT5G13750.1	major facilitator superfamily antiporter, putative, expressed
V3.Lp_chr4_0G13426.1	-7.22464	1.15e-150	-7.23219	0	-7.91856	0	AT2G39730.2	AAA-type ATPase family protein, putative, expressed
V3.Lp_chr4_0G1346.1	-1.31647	0.332609	-1.35668	0.0169196	-1.68488	0.140107	AT3G19770.1	vacuolar sorting protein, putative, expressed
V3.Lp_chr4_0G13472.1	-1.40205	0.0390755	-0.973239	0.135182	-0.144608	0.848611	AT2G29060.1	SCARECROW, putative, expressed
V3.Lp_chr4_0G13474.1	-1.70635	1.31e-07	-1.22201	1.45e-05	-0.920911	0.00514939	AT2G37650.1	SCARECROW, putative, expressed
V3.Lp_chr4_0G13590.1	-2.43221	2.06e-28	-2.27838	1.23e-54	-2.32996	1.19e-32	AT5G24090.1	glycosyl hydrolase, putative, expressed
V3.Lp_chr4_0G13776.1	-1.24466	0.0214401	-0.862955	0.0286698	-0.589179	0.19994	AT3G14470.1	disease resistance RPP13-like protein 1, putative, expressed
V3.Lp_chr4_0G13940.1	-1.6974	1.34e-10	-1.75751	7.74e-19	-2.14912	7.69e-18	AT4G35920.1	PLAC8 family protein, expressed
V3.Lp_chr4_0G13942.1	-1.46543	1.55e-07	-1.75669	3.9e-20	-1.75773	2.71e-08	AT4G23290.2	TKL_IRAK_DUF26-la.1 - DUF26 kinases have homology to DUF26 containing loci, expressed
V3.Lp_chr4_0G15068.1	-1.84968	8.54e-06	-2.19122	8.81e-12	-2.40629	1.98e-10	AT3G04720.1	WIP3 - Wound-induced protein precursor, expressed
V3.Lp_chr4_0G16844.1	-1.19325	0.000132646	-1.06716	4.22e-06	-1.36819	6.42e-05	AT1G61250.1	secretory carrier-associated membrane protein, putative, expressed
V3.Lp_chr4_0G17120.1	-0.861203	0.00647928	-1.21635	1.15e-05	-1.37427	1e-06	AT5G47550.1	cysteine proteinase inhibitor 8 precursor, putative, expressed
V3.Lp_chr4_0G17638.1	-1.14061	0.0572331	-1.01844	0.0697707	-1.05486	0.0343532	AT3G62760.1	glutathione S-transferase, putative, expressed
V3.Lp_chr4_0G17640.1	-2.36157	5.3e-08	-1.51704	1.04e-06	-1.58312	2.41e-08	AT3G62760.1	glutathione S-transferase, putative, expressed
V3.Lp_chr4_0G1830.1	-1.45685	0.0318477	-1.0984	0.131411	-1.61533	0.0132103	AT2G35460.1	harpin-induced protein 1 domain containing protein, expressed
V3.Lp_chr4_0G19212.1	0.322789	0.663611	1.11791	7.82e-05	0.945346	0.0144247	AT5G59870.1	Core histone H2A/H2B/H3/H4 domain containing protein, putative, expressed
V3.Lp_chr4_0G19214.1	0.647506	0.199266	1.16786	1.22e-10	1.18247	0.000222901	AT5G59870.1	Core histone H2A/H2B/H3/H4 domain containing protein, putative, expressed
V3.Lp_chr4_0G19688.1	-1.67823	3.69e-06	-1.01324	0.0203034	-0.992827	0.00173393	AT3G47340.1	asparagine synthetase, putative, expressed
V3.Lp_chr4_0G19972.1	-3.06206	4.55e-06	-2.0415	0.00106451	-1.50402	0.0237016	AT5G48290.1	heavy metal associated domain containing protein, expressed
V3.Lp_chr4_0G19974.1	-1.68777	0.00213037	-1.44637	0.00128778	-1.03562	0.0539749	AT5G48290.1	heavy metal associated domain containing protein, expressed
V3.Lp_chr4_0G20494.1	-0.82077	0.154099	-1.37952	0.00470549	-0.985717	0.0572529	AT1G28120.1	ubiquitin thioesterase otubain-like, putative, expressed
V3.Lp_chr4_0G2118.1	-3.17721	0.0335775	-0.934999	0.308463	-0.571107	0.599202	AT5G35525.1	uncharacterized Cys-rich domain containing protein, putative, expressed
V3.Lp_chr4_0G21348.1	-2.3619	1.5e-12	-2.03874	2.32e-16	-1.6351	4.01e-10	AT5G04930.1	phospholipid-transporting ATPase, putative, expressed
V3.Lp_chr4_0G2194.1	1.00217	0.00836873	1.38405	6.27e-07	1.21296	8.09e-06	AT5G26910.1	expressed protein
V3.Lp_chr4_0G22012.1	-1.28211	0.131258	-1.82938	0.0152167	-1.14677	0.160446	AT4G02500.1	glycosyltransferase, putative, expressed
V3.Lp_chr4_0G22032.1	1.23242	9.31e-06	0.776697	1.4e-11	0.492641	0.00547339	AT3G16910.1	AMP-binding enzyme, putative, expressed
V3.Lp_chr4_0G22104.1	-2.3834	0.00012833	-0.555531	0.64374	0.376886	0.767771	AT5G38700.1	long cell-linked locus protein, putative, expressed
V3.Lp_chr4_0G22106.1	-2.29645	0.00181419	-0.391561	0.621548	0.496173	0.548297	AT4G02170.1	long cell-linked locus protein, putative, expressed
V3.Lp_chr4_0G22108.1	-2.8313	3.31e-05	-1.02819	0.341845	0.00259386	0.998633	AT4G02170.1	long cell-linked locus protein, putative, expressed
V3.Lp_chr4_0G2272.1	-0.114109	0.879114	-1.3072	0.00801421	-1.17225	0.0334676	AT3G14470.1	disease resistance RPP13-like protein 1, putative, expressed
V3.Lp_chr4_0G2384.1	-1.73364	4.7e-07	-1.9072	7.12e-22	-2.05229	6.91e-13	AT1G61420.1	serine/threonine-protein kinase receptor precursor, putative, expressed
V3.Lp_chr4_0G2386.1	-2.32939	0.263753	-2.31801	1.37e-05	-2.66287	3.49e-07	AT1G61420.1	serine/threonine-protein kinase receptor precursor, putative, expressed
V3.Lp_chr4_0G24506.1	-0.470298	0.269091	-1.18247	1.3e-10	-1.34738	4.47e-08	AT3G18830.1	transporter family protein, putative, expressed
V3.Lp_chr4_0G24828.1	-2.36758	0.00570206	-1.13485	0.202617	-0.291389	0.801851	AT5G48310.2	expressed protein
V3.Lp_chr4_0G25014.1	2.70999	0.188225	2.92953	0.103086	3.31683	0.0477229	AT5G42900.3	expressed protein
V3.Lp_chr4_0G2512.1	-3.16196	0.0462078	-0.876755	0.518565	-0.0298013	0.987902	AT3G46080.1	ZOS2-19 - C2H2 zinc finger protein, expressed
V3.Lp_chr4_0G25416.1	-1.42322	0.000925154	-0.774788	0.044809	-1.26313	0.0022542	AT4G19400.1	expressed protein
V3.Lp_chr4_0G2548.1	-2.02018	0.00201372	-0.742805	0.469839	-0.290178	0.738404	AT5G59820.1	ZOS2-19 - C2H2 zinc finger protein, expressed
V3.Lp_chr4_0G2550.1	-3.66601	0.00445281	-1.34131	0.226427	-0.647359	0.574173	AT3G46080.1	ZOS2-19 - C2H2 zinc finger protein, expressed
V3.Lp_chr4_0G2552.1	-2.1881	0.00829254	-1.28222	0.131708	-0.426336	0.609259	AT3G53600.1	ZOS5-10 - C2H2 zinc finger protein, expressed
V3.Lp_chr4_0G25702.1	1.0789	0.166039	1.36018	0.0325194	1.26813	0.0960852	AT3G47910.1	ubiquitin carboxyl-terminal hydrolase domain containing protein, expressed
V3.Lp_chr4_0G25848.1	-0.852761	1.96e-06	-1.15864	1.66e-17	-0.981442	3.92e-09	AT4G14746.1	MTN26L2 - MtN26 family protein precursor, expressed
V3.Lp_chr4_0G26084.1	2.73537	0.353156	3.43437	0.0370569	3.0479	0.0827077	AT1G20190.1	expansin precursor, putative, expressed
V3.Lp_chr4_0G26316.1	-1.63078	6.35e-05	-1.07188	0.00554414	-0.349634	0.49197	AT5G43420.1	RING-H2 finger protein ATL5G, putative, expressed
V3.Lp_chr4_0G27364.1	-2.20824	0.000147961	-1.6918	0.00124725	-0.753709	0.286366	AT1G76690.1	12-oxophytodienoate reductase, putative, expressed
V3.Lp_chr4_0G27368.1	-2.63964	5.8e-05	-2.35531	5.24e-05	-0.749973	0.343846	AT1G76690.1	12-oxophytodienoate reductase, putative, expressed
V3.Lp_chr4_0G27456.1	-1.65395	0.000107211	-1.65087	1.59e-07	-1.99585	5.93e-07	AT5G43580.1	expressed protein
V3.Lp_chr4_0G27492.1	-2.97239	0.00389902	-4.13	0.000260143	-2.14908	0.227212	AT1G65480.1	osFTL1 FT-Like1 homologous to Flowering Locus T gene; contains Pfam profile PF01161: Phosphatidylethanolamine-binding protein, expressed
V3.Lp_chr4_0G2754.1	-1.94168	8.38e-12	-2.03806	2.15e-12	-0.84387	0.00119889	AT5G01750.2	DUF567 domain containing protein, putative, expressed
V3.Lp_chr4_0G2758.1	-1.73181	0.00142172	-2.09589	1.6e-05	-1.3217	0.00197307	AT5G01750.2	DUF567 domain containing protein, putative, expressed
V3.Lp_chr4_0G28096.1	1.9579	4.28e-06	1.95668	1.1e-06	1.53319	0.000927023	AT4G12490.1	LTPL116 - Protease inhibitor/seed storage/LTP family protein precursor, expressed
V3.Lp_chr4_0G28342.1	-3.74912	0.0441993	-2.12718	0.111018	-1.38424	0.319164	AT2G23300.1	transposon protein, putative, unclassified, expressed
V3.Lp_chr4_0G28344.1	-3.17603	0.000815302	-2.21334	0.0126111	-1.44643	0.133894	AT5G02420.1	——
V3.Lp_chr4_0G28508.1	-1.42418	6.62e-08	-1.10458	3.45e-11	-0.622405	0.00220647	AT5G23130.1	lysM domain containing protein, putative, expressed
V3.Lp_chr4_0G28710.1	6.38111	0.000190355	6.12061	0.000243077	6.62229	4.88e-05	AT4G35100.1	aquaporin protein, putative, expressed
V3.Lp_chr4_0G28712.1	2.72343	3e-16	2.40828	2.39e-13	2.63794	2.15e-13	AT2G37170.1	aquaporin protein, putative, expressed
V3.Lp_chr4_0G2872.1	1.68186	0.000744386	1.76832	5.93e-07	1.75159	7.5e-05	AT2G36620.1	ribosomal protein L24, putative, expressed
V3.Lp_chr4_0G2876.1	1.08705	0.000408471	1.36583	6.38e-27	1.4111	3.13e-16	AT2G36620.1	ribosomal protein L24, putative, expressed
V3.Lp_chr4_0G29488.1	-4.72897	2.77e-05	-1.9828	0.00144542	-3.47426	0.0117116	AT5G42650.1	cytochrome P450, putative, expressed
V3.Lp_chr4_0G29498.1	-2.65328	2.51e-16	-2.15076	8.43e-14	-2.12042	1.42e-12	AT5G42650.1	cytochrome P450, putative, expressed
V3.Lp_chr4_0G3328.1	3.05013	9.25e-39	3.1185	9e-58	3.40184	9.64e-82	AT4G34640.1	squalene synthetase, putative, expressed
V3.Lp_chr4_0G3484.1	-2.26386	3.07e-09	-1.91958	4.55e-08	-0.755108	0.0625476	AT3G28510.1	ATPase 3, putative, expressed
V3.Lp_chr4_0G3528.1	-2.14386	0.00164232	-1.65355	0.00694473	-1.28785	0.0264663	AT1G59710.1	expressed protein
V3.Lp_chr4_0G3530.1	-3.20152	5.96e-14	-2.23024	0.000614194	-1.0703	0.0183479	AT1G59710.1	expressed protein
V3.Lp_chr4_0G3668.1	-5.33635	0.000612082	-4.83002	6.04e-14	-2.88184	8.68e-05	AT4G02610.1	indole-3-glycerol phosphate lyase, chloroplast precursor, putative, expressed
V3.Lp_chr4_0G3670.1	-7.81328	4.94e-06	-5.41586	0.000111306	-1.91025	0.189818	AT4G02610.1	indole-3-glycerol phosphate lyase, chloroplast precursor, putative, expressed
V3.Lp_chr4_0G3734.1	-3.12928	6.74e-48	-3.50632	4.27e-138	-3.87475	5.02e-78	AT4G21760.1	Os4bglu18 - monolignol beta-glucoside homologue, expressed
V3.Lp_chr4_0G3736.1	-1.43618	0.000128695	-0.384409	0.272406	-0.551165	0.0558895	AT4G21760.1	Os4bglu18 - monolignol beta-glucoside homologue, expressed
V3.Lp_chr4_0G3756.1	-1.23894	9.79e-05	-1.4415	6.28e-18	-1.4887	5.35e-09	AT4G13510.1	ammonium transporter protein, putative, expressed
V3.Lp_chr4_0G3786.1	-1.52391	0.00336721	-1.40364	0.00132473	-0.820389	0.0629075	AT2G27080.1	NHL25, putative, expressed
V3.Lp_chr4_0G3856.1	1.20551	0.00686839	1.07537	0.00518005	0.994539	0.00858581	AT2G32380.1	expressed protein
V3.Lp_chr4_0G3926.1	-3.03072	4.13e-11	-2.83193	3.24e-12	-1.74784	4.66e-05	AT2G32030.1	acetyltransferase, GNAT family, putative, expressed
V3.Lp_chr4_0G4040.1	1.39095	0.000692041	0.922975	0.013702	0.772975	0.0558062	AT5G35220.1	peptidase M50, mammalian sterol-regulatory element binding protein, putative, expressed
V3.Lp_chr4_0G4312.1	1.63006	0.0284831	1.81557	0.00422435	1.93029	0.00102469	AT5G02700.1	OsFBX420 - F-box domain containing protein, expressed
V3.Lp_chr4_0G4722.1	-1.27897	0.0133939	-0.650244	0.262756	-0.404865	0.467616	AT1G10140.1	expressed protein
V3.Lp_chr4_0G5214.1	-1.05625	4.04e-06	-1.41761	1.1e-12	-1.02217	3.45e-05	AT3G02100.1	UDP-glucoronosyl and UDP-glucosyl transferase domain containing protein, expressed
V3.Lp_chr4_0G5216.1	-2.5329	0.000439885	-1.70953	0.000893403	-1.86408	0.00118158	AT3G02100.1	UDP-glucoronosyl and UDP-glucosyl transferase domain containing protein, expressed
V3.Lp_chr4_0G5266.1	-1.60632	3.01e-07	-1.32972	2.09e-05	-1.51075	6.39e-09	AT5G60920.1	COBRA, putative, expressed
V3.Lp_chr4_0G5312.1	1.9441	0.583984	3.91761	0.0119967	-2.51884	NA	AT1G69120.1	OsMADS14 - MADS-box family gene with MIKCc type-box, expressed
V3.Lp_chr4_0G5386.1	0.409594	0.192034	1.05534	2.62e-05	0.656239	0.0149354	AT5G20950.1	periplasmic beta-glucosidase precursor, putative, expressed
V3.Lp_chr4_0G5414.1	-1.9931	0.0360997	-1.32235	0.156585	-0.877827	0.352267	AT3G11930.2	universal stress protein domain containing protein, putative, expressed
V3.Lp_chr4_0G5416.1	-3.69857	0.0178132	-1.00431	0.305611	-0.0706656	0.959655	AT3G11930.4	universal stress protein domain containing protein, putative, expressed
V3.Lp_chr4_0G5608.1	1.53785	0.282841	1.81512	0.131411	2.35726	0.0462291	AT2G26150.1	heat stress transcription factor, putative, expressed
V3.Lp_chr4_0G6412.1	0.864344	0.204542	1.06388	0.0794546	1.25944	0.0292501	AT3G49660.1	WD repeat-containing protein 5, putative, expressed
V3.Lp_chr4_0G6430.1	-1.82143	0.00061509	-1.74998	3.78e-08	-1.50065	0.00460386	AT5G39090.1	transferase family protein, putative, expressed
V3.Lp_chr4_0G6432.1	-0.938947	0.0495101	-1.38846	5.66e-05	-1.246	0.00350826	AT5G39090.1	transferase family protein, putative, expressed
V3.Lp_chr4_0G6474.1	0.821211	0.0032568	1.16297	1.48e-08	0.961118	0.000737241	AT2G18400.1	ribosomal protein L6, putative, expressed
V3.Lp_chr4_0G6708.1	-1.79607	7.6e-08	-0.902438	0.00684054	-0.792856	0.0186137	AT3G53260.1	phenylalanine ammonia-lyase, putative, expressed
V3.Lp_chr4_0G6710.1	-2.2292	0.00125658	-1.17797	0.068684	-1.57527	0.0205842	AT3G53260.1	phenylalanine ammonia-lyase, putative, expressed
V3.Lp_chr4_0G8098.1	3.48522	NA	5.32552	0.00705173	5.71732	0.00220347	AT3G04710.3	ankyrin repeat family protein, putative, expressed
V3.Lp_chr4_0G8104.1	1.34576	0.0770028	1.80243	0.0156487	2.01285	0.00326533	AT3G04710.1	ankyrin repeat family protein, putative, expressed
V3.Lp_chr4_0G8548.1	-5.04115	2.18e-05	-3.96389	9.05e-05	-3.09998	0.000497448	AT1G79130.1	OsSAUR21 - Auxin-responsive SAUR gene family member, expressed
V3.Lp_chr4_0G9730.1	-1.63799	0.0596791	-3.30092	0.0120232	-2.03096	0.0723625	AT3G19000.1	gibberellin 20 oxidase 2, putative, expressed
V3.Lp_chr4_0G9732.1	-1.12253	0.0005783	-1.51494	4.12e-05	-1.69102	2.25e-09	AT3G19000.1	gibberellin 20 oxidase 2, putative, expressed
V3.Lp_chr5_0G10270.1	-0.536127	0.627966	-2.86544	0.00762592	-2.10194	0.0138359	AT5G02060.1	membrane associated DUF588 domain containing protein, putative, expressed
V3.Lp_chr5_0G10466.1	4.12406	NA	4.26322	0.208771	4.68668	0.044105	AT4G17565.1	OsFBDUF1 - F-box and DUF domain containing protein, expressed
V3.Lp_chr5_0G11366.1	4.33206	0.232723	4.89041	0.0241829	4.36526	0.212121	AT2G05360.1	OsFBX306 - F-box domain containing protein, expressed
V3.Lp_chr5_0G11484.1	-1.5385	0.00756732	-0.75246	0.346111	0.026698	0.976415	AT4G23810.1	WRKY15, expressed
V3.Lp_chr5_0G11892.1	-2.51825	5.12e-05	-3.03676	3.79e-10	-3.03487	4.19e-09	AT4G13830.2	heat shock protein DnaJ, putative, expressed
V3.Lp_chr5_0G11894.1	-5.41235	0.0105864	-0.695312	0.700698	-1.18716	0.378446	AT4G13830.2	heat shock protein DnaJ, putative, expressed
V3.Lp_chr5_0G11906.1	-0.601361	0.0851949	-1.22536	3.81e-05	-0.909614	0.000992111	AT2G46750.1	FAD-binding and arabino-lactone oxidase domains containing protein, putative, expressed
V3.Lp_chr5_0G14252.1	-0.432356	0.45329	-1.02946	0.0375188	-0.484716	0.353348	AT1G47480.1	gibberellin receptor GID1L2, putative, expressed
V3.Lp_chr5_0G14254.1	-0.470222	0.317785	-1.33487	0.000277864	-0.78147	0.0326632	AT1G47480.1	gibberellin receptor GID1L2, putative, expressed
V3.Lp_chr5_0G15120.1	2.59331	0.0145764	2.16376	0.0593907	2.75533	0.0067477	AT3G07040.1	disease resistance protein RPM1, putative, expressed
V3.Lp_chr5_0G15296.1	-2.47846	1.02e-06	-2.17927	9.71e-10	-1.24634	0.000864782	AT2G44310.1	EF hand family protein, expressed
V3.Lp_chr5_0G15418.1	-0.604621	0.315331	-1.18478	0.0484588	-0.785737	0.128599	AT5G48050.1	expressed protein
V3.Lp_chr5_0G15570.1	0.934481	0.0898799	1.75242	1.13e-08	1.51267	3.92e-05	AT1G20925.1	auxin efflux carrier component, putative, expressed
V3.Lp_chr5_0G15590.1	-0.986996	0.118094	-1.50457	0.00532709	-1.61893	0.0223434	AT2G33590.1	reductase, putative, expressed
V3.Lp_chr5_0G15654.1	-4.23531	0.00554316	-1.45841	0.162035	-0.630773	0.623313	AT5G66580.1	expressed protein
V3.Lp_chr5_0G15834.1	1.08781	0.00238917	1.41792	3.16e-10	1.19391	2.06e-07	AT4G31340.1	DNA repair ATPase-related, putative, expressed
V3.Lp_chr5_0G16104.1	-0.902096	0.00203015	-1.28434	1.04e-09	-1.44634	3.35e-13	AT5G50400.1	nucleotide pyrophosphatase/phosphodiesterase, putative, expressed
V3.Lp_chr5_0G16106.1	-0.721801	0.00481912	-1.17494	1.92e-07	-0.964683	3.31e-05	AT1G13750.1	nucleotide pyrophosphatase/phosphodiesterase, putative, expressed
V3.Lp_chr5_0G16380.1	-2.87655	0.0571201	-3.32882	0.0424127	-1.48636	0.194765	AT5G47920.1	expressed protein
V3.Lp_chr5_0G16382.1	-7.90234	3.48e-06	-2.91901	0.00786783	-2.02939	0.0464615	AT5G47920.1	expressed protein
V3.Lp_chr5_0G16384.1	-3.28335	0.00990418	-1.8826	0.0660739	-1.62743	0.12407	AT5G47920.1	expressed protein
V3.Lp_chr5_0G16706.1	-2.13993	3.89e-06	-1.95793	8.78e-08	-2.10836	2.06e-06	AT2G43820.1	UDP-glucoronosyl and UDP-glucosyl transferase domain containing protein, expressed
V3.Lp_chr5_0G16742.1	-3.23371	0.00213224	-1.92089	0.00370225	-1.87676	0.00477043	AT4G24160.1	hydrolase, alpha/beta fold family domain containing protein, expressed
V3.Lp_chr5_0G16744.1	-1.0739	2.33e-09	-1.32958	1.01e-27	-1.1719	4.59e-12	AT4G24160.1	hydrolase, alpha/beta fold family domain containing protein, expressed
V3.Lp_chr5_0G16856.1	2.37372	0.40279	2.67473	0.241663	4.10795	0.0187158	AT5G51990.1	dehydration-responsive element-binding protein, putative, expressed
V3.Lp_chr5_0G16858.1	1.88021	0.195903	2.27572	0.0404142	2.55647	0.0159506	AT5G51990.1	dehydration-responsive element-binding protein, putative, expressed
V3.Lp_chr5_0G16910.1	-3.95806	0.00121882	-0.583176	0.67705	-0.0151146	0.992853	AT4G25480.1	dehydration-responsive element-binding protein, putative, expressed
V3.Lp_chr5_0G16960.1	0.751117	0.28636	1.30293	0.0031232	1.32075	0.00983144	AT5G17160.1	expressed protein
V3.Lp_chr5_0G17014.1	-3.13578	1.07e-28	-2.41608	4.9e-25	-1.97878	2.52e-11	AT5G47440.1	expressed protein
V3.Lp_chr5_0G17016.1	-2.77068	9.62e-17	-2.73451	4.85e-38	-2.62419	5.18e-29	AT5G47440.1	expressed protein
V3.Lp_chr5_0G17072.1	-0.582135	0.000418485	-1.0344	7.26e-27	-0.790114	5.05e-08	AT3G48310.1	cytochrome P450, putative, expressed
V3.Lp_chr5_0G17334.1	2.29208	0.233745	2.64906	0.127135	3.21163	0.0384533	AT5G63140.1	Ser/Thr protein phosphatase family protein, putative, expressed
V3.Lp_chr5_0G1930.1	-1.24008	0.0657493	-1.85093	6.55e-07	-1.47105	0.000280792	AT5G10530.1	expressed protein
V3.Lp_chr5_0G1932.1	-1.67723	4.24e-06	-2.12565	4.45e-41	-1.95444	1.28e-15	AT5G10530.1	expressed protein
V3.Lp_chr5_0G226.1	-0.716252	0.305247	-1.87083	0.00378673	-1.36052	0.109988	AT2G34930.1	leucine rich repeat protein, putative, expressed
V3.Lp_chr5_0G2494.1	1.45073	0.0257218	0.850789	0.224583	0.549037	0.522862	AT3G14470.1	disease resistance RPP13-like protein 1, putative, expressed
V3.Lp_chr5_0G2496.1	-2.29763	0.152273	-3.43848	0.0470931	-5.75146	0.00298125	AT3G14470.1	disease resistance RPP13-like protein 1, putative, expressed
V3.Lp_chr5_0G3020.1	-1.01005	0.00835636	-0.799374	0.00912436	-1.38226	7.75e-05	AT4G11650.1	thaumatin, putative, expressed
V3.Lp_chr5_0G3706.1	0.69139	0.0899197	1.28374	1.96e-17	1.1798	9.11e-10	AT2G28790.1	thaumatin, putative, expressed
V3.Lp_chr5_0G3708.1	0.71305	0.0954915	1.28495	1.27e-17	1.29954	1.79e-12	AT2G28790.1	thaumatin, putative, expressed
V3.Lp_chr5_0G3710.1	2.17205	6.21e-10	2.16277	1.57e-25	2.4721	1.07e-36	AT2G28790.1	thaumatin, putative, expressed
V3.Lp_chr5_0G3712.1	2.09115	2e-09	2.09345	1.25e-19	2.36551	2.01e-31	AT2G28790.1	thaumatin, putative, expressed
V3.Lp_chr5_0G4182.1	-1.52079	0.263383	-2.92374	0.0496045	-1.37742	0.104582	AT3G47890.1	ubiquitin carboxyl-terminal hydrolase domain containing protein, expressed
V3.Lp_chr5_0G4224.1	-2.92342	1.67e-05	-0.757358	0.283387	-0.453202	0.640504	AT2G32300.1	plastocyanin-like domain containing protein, putative, expressed
V3.Lp_chr5_0G4226.1	-4.17416	0.00262501	-1.80344	0.0466079	-0.80069	0.349694	AT2G32300.1	plastocyanin-like domain containing protein, putative, expressed
V3.Lp_chr5_0G4834.1	-1.07396	5.27e-05	-1.13231	0.00174237	-1.62548	0.0093185	AT4G15680.1	expressed protein
V3.Lp_chr5_0G4946.1	0.764575	0.262549	1.29189	0.0161751	0.951928	0.10383	AT3G06190.1	MBTB14 - Bric-a-Brac, Tramtrack, Broad Complex BTB domain with Meprin and TRAF Homology MATH domain, expressed
V3.Lp_chr5_0G7664.1	-1.7451	0.00371995	-3.03728	1.15e-09	-1.79952	0.000387869	AT3G52780.1	Ser/Thr protein phosphatase family protein, putative, expressed
V3.Lp_chr5_0G8688.1	-1.15089	0.0196266	-1.32513	0.00203345	-0.825043	0.0266167	AT5G56340.1	zinc finger, C3HC4 type domain containing protein, expressed
V3.Lp_chr5_0G8722.1	-4.87604	0.000785037	-5.37493	5.87e-05	-2.36938	0.0191937	AT2G40740.1	WRKY74, expressed
V3.Lp_chr5_0G9534.1	-1.52066	7.41e-09	-1.68977	2.94e-25	-1.5348	4.7e-11	AT2G39420.1	lipase, putative, expressed
V3.Lp_chr6_0G10350.1	-5.32584	0.00108804	-2.15964	0.0346428	-1.35079	0.391293	AT2G31180.1	MYB family transcription factor, putative, expressed
V3.Lp_chr6_0G10352.1	-4.58787	1.44e-09	-2.60018	8.77e-05	-2.34134	0.00291204	AT3G23250.1	MYB family transcription factor, putative, expressed
V3.Lp_chr6_0G10354.1	-4.49642	0.000119078	-2.43649	0.00275232	-1.33346	0.129149	AT3G23250.1	MYB family transcription factor, putative, expressed
V3.Lp_chr6_0G1040.1	-0.997628	0.244887	-1.66006	0.0465384	-0.871177	0.302528	AT4G10490.1	naringenin,2-oxoglutarate 3-dioxygenase, putative, expressed
V3.Lp_chr6_0G1068.1	0.242631	0.769469	1.17413	0.00980935	0.505076	0.46909	AT5G60770.1	transporter, major facilitator family, putative, expressed
V3.Lp_chr6_0G11910.1	-1.47135	0.000369793	-1.67788	4.72e-44	-1.86674	9.32e-12	AT5G46330.1	leucine-rich repeat receptor protein kinase EXS precursor, putative, expressed
V3.Lp_chr6_0G11918.1	-4.26706	0.083674	-2.34537	0.175272	-1.69924	0.000102668	AT3G47570.1	receptor kinase, putative, expressed
V3.Lp_chr6_0G12264.1	-1.02095	0.00383856	-1.03071	0.0010075	-0.659305	0.212635	AT5G23370.1	GEM, putative, expressed
V3.Lp_chr6_0G12604.1	1.13914	0.336718	1.24806	0.182008	1.7075	0.0385988	AT5G66330.1	receptor-like protein kinase precursor, putative, expressed
V3.Lp_chr6_0G12754.1	-1.80698	0.00902581	-1.32518	0.0455877	-1.34041	0.065516	AT4G16800.1	enoyl-CoA hydratase/isomerase family protein, putative, expressed
V3.Lp_chr6_0G13154.1	1.27269	0.000407374	0.859245	0.000680933	1.04839	0.00572923	AT3G14810.1	uncharacterized mscS family protein, putative, expressed
V3.Lp_chr6_0G13578.1	-3.09691	7.93e-08	-2.44693	1.35e-05	-1.83487	0.00196749	AT3G61460.1	zinc finger, C3HC4 type domain containing protein, expressed
V3.Lp_chr6_0G13580.1	-5.23036	3.8e-06	-2.94077	0.0108267	-1.98804	0.0944719	AT3G61460.1	zinc finger, C3HC4 type domain containing protein, expressed
V3.Lp_chr6_0G14050.1	-1.90817	0.00291323	-1.36888	0.0312149	-1.5412	0.0243151	AT1G31830.1	amino acid permease family protein, putative, expressed
V3.Lp_chr6_0G14104.1	-1.50477	4.14e-06	-1.92791	8.62e-162	-1.83063	2.45e-13	AT4G19420.1	pectinacetylesterase domain containing protein, expressed
V3.Lp_chr6_0G14714.1	-1.59539	0.000617729	-1.12834	0.00944761	-0.757432	0.0954543	AT5G10770.1	aspartic proteinase nepenthesin-2 precursor, putative, expressed
V3.Lp_chr6_0G14728.1	-3.09348	8.51e-30	-2.79491	4.56e-84	-2.235	4.85e-20	AT5G10770.1	aspartic proteinase nepenthesin-2 precursor, putative, expressed
V3.Lp_chr6_0G15228.1	1.41297	0.0397007	1.23678	0.0652519	0.865657	0.318999	AT5G48910.1	pentatricopeptide, putative, expressed
V3.Lp_chr6_0G1558.1	-5.3783	0.014171	-5.44146	0.00856078	-5.32947	0.0115633	AT1G61680.1	terpene synthase, putative, expressed
V3.Lp_chr6_0G1560.1	-3.87545	2.35e-23	-4.7355	1.34e-43	-4.00159	8.16e-19	AT1G61680.1	terpene synthase, putative, expressed
V3.Lp_chr6_0G16034.1	0.818082	0.403457	2.08558	6.31e-05	1.84502	0.00549294	AT5G09360.1	laccase precursor protein, putative, expressed
V3.Lp_chr6_0G16066.1	1.1366	0.000124721	0.762492	0.00052186	0.85191	0.00018027	AT5G07900.1	mTERF domain containing protein, expressed
V3.Lp_chr6_0G16514.1	1.00714	0.493934	2.48935	0.0187011	2.13788	0.0342007	AT4G08950.1	phosphate-induced protein 1 conserved region domain containing protein, expressed
V3.Lp_chr6_0G16520.1	-2.43668	1.17e-05	-1.08266	0.181622	-0.705058	0.277716	AT4G08950.1	phosphate-induced protein 1 conserved region domain containing protein, expressed
V3.Lp_chr6_0G16522.1	-1.5166	0.0339052	-0.235198	0.86192	-0.0937398	0.952104	AT4G08950.1	phosphate-induced protein 1 conserved region domain containing protein, expressed
V3.Lp_chr6_0G16768.1	-10.6135	1.09e-09	-4.99597	2.65e-06	-3.55756	1.52e-08	AT2G33710.2	ethylene-responsive transcription factor ERF114, putative, expressed
V3.Lp_chr6_0G16770.1	-6.52123	3.8e-06	-3.09465	0.000774591	-1.90405	0.00682502	AT2G33710.2	ethylene-responsive transcription factor ERF114, putative, expressed
V3.Lp_chr6_0G17930.1	-5.68665	0.00459838	-5.75512	0.002516	-5.64866	0.0035658	AT2G43610.1	CHIT3 - Chitinase family protein precursor, expressed
V3.Lp_chr6_0G18032.1	1.5966	0.00446267	1.45889	0.00801421	1.27314	0.0182283	AT4G25790.1	SCP-like extracellular protein, expressed
V3.Lp_chr6_0G18034.1	0.988791	0.0428788	0.959006	0.0266389	1.33765	0.000726706	AT4G25780.1	SCP-like extracellular protein, expressed
V3.Lp_chr6_0G18866.1	-1.86381	2.75e-06	-1.07836	0.00116305	-0.40984	0.311812	AT5G25280.1	serine-rich protein, putative, expressed
V3.Lp_chr6_0G18868.1	-1.27357	0.0185274	-0.861572	0.0499535	0.410418	0.392661	AT2G32230.1	PPR repeat domain containing protein, putative, expressed
V3.Lp_chr6_0G18960.1	0.888589	0.0110983	1.1646	3.42e-05	0.991817	0.00305071	AT1G15810.1	ribosomal protein S15 containing protein, expressed
V3.Lp_chr6_0G19574.1	0.895114	0.103326	1.25857	0.0824295	1.24702	0.0122451	AT5G33370.1	GDSL-like lipase/acylhydrolase, putative, expressed
V3.Lp_chr6_0G19716.1	-1.87742	0.122077	-2.38186	0.0326255	-1.91415	0.113505	AT1G15950.1	cinnamoyl-CoA reductase, putative, expressed
V3.Lp_chr6_0G20318.1	-2.52096	0.0183191	-1.20918	0.0680131	-1.47946	0.23233	AT2G45910.1	protein kinase, putative, expressed
V3.Lp_chr6_0G2704.1	2.51185	0.19952	3.35713	0.0139758	3.38097	0.0156314	AT5G03970.1	OsFBX377 - F-box domain containing protein, expressed
V3.Lp_chr6_0G2972.1	-0.880146	0.162289	-1.54588	0.0123938	-0.762315	0.21239	AT1G74780.1	nodulin, putative, expressed
V3.Lp_chr6_0G3076.1	4.53344	0.0754879	5.81561	0.00119403	4.24182	NA	AT5G05210.1	nucleolar matrix protein-related, putative, expressed
V3.Lp_chr6_0G3266.1	-1.35492	0.0166947	-1.46675	0.00131535	-1.73148	0.00116128	AT1G72300.1	phytosulfokine receptor precursor, putative, expressed
V3.Lp_chr6_0G3276.1	-1.54578	1.6e-07	-1.603	2.38e-08	-1.41666	3.55e-08	AT1G72300.1	phytosulfokine receptor precursor, putative, expressed
V3.Lp_chr6_0G5682.1	2.00748	5.9e-32	1.64838	9.74e-78	2.09425	2.39e-29	AT2G34420.1	chlorophyll A-B binding protein, putative, expressed
V3.Lp_chr6_0G5720.1	-1.13264	4.7e-05	-1.77154	3.83e-19	-1.25123	8.72e-10	AT4G35220.1	cyclase family protein, putative, expressed
V3.Lp_chr6_0G5722.1	-0.637039	0.00803732	-0.936435	4.28e-11	-1.01949	7.85e-09	AT4G35220.1	cyclase family protein, putative, expressed
V3.Lp_chr6_0G60.1	-1.25682	3.33e-06	-1.33277	7.18e-20	-1.46006	3.11e-20	AT3G14470.1	disease resistance RPP13-like protein 1, putative, expressed
V3.Lp_chr6_0G6154.1	-1.14926	9.99e-08	-1.22774	3.63e-58	-1.12573	3.2e-15	AT3G45140.1	lipoxygenase, putative, expressed
V3.Lp_chr6_0G6670.1	2.0861	0.214096	2.20217	0.305311	2.67595	0.0428805	AT1G52760.1	lipase, putative, expressed
V3.Lp_chr6_0G812.1	0.632453	0.543516	1.53389	0.0296662	0.933272	0.243664	AT3G07610.1	jmjC domain containing protein, expressed
V3.Lp_chr6_0G8302.1	0.756818	0.18093	1.34897	7.86e-06	1.25945	0.00227505	AT5G38690.1	expressed protein
V3.Lp_chr6_0G9086.1	0.986989	0.315316	1.49343	0.0253357	0.887306	0.2843	AT3G07040.1	disease resistance protein RPM1, putative, expressed
V3.Lp_chr6_0G9558.1	1.31841	0.000184745	1.78853	2.28e-09	1.52301	1.43e-05	AT4G23160.1	TKL_IRAK_DUF26-lc.24 - DUF26 kinases have homology to DUF26 containing loci, expressed
V3.Lp_chr6_0G9682.1	-1.98427	0.000404309	-2.62092	4.05e-06	-2.02559	0.000664644	AT3G14470.1	disease resistance RPP13-like protein 1, putative, expressed
V3.Lp_chr6_0G9686.1	-1.66659	0.500945	0.251224	0.903409	-5.01816	0.0235817	AT2G15480.2	anthocyanin 3-O-beta-glucosyltransferase, putative, expressed
V3.Lp_chr7_0.1G10040.1	-1.12547	0.0346114	-0.782492	0.13078	-0.190096	0.807147	AT2G42140.1	VQ domain containing protein, putative, expressed
V3.Lp_chr7_0.1G10300.1	-1.08182	0.000245238	-0.781068	0.00461418	-0.65647	0.169889	AT4G25000.1	alpha-amylase precursor, putative, expressed
V3.Lp_chr7_0.1G10338.1	-1.07547	0.0913571	-1.69927	0.0028122	-1.48018	0.0299745	AT2G24400.1	OsSAUR20 - Auxin-responsive SAUR gene family member, expressed
V3.Lp_chr7_0.1G10416.1	0.918058	0.0779256	1.1477	0.0143338	0.999153	0.0387891	AT1G78760.1	OsFBX354 - F-box domain containing protein, expressed
V3.Lp_chr7_0.1G10754.1	4.98971	0.0269718	5.6208	0.00256294	5.74594	0.0278068	AT4G25810.1	glycosyl hydrolases family 16, putative, expressed
V3.Lp_chr7_0.1G10836.1	-1.74808	8.46e-05	-2.14206	1.59e-15	-2.55245	3.11e-17	AT2G19130.1	S-domain receptor-like protein kinase, putative, expressed
V3.Lp_chr7_0.1G10924.1	-1.28888	2.85e-07	-1.18975	6.78e-10	-1.22213	1.66e-08	AT4G09890.1	expressed protein
V3.Lp_chr7_0.1G10926.1	-0.975175	0.0180266	-1.00668	0.0067437	-1.16576	0.00357587	AT4G09890.1	expressed protein
V3.Lp_chr7_0.1G11090.1	-1.78027	0.00074685	-1.29203	0.0746157	-0.654652	0.242385	AT5G54490.1	EF hand family protein, putative, expressed
V3.Lp_chr7_0.1G11092.1	-1.76182	0.000580811	-1.04752	0.172912	-0.606404	0.291375	AT5G54490.1	EF hand family protein, putative, expressed
V3.Lp_chr7_0.1G11094.1	-2.30561	0.00440772	-1.47005	0.0355343	-0.840962	0.215951	AT2G46600.1	EF hand family protein, putative, expressed
V3.Lp_chr7_0.1G11154.1	-0.387408	0.410909	-1.03081	0.00323918	-0.498682	0.303647	AT2G33190.1	OsFBO24 - F-box and other domain containing protein, expressed
V3.Lp_chr7_0.1G11156.1	-1.49169	0.00377333	-2.01969	2.51e-05	-2.32669	2.94e-06	AT2G33190.1	OsFBO24 - F-box and other domain containing protein, expressed
V3.Lp_chr7_0.1G11224.1	-1.22663	0.0484587	-1.05385	0.138163	-1.30927	0.0567618	AT5G18610.1	protein kinase APK1B, chloroplast precursor, putative, expressed
V3.Lp_chr7_0.1G11692.1	5.73243	0.0309863	6.24326	0.000175184	4.42729	0.357478	AT5G20500.1	OsGrx_C4 - glutaredoxin subgroup I, expressed
V3.Lp_chr7_0.1G12218.1	-1.08368	0.14049	-1.84864	0.0024767	-2.006	0.00425015	AT4G36040.1	heat shock protein DnaJ, putative, expressed
V3.Lp_chr7_0.1G12220.1	-1.4666	0.116933	-1.94027	0.0143435	-2.31823	0.00846496	AT2G17880.1	heat shock protein DnaJ, putative, expressed
V3.Lp_chr7_0.1G12224.1	-1.03462	0.310768	-1.81938	0.0237396	-2.19584	0.0105558	AT4G36040.1	heat shock protein DnaJ, putative, expressed
V3.Lp_chr7_0.1G12234.1	-3.3527	2.14e-26	-2.42305	1.9e-15	-1.4122	2.31e-06	AT2G17840.1	senescence-associated protein, putative, expressed
V3.Lp_chr7_0.1G12296.1	-0.851118	0.000340739	-0.692217	2.12e-06	-1.04292	1.63e-09	AT4G05200.1	TKL_IRAK_DUF26-lc.12 - DUF26 kinases have homology to DUF26 containing loci, expressed
V3.Lp_chr7_0.1G12298.1	-1.39868	9.99e-12	-1.02984	3.89e-10	-0.721463	0.00026227	AT4G23140.1	TKL_IRAK_DUF26-lc.20 - DUF26 kinases have homology to DUF26 containing loci, expressed
V3.Lp_chr7_0.1G12384.1	-3.87406	8.8e-07	-5.4947	7.36e-64	-4.91366	7.2e-41	AT5G55050.1	GDSL-like lipase/acylhydrolase, putative, expressed
V3.Lp_chr7_0.1G12414.1	0.939514	0.19952	1.60079	0.000844292	1.68897	0.000622834	AT1G76240.1	expressed protein
V3.Lp_chr7_0.1G12416.1	0.290027	0.776009	1.15156	0.0503651	1.38415	0.0194386	AT1G76240.1	expressed protein
V3.Lp_chr7_0.1G12554.1	-5.72419	0.00362486	-3.33227	0.0512357	-5.68105	0.00275246	AT4G35160.1	O-methyltransferase, putative, expressed
V3.Lp_chr7_0.1G12556.1	-6.04903	0.00163167	-1.27208	0.41729	-2.60558	0.153166	AT4G35160.1	O-methyltransferase, putative, expressed
V3.Lp_chr7_0.1G1294.1	-1.33236	0.0448185	-0.83346	0.326414	-0.337426	0.635221	AT2G19130.1	S-domain receptor-like protein kinase, putative, expressed
V3.Lp_chr7_0.1G1296.1	-0.403283	0.535599	-1.15295	0.00781564	-0.738407	0.0993257	AT1G34300.1	lectin protein kinase family protein, putative, expressed
V3.Lp_chr7_0.1G1380.1	1.51501	0.00228982	0.60457	0.351657	1.36303	0.0159937	AT2G35140.1	N-rich protein, putative, expressed
V3.Lp_chr7_0.1G1440.1	1.15902	0.00448625	1.60102	1.59e-07	0.771211	0.0765686	AT5G20400.1	leucoanthocyanidin dioxygenase, putative, expressed
V3.Lp_chr7_0.1G1448.1	-1.0009	0.00157735	-1.54754	4.14e-10	-0.991102	0.0013981	AT5G54000.1	leucoanthocyanidin dioxygenase, putative, expressed
V3.Lp_chr7_0.1G1472.1	-1.64723	0.000295836	-1.87531	1.99e-05	-1.61124	0.000140789	AT3G02645.1	plant protein of unknown function domain containing protein, expressed
V3.Lp_chr7_0.1G1590.1	-2.97184	4.09e-10	-2.7703	4.8e-11	-2.74932	1.58e-10	AT5G48930.1	transferase family protein, putative, expressed
V3.Lp_chr7_0.1G160.1	-0.681813	0.281165	-1.19229	0.011117	-0.855735	0.0823483	AT2G38740.1	haloacid dehalogenase-like hydrolase family protein, putative, expressed
V3.Lp_chr7_0.1G1784.1	3.32107	NA	4.01852	0.159842	5.18712	0.0155472	AT2G20370.1	xyloglucan galactosyltransferase KATAMARI1, putative, expressed
V3.Lp_chr7_0.1G180.1	1.12233	5.39e-05	0.719382	0.032803	0.331781	0.432575	AT3G30340.1	auxin-induced protein 5NG4, putative, expressed
V3.Lp_chr7_0.1G1838.1	-1.12444	0.00627278	-1.42456	2.58e-10	-1.65588	2.69e-11	AT5G12080.1	uncharacterized mscS family protein, putative, expressed
V3.Lp_chr7_0.1G192.1	1.76319	7.93e-11	1.16966	2.16e-06	1.90578	2.32e-10	AT1G32560.1	late embryogenesis abundant group 1, putative, expressed
V3.Lp_chr7_0.1G1940.1	1.08894	0.723101	2.84689	0.0240574	3.53057	0.00485116	AT2G03220.1	xyloglucan fucosyltransferase, putative, expressed
V3.Lp_chr7_0.1G206.1	1.08924	1.21e-06	0.473928	0.0478559	1.17747	4.06e-08	AT1G32560.1	late embryogenesis abundant group 1, putative, expressed
V3.Lp_chr7_0.1G2134.1	-1.364	1.16e-05	-0.892078	0.00159247	-0.896773	1.26e-05	AT4G08950.1	phosphate-induced protein 1 conserved region domain containing protein, expressed
V3.Lp_chr7_0.1G2166.1	-2.75003	0.00257266	-2.79051	0.000322722	-2.50084	0.000440367	AT1G62260.1	pentatricopeptide, putative, expressed
V3.Lp_chr7_0.1G2248.1	0.961272	0.125347	1.35503	0.00232735	1.08762	0.063738	AT5G07900.1	mTERF domain containing protein, expressed
V3.Lp_chr7_0.1G2280.1	-1.33489	0.453518	-5.49335	0.00629743	-2.49501	0.206476	AT5G17540.1	transferase family protein, putative, expressed
V3.Lp_chr7_0.1G240.1	-2.54089	0.00355201	-1.5859	0.0889823	-0.868195	0.410933	AT3G03050.1	CSLD2 - cellulose synthase-like family D, expressed
V3.Lp_chr7_0.1G242.1	-2.17279	0.00169732	-1.33664	0.200521	-0.801442	0.308379	AT5G16910.1	CSLD2 - cellulose synthase-like family D, expressed
V3.Lp_chr7_0.1G2480.1	-1.38638	1.76e-08	-1.67301	1.82e-30	-1.8678	3.3e-22	AT3G29765.1	hAT dimerisation domain-containing protein, putative, expressed
V3.Lp_chr7_0.1G2484.1	-1.43676	8.41e-08	-1.72943	1.34e-41	-1.90284	3.63e-21	AT3G29765.1	hAT dimerisation domain-containing protein, putative, expressed
V3.Lp_chr7_0.1G2516.1	-1.14468	3.09e-06	-1.39	6.94e-10	-1.6889	4.19e-11	AT3G11480.1	SAM dependent carboxyl methyltransferase, putative, expressed
V3.Lp_chr7_0.1G2742.1	1.16348	6.12e-05	0.757871	0.00735938	0.987612	0.00369634	AT1G68530.1	3-ketoacyl-CoA synthase, putative, expressed
V3.Lp_chr7_0.1G2774.1	0.87424	0.329654	1.79676	0.000433318	1.94713	2.53e-05	AT2G02850.1	plastocyanin-like domain containing protein, putative, expressed
V3.Lp_chr7_0.1G3002.1	-2.14531	1.53e-06	-1.93025	1.07e-06	-2.39433	7.68e-06	AT4G11000.1	embryogenesis transmembrane protein, putative, expressed
V3.Lp_chr7_0.1G3004.1	-1.92161	2.41e-12	-2.00055	4.63e-21	-1.85912	2.16e-15	AT4G11000.1	embryogenesis transmembrane protein, putative, expressed
V3.Lp_chr7_0.1G3342.1	-0.695619	0.0482081	-1.23646	1.84e-05	-0.872017	0.00652409	AT2G45550.1	cytochrome P450, putative, expressed
V3.Lp_chr7_0.1G3420.1	2.82222	0.0949173	4.17534	0.000160317	3.58098	0.0164956	AT3G18180.1	glycosyltransferase, putative, expressed
V3.Lp_chr7_0.1G3422.1	1.47839	0.375876	2.80965	0.00984587	2.80885	0.0129815	AT3G18180.1	glycosyltransferase, putative, expressed
V3.Lp_chr7_0.1G3554.1	0.676364	0.239246	1.5924	3e-05	1.10525	0.0298566	AT1G52030.1	jacalin-like lectin domain containing protein, expressed
V3.Lp_chr7_0.1G386.1	-2.82952	0.0240298	-1.88227	0.121972	-0.474346	0.639926	AT4G25480.1	dehydration-responsive element-binding protein, putative, expressed
V3.Lp_chr7_0.1G3950.1	-1.05354	5.13e-12	-1.22894	7.31e-24	-0.986442	1.18e-10	AT3G25290.1	membrane protein, putative, expressed
V3.Lp_chr7_0.1G3952.1	0.851217	0.00311084	0.93227	1.25e-10	1.02451	3.46e-05	AT3G07390.1	AIR12, putative, expressed
V3.Lp_chr7_0.1G4042.1	-2.91641	1.55e-06	-3.62941	3.63e-06	-2.76737	0.00310296	AT5G14180.1	triacylglycerol lipase precursor, putative, expressed
V3.Lp_chr7_0.1G4402.1	-1.68549	0.000159349	-0.762735	0.0718946	-0.716011	0.0695693	AT2G17880.1	heat shock protein DnaJ, putative, expressed
V3.Lp_chr7_0.1G4404.1	-2.02542	0.000162401	-1.61233	1.26e-05	-0.779223	0.0876568	AT2G17880.1	heat shock protein DnaJ, putative, expressed
V3.Lp_chr7_0.1G4408.1	-1.28182	0.007323	-0.98763	0.00161101	-0.53426	0.156802	AT2G17880.1	heat shock protein DnaJ, putative, expressed
V3.Lp_chr7_0.1G4514.1	0.831008	0.00029534	0.525126	3.33e-07	1.00506	6.1e-08	AT2G34430.1	chlorophyll A-B binding protein, putative, expressed
V3.Lp_chr7_0.1G4734.1	-0.972664	0.121239	-1.40137	0.0145503	-1.26091	0.0320924	AT1G15780.1	expressed protein
V3.Lp_chr7_0.1G478.1	-2.26344	0.133983	-1.75711	0.121164	-2.29887	0.0458354	AT1G27760.2	interferon-related developmental regulator, putative, expressed
V3.Lp_chr7_0.1G5114.1	-1.67428	0.0144721	-3.15461	0.000319282	-2.00563	0.000957837	AT1G08080.1	bifunctional monodehydroascorbate reductase and carbonic anhydrasenectarin-3 precursor, putative, expressed
V3.Lp_chr7_0.1G5116.1	-2.08824	1.32e-12	-1.92628	1.36e-10	-1.85606	1.13e-11	AT1G08080.1	bifunctional monodehydroascorbate reductase and carbonic anhydrasenectarin-3 precursor, putative, expressed
V3.Lp_chr7_0.1G5268.1	1.44705	0.0159772	1.50552	0.00364586	2.04905	9.04e-05	AT3G14200.1	heat shock protein DnaJ, putative, expressed
V3.Lp_chr7_0.1G5688.1	-1.57158	3.12e-10	-1.54144	1.11e-13	-0.952702	0.00148025	AT1G68090.1	annexin, putative, expressed
V3.Lp_chr7_0.1G570.1	-1.94878	0.000238554	-1.58952	0.014974	-1.38999	0.00666166	AT1G33440.1	peptide transporter PTR2, putative, expressed
V3.Lp_chr7_0.1G572.1	-2.86523	1.17e-09	-2.21552	8.32e-05	-1.53256	0.00039358	AT5G03795.1	exostosin family protein, putative, expressed
V3.Lp_chr7_0.1G5720.1	1.12182	0.0794636	1.60577	0.000714973	0.949826	0.0846393	AT1G09000.1	STE_MEKK_ste11_MAP3K.2 - STE kinases include homologs to sterile 7, sterile 11 and sterile 20 from yeast, expressed
V3.Lp_chr7_0.1G574.1	-1.65392	0.000177593	-1.26446	0.00106053	-0.386232	0.456109	AT1G32920.1	——
V3.Lp_chr7_0.1G576.1	-1.83845	2.43e-05	-1.23487	0.00106706	-0.755254	0.153301	AT1G32920.1	——
V3.Lp_chr7_0.1G5914.1	-1.17469	7.85e-05	-1.57683	2.3e-46	-1.59334	1.02e-18	AT3G47730.1	ABC transporter, ATP-binding protein, putative, expressed
V3.Lp_chr7_0.1G5986.1	2.56647	0.000390499	2.69868	2.79e-06	2.51715	7.93e-06	AT3G52790.1	lysM domain containing protein, putative, expressed
V3.Lp_chr7_0.1G612.1	-2.13072	0.000194382	-1.54611	0.00138489	-1.84488	0.000534913	AT2G14610.1	SCP-like extracellular protein, expressed
V3.Lp_chr7_0.1G62.1	2.02392	4.38e-18	2.47179	5.97e-71	2.36756	4.46e-44	AT1G12240.1	glycosyl hydrolases, putative, expressed
V3.Lp_chr7_0.1G64.1	3.49412	2.55e-47	3.70222	8.36e-162	3.91889	1.28e-92	AT1G62660.1	glycosyl hydrolases, putative, expressed
V3.Lp_chr7_0.1G648.1	1.31806	0.398317	2.52118	0.0178908	2.48641	0.0346426	AT1G28600.1	GDSL-like lipase/acylhydrolase, putative, expressed
V3.Lp_chr7_0.1G650.1	0.298924	0.736781	1.51336	0.00862219	1.7758	0.000318825	AT1G28600.1	GDSL-like lipase/acylhydrolase, putative, expressed
V3.Lp_chr7_0.1G6526.1	-1.36679	1.18e-25	-1.3921	7.41e-17	-1.44082	5.87e-24	AT5G57550.1	glycosyl hydrolases family 16, putative, expressed
V3.Lp_chr7_0.1G6586.1	-2.01538	9.47e-08	-1.5546	6.31e-05	-1.0016	0.00540112	AT4G05200.1	TKL_IRAK_DUF26-lc.12 - DUF26 kinases have homology to DUF26 containing loci, expressed
V3.Lp_chr7_0.1G6588.1	-2.22122	1.05e-20	-2.51897	4.63e-22	-1.86715	2.85e-17	AT4G05200.1	TKL_IRAK_DUF26-lc.12 - DUF26 kinases have homology to DUF26 containing loci, expressed
V3.Lp_chr7_0.1G6920.1	-5.77805	0.00287205	-2.96813	0.0809487	-5.73564	0.00215299	AT3G02645.1	plant protein of unknown function domain containing protein, expressed
V3.Lp_chr7_0.1G7134.1	0.0804808	0.911409	1.2655	8.71e-07	0.894391	0.00980704	AT5G39110.1	Cupin domain containing protein, expressed
V3.Lp_chr7_0.1G7142.1	-2.18295	0.0106198	-2.32493	0.0503117	-1.22745	0.103124	AT1G56240.1	OsFBX438 - F-box domain containing protein, expressed
V3.Lp_chr7_0.1G7144.1	-0.810402	0.000274911	-1.25605	1.06e-11	-1.10237	8.24e-08	AT2G02360.1	OsFBX438 - F-box domain containing protein, expressed
V3.Lp_chr7_0.1G720.1	1.47079	0.339811	2.86306	0.000207521	2.98295	0.000478235	AT3G51160.1	GDP-mannose 4,6 dehydratase 2, putative, expressed
V3.Lp_chr7_0.1G7224.1	-1.77457	1.73e-05	-1.52015	7.67e-06	-1.10584	0.0111899	AT2G32210.1	expressed protein
V3.Lp_chr7_0.1G7226.1	-1.60864	0.00472318	-1.25979	0.00772642	-0.483211	0.38903	AT2G32210.1	expressed protein
V3.Lp_chr7_0.1G7254.1	-1.09617	0.00521901	-1.59434	6.76e-06	-1.08248	0.00289951	AT2G32210.1	expressed protein
V3.Lp_chr7_0.1G7328.1	-0.767956	0.0386058	-1.38701	2.42e-31	-1.12323	2.05e-06	AT5G09640.1	OsSCP22 - Putative Serine Carboxypeptidase homologue, expressed
V3.Lp_chr7_0.1G7406.1	-3.91008	0.0557338	-5.77026	0.00428177	-5.66515	0.0064944	AT4G19006.1	proteasome subunit, putative, expressed
V3.Lp_chr7_0.1G7414.1	-3.02283	0.0248872	-1.92726	0.143917	-2.80592	0.0279185	AT2G20340.1	decarboxylase, putative, expressed
V3.Lp_chr7_0.1G7440.1	-2.22721	0.0037753	-2.59891	0.000484217	-2.72994	0.000379247	AT2G20340.1	decarboxylase, putative, expressed
V3.Lp_chr7_0.1G7610.1	-1.1983	0.000477858	-1.58783	2.76e-10	-1.53535	6.65e-07	AT5G40780.1	amino acid transporter, putative, expressed
V3.Lp_chr7_0.1G7612.1	-2.08524	1.25e-24	-2.36662	3.72e-37	-2.24102	9.3e-16	AT5G40780.1	amino acid transporter, putative, expressed
V3.Lp_chr7_0.1G7614.1	-2.83281	0.000615563	-1.76904	3.84e-05	-2.33631	0.0190375	AT5G40780.1	amino acid transporter, putative, expressed
V3.Lp_chr7_0.1G7706.1	0.809234	0.2999	1.14031	0.0431046	1.10542	0.113082	AT1G12420.1	ACT domain containing protein, expressed
V3.Lp_chr7_0.1G8062.1	1.05893	5.93e-12	0.628054	1.07e-07	0.513195	0.000339979	AT1G60950.1	2Fe-2S iron-sulfur cluster binding domain containing protein, expressed
V3.Lp_chr7_0.1G8674.1	-1.1782	0.176386	-0.867174	0.279939	-1.80727	0.0253096	AT5G04370.2	SAM dependent carboxyl methyltransferase, putative, expressed
V3.Lp_chr7_0.1G9296.1	-0.859572	0.0101598	-1.37701	2.42e-12	-1.30448	3.54e-11	AT5G25900.1	cytochrome P450, putative, expressed
V3.Lp_chr7_0.1G9298.1	-2.68402	0.00676095	-2.80179	0.00137554	-2.38166	0.0155317	AT5G25900.1	cytochrome P450, putative, expressed
V3.Lp_chr7_0.1G9546.1	-0.515537	0.276476	-0.784923	0.028058	-1.20889	0.000133327	AT5G44410.1	reticuline oxidase-like protein precursor, putative, expressed
V3.Lp_chr7_0.1G9566.1	1.67975	0.0791801	2.97256	2.12e-06	2.81503	1.07e-05	AT5G44400.1	reticuline oxidase-like protein precursor, putative, expressed
V3.Lp_chr7_0.1G9760.1	4.4682	0.0913013	4.74743	0.0364505	4.27027	NA	AT4G18501.1	——
V3.Lp_chr7_0.1G9870.1	-5.34482	0.0217661	-1.72996	0.266499	-1.4243	0.367839	AT2G24762.1	GDU1, putative, expressed
V3.Lp_chr7_0.1G9872.1	-3.14378	0.0432237	-0.494554	0.719352	-0.248738	0.880855	AT2G24762.1	GDU1, putative, expressed
V3.Lp_chr7_0.1G9968.1	-2.37055	2.53e-16	-2.7443	1.45e-29	-2.60553	5.97e-23	AT2G33590.1	reductase, putative, expressed
