# Supplementary material for: Combined genomic and transcriptomic analysis reveals the contribution of tandem duplication genes to low-temperature adaptation in perennial ryegrass
Source: Front Plant Sci. 2023 Jul 12;14:1216048. doi: 10.3389/fpls.2023.1216048 (PMC10368995; doi:10.3389/fpls.2023.1216048)
Supplement: Supplementary file 11 [file Table_11.xlsx]

## Sheet: Table S11
Supplementary Table 11. GO enrichment results of 262 coexpressed TDGs under low temperature stress in L. perenne.
GO term ID	ONTOLOGY	Description	TDGs	Background genes	FDR	Gene ID
GO:0070141	BP	response to UV-A	10	17	4.28e-17	V3.Lp_chr2_0G10992.1/V3.Lp_chr2_0G10994.1/V3.Lp_chr2_0G10996.1/V3.Lp_chr2_0G11008.1/V3.Lp_chr2_0G11010.1/V3.Lp_chr2_0G11014.1/V3.Lp_chr2_0G11016.1/V3.Lp_chr2_0G11018.1/V3.Lp_chr2_0G11028.1/V3.Lp_chr2_0G11030.1
GO:0071492	BP	cellular response to UV-A	10	17	4.28e-17	V3.Lp_chr2_0G10992.1/V3.Lp_chr2_0G10994.1/V3.Lp_chr2_0G10996.1/V3.Lp_chr2_0G11008.1/V3.Lp_chr2_0G11010.1/V3.Lp_chr2_0G11014.1/V3.Lp_chr2_0G11016.1/V3.Lp_chr2_0G11018.1/V3.Lp_chr2_0G11028.1/V3.Lp_chr2_0G11030.1
GO:0010117	BP	photoprotection	10	19	1.01e-16	V3.Lp_chr2_0G10992.1/V3.Lp_chr2_0G10994.1/V3.Lp_chr2_0G10996.1/V3.Lp_chr2_0G11008.1/V3.Lp_chr2_0G11010.1/V3.Lp_chr2_0G11014.1/V3.Lp_chr2_0G11016.1/V3.Lp_chr2_0G11018.1/V3.Lp_chr2_0G11028.1/V3.Lp_chr2_0G11030.1
GO:0071486	BP	cellular response to high light intensity	10	19	1.01e-16	V3.Lp_chr2_0G10992.1/V3.Lp_chr2_0G10994.1/V3.Lp_chr2_0G10996.1/V3.Lp_chr2_0G11008.1/V3.Lp_chr2_0G11010.1/V3.Lp_chr2_0G11014.1/V3.Lp_chr2_0G11016.1/V3.Lp_chr2_0G11018.1/V3.Lp_chr2_0G11028.1/V3.Lp_chr2_0G11030.1
GO:0071484	BP	cellular response to light intensity	10	20	1.5e-16	V3.Lp_chr2_0G10992.1/V3.Lp_chr2_0G10994.1/V3.Lp_chr2_0G10996.1/V3.Lp_chr2_0G11008.1/V3.Lp_chr2_0G11010.1/V3.Lp_chr2_0G11014.1/V3.Lp_chr2_0G11016.1/V3.Lp_chr2_0G11018.1/V3.Lp_chr2_0G11028.1/V3.Lp_chr2_0G11030.1
GO:0010380	BP	regulation of chlorophyll biosynthetic process	12	42	1.5e-16	V3.Lp_chr2_0G10992.1/V3.Lp_chr2_0G10994.1/V3.Lp_chr2_0G10996.1/V3.Lp_chr2_0G11008.1/V3.Lp_chr2_0G11010.1/V3.Lp_chr2_0G11014.1/V3.Lp_chr2_0G11016.1/V3.Lp_chr2_0G11018.1/V3.Lp_chr2_0G11028.1/V3.Lp_chr2_0G11030.1/V3.Lp_chr2_0G1208.1/V3.Lp_chr2_0G1210.1
GO:1901463	BP	regulation of tetrapyrrole biosynthetic process	12	43	1.78e-16	V3.Lp_chr2_0G10992.1/V3.Lp_chr2_0G10994.1/V3.Lp_chr2_0G10996.1/V3.Lp_chr2_0G11008.1/V3.Lp_chr2_0G11010.1/V3.Lp_chr2_0G11014.1/V3.Lp_chr2_0G11016.1/V3.Lp_chr2_0G11018.1/V3.Lp_chr2_0G11028.1/V3.Lp_chr2_0G11030.1/V3.Lp_chr2_0G1208.1/V3.Lp_chr2_0G1210.1
GO:0090056	BP	regulation of chlorophyll metabolic process	12	45	2.89e-16	V3.Lp_chr2_0G10992.1/V3.Lp_chr2_0G10994.1/V3.Lp_chr2_0G10996.1/V3.Lp_chr2_0G11008.1/V3.Lp_chr2_0G11010.1/V3.Lp_chr2_0G11014.1/V3.Lp_chr2_0G11016.1/V3.Lp_chr2_0G11018.1/V3.Lp_chr2_0G11028.1/V3.Lp_chr2_0G11030.1/V3.Lp_chr2_0G1208.1/V3.Lp_chr2_0G1210.1
GO:1901401	BP	regulation of tetrapyrrole metabolic process	12	47	4.63e-16	V3.Lp_chr2_0G10992.1/V3.Lp_chr2_0G10994.1/V3.Lp_chr2_0G10996.1/V3.Lp_chr2_0G11008.1/V3.Lp_chr2_0G11010.1/V3.Lp_chr2_0G11014.1/V3.Lp_chr2_0G11016.1/V3.Lp_chr2_0G11018.1/V3.Lp_chr2_0G11028.1/V3.Lp_chr2_0G11030.1/V3.Lp_chr2_0G1208.1/V3.Lp_chr2_0G1210.1
GO:0071490	BP	cellular response to far red light	10	25	1.27e-15	V3.Lp_chr2_0G10992.1/V3.Lp_chr2_0G10994.1/V3.Lp_chr2_0G10996.1/V3.Lp_chr2_0G11008.1/V3.Lp_chr2_0G11010.1/V3.Lp_chr2_0G11014.1/V3.Lp_chr2_0G11016.1/V3.Lp_chr2_0G11018.1/V3.Lp_chr2_0G11028.1/V3.Lp_chr2_0G11030.1
GO:0071491	BP	cellular response to red light	10	25	1.27e-15	V3.Lp_chr2_0G10992.1/V3.Lp_chr2_0G10994.1/V3.Lp_chr2_0G10996.1/V3.Lp_chr2_0G11008.1/V3.Lp_chr2_0G11010.1/V3.Lp_chr2_0G11014.1/V3.Lp_chr2_0G11016.1/V3.Lp_chr2_0G11018.1/V3.Lp_chr2_0G11028.1/V3.Lp_chr2_0G11030.1
GO:0034644	BP	cellular response to UV	10	31	1.54e-14	V3.Lp_chr2_0G10992.1/V3.Lp_chr2_0G10994.1/V3.Lp_chr2_0G10996.1/V3.Lp_chr2_0G11008.1/V3.Lp_chr2_0G11010.1/V3.Lp_chr2_0G11014.1/V3.Lp_chr2_0G11016.1/V3.Lp_chr2_0G11018.1/V3.Lp_chr2_0G11028.1/V3.Lp_chr2_0G11030.1
GO:0071483	BP	cellular response to blue light	10	32	2.05e-14	V3.Lp_chr2_0G10992.1/V3.Lp_chr2_0G10994.1/V3.Lp_chr2_0G10996.1/V3.Lp_chr2_0G11008.1/V3.Lp_chr2_0G11010.1/V3.Lp_chr2_0G11014.1/V3.Lp_chr2_0G11016.1/V3.Lp_chr2_0G11018.1/V3.Lp_chr2_0G11028.1/V3.Lp_chr2_0G11030.1
GO:0051193	BP	regulation of cofactor metabolic process	12	86	7.44e-13	V3.Lp_chr2_0G10992.1/V3.Lp_chr2_0G10994.1/V3.Lp_chr2_0G10996.1/V3.Lp_chr2_0G11008.1/V3.Lp_chr2_0G11010.1/V3.Lp_chr2_0G11014.1/V3.Lp_chr2_0G11016.1/V3.Lp_chr2_0G11018.1/V3.Lp_chr2_0G11028.1/V3.Lp_chr2_0G11030.1/V3.Lp_chr2_0G1208.1/V3.Lp_chr2_0G1210.1
GO:0034605	BP	cellular response to heat	10	48	1.69e-12	V3.Lp_chr2_0G10992.1/V3.Lp_chr2_0G10994.1/V3.Lp_chr2_0G10996.1/V3.Lp_chr2_0G11008.1/V3.Lp_chr2_0G11010.1/V3.Lp_chr2_0G11014.1/V3.Lp_chr2_0G11016.1/V3.Lp_chr2_0G11018.1/V3.Lp_chr2_0G11028.1/V3.Lp_chr2_0G11030.1
GO:0010030	BP	positive regulation of seed germination	10	52	3.54e-12	V3.Lp_chr2_0G10992.1/V3.Lp_chr2_0G10994.1/V3.Lp_chr2_0G10996.1/V3.Lp_chr2_0G11008.1/V3.Lp_chr2_0G11010.1/V3.Lp_chr2_0G11014.1/V3.Lp_chr2_0G11016.1/V3.Lp_chr2_0G11018.1/V3.Lp_chr2_0G11028.1/V3.Lp_chr2_0G11030.1
GO:0071489	BP	cellular response to red or far red light	10	52	3.54e-12	V3.Lp_chr2_0G10992.1/V3.Lp_chr2_0G10994.1/V3.Lp_chr2_0G10996.1/V3.Lp_chr2_0G11008.1/V3.Lp_chr2_0G11010.1/V3.Lp_chr2_0G11014.1/V3.Lp_chr2_0G11016.1/V3.Lp_chr2_0G11018.1/V3.Lp_chr2_0G11028.1/V3.Lp_chr2_0G11030.1
GO:0009408	BP	response to heat	15	212	6.9e-12	V3.Lp_chr1_0G13442.1/V3.Lp_chr1_0G13444.1/V3.Lp_chr2_0G10992.1/V3.Lp_chr2_0G10994.1/V3.Lp_chr2_0G10996.1/V3.Lp_chr2_0G11008.1/V3.Lp_chr2_0G11010.1/V3.Lp_chr2_0G11014.1/V3.Lp_chr2_0G11016.1/V3.Lp_chr2_0G11018.1/V3.Lp_chr2_0G11028.1/V3.Lp_chr2_0G11030.1/V3.Lp_chr3_0G8298.1/V3.Lp_chr3_0G8300.1/V3.Lp_chr6_0G14050.1
GO:0010218	BP	response to far red light	10	57	8.48e-12	V3.Lp_chr2_0G10992.1/V3.Lp_chr2_0G10994.1/V3.Lp_chr2_0G10996.1/V3.Lp_chr2_0G11008.1/V3.Lp_chr2_0G11010.1/V3.Lp_chr2_0G11014.1/V3.Lp_chr2_0G11016.1/V3.Lp_chr2_0G11018.1/V3.Lp_chr2_0G11028.1/V3.Lp_chr2_0G11030.1
GO:0010114	BP	response to red light	10	61	1.65e-11	V3.Lp_chr2_0G10992.1/V3.Lp_chr2_0G10994.1/V3.Lp_chr2_0G10996.1/V3.Lp_chr2_0G11008.1/V3.Lp_chr2_0G11010.1/V3.Lp_chr2_0G11014.1/V3.Lp_chr2_0G11016.1/V3.Lp_chr2_0G11018.1/V3.Lp_chr2_0G11028.1/V3.Lp_chr2_0G11030.1
GO:0010224	BP	response to UV-B	10	68	4.94e-11	V3.Lp_chr2_0G10992.1/V3.Lp_chr2_0G10994.1/V3.Lp_chr2_0G10996.1/V3.Lp_chr2_0G11008.1/V3.Lp_chr2_0G11010.1/V3.Lp_chr2_0G11014.1/V3.Lp_chr2_0G11016.1/V3.Lp_chr2_0G11018.1/V3.Lp_chr2_0G11028.1/V3.Lp_chr2_0G11030.1
GO:0009637	BP	response to blue light	10	79	1.89e-10	V3.Lp_chr2_0G10992.1/V3.Lp_chr2_0G10994.1/V3.Lp_chr2_0G10996.1/V3.Lp_chr2_0G11008.1/V3.Lp_chr2_0G11010.1/V3.Lp_chr2_0G11014.1/V3.Lp_chr2_0G11016.1/V3.Lp_chr2_0G11018.1/V3.Lp_chr2_0G11028.1/V3.Lp_chr2_0G11030.1
GO:0009644	BP	response to high light intensity	10	90	6.65e-10	V3.Lp_chr2_0G10992.1/V3.Lp_chr2_0G10994.1/V3.Lp_chr2_0G10996.1/V3.Lp_chr2_0G11008.1/V3.Lp_chr2_0G11010.1/V3.Lp_chr2_0G11014.1/V3.Lp_chr2_0G11016.1/V3.Lp_chr2_0G11018.1/V3.Lp_chr2_0G11028.1/V3.Lp_chr2_0G11030.1
GO:0010029	BP	regulation of seed germination	10	96	1.23e-09	V3.Lp_chr2_0G10992.1/V3.Lp_chr2_0G10994.1/V3.Lp_chr2_0G10996.1/V3.Lp_chr2_0G11008.1/V3.Lp_chr2_0G11010.1/V3.Lp_chr2_0G11014.1/V3.Lp_chr2_0G11016.1/V3.Lp_chr2_0G11018.1/V3.Lp_chr2_0G11028.1/V3.Lp_chr2_0G11030.1
GO:0071482	BP	cellular response to light stimulus	10	97	1.33e-09	V3.Lp_chr2_0G10992.1/V3.Lp_chr2_0G10994.1/V3.Lp_chr2_0G10996.1/V3.Lp_chr2_0G11008.1/V3.Lp_chr2_0G11010.1/V3.Lp_chr2_0G11014.1/V3.Lp_chr2_0G11016.1/V3.Lp_chr2_0G11018.1/V3.Lp_chr2_0G11028.1/V3.Lp_chr2_0G11030.1
GO:1900140	BP	regulation of seedling development	10	103	2.2e-09	V3.Lp_chr2_0G10992.1/V3.Lp_chr2_0G10994.1/V3.Lp_chr2_0G10996.1/V3.Lp_chr2_0G11008.1/V3.Lp_chr2_0G11010.1/V3.Lp_chr2_0G11014.1/V3.Lp_chr2_0G11016.1/V3.Lp_chr2_0G11018.1/V3.Lp_chr2_0G11028.1/V3.Lp_chr2_0G11030.1
GO:0071478	BP	cellular response to radiation	10	110	4.13e-09	V3.Lp_chr2_0G10992.1/V3.Lp_chr2_0G10994.1/V3.Lp_chr2_0G10996.1/V3.Lp_chr2_0G11008.1/V3.Lp_chr2_0G11010.1/V3.Lp_chr2_0G11014.1/V3.Lp_chr2_0G11016.1/V3.Lp_chr2_0G11018.1/V3.Lp_chr2_0G11028.1/V3.Lp_chr2_0G11030.1
GO:0009411	BP	response to UV	10	123	1.18e-08	V3.Lp_chr2_0G10992.1/V3.Lp_chr2_0G10994.1/V3.Lp_chr2_0G10996.1/V3.Lp_chr2_0G11008.1/V3.Lp_chr2_0G11010.1/V3.Lp_chr2_0G11014.1/V3.Lp_chr2_0G11016.1/V3.Lp_chr2_0G11018.1/V3.Lp_chr2_0G11028.1/V3.Lp_chr2_0G11030.1
GO:0080167	BP	response to karrikin	10	123	1.18e-08	V3.Lp_chr2_0G10992.1/V3.Lp_chr2_0G10994.1/V3.Lp_chr2_0G10996.1/V3.Lp_chr2_0G11008.1/V3.Lp_chr2_0G11010.1/V3.Lp_chr2_0G11014.1/V3.Lp_chr2_0G11016.1/V3.Lp_chr2_0G11018.1/V3.Lp_chr2_0G11028.1/V3.Lp_chr2_0G11030.1
GO:0048582	BP	positive regulation of post-embryonic development	10	125	1.35e-08	V3.Lp_chr2_0G10992.1/V3.Lp_chr2_0G10994.1/V3.Lp_chr2_0G10996.1/V3.Lp_chr2_0G11008.1/V3.Lp_chr2_0G11010.1/V3.Lp_chr2_0G11014.1/V3.Lp_chr2_0G11016.1/V3.Lp_chr2_0G11018.1/V3.Lp_chr2_0G11028.1/V3.Lp_chr2_0G11030.1
GO:0009642	BP	response to light intensity	10	151	8.11e-08	V3.Lp_chr2_0G10992.1/V3.Lp_chr2_0G10994.1/V3.Lp_chr2_0G10996.1/V3.Lp_chr2_0G11008.1/V3.Lp_chr2_0G11010.1/V3.Lp_chr2_0G11014.1/V3.Lp_chr2_0G11016.1/V3.Lp_chr2_0G11018.1/V3.Lp_chr2_0G11028.1/V3.Lp_chr2_0G11030.1
GO:0009639	BP	response to red or far red light	10	172	2.7e-07	V3.Lp_chr2_0G10992.1/V3.Lp_chr2_0G10994.1/V3.Lp_chr2_0G10996.1/V3.Lp_chr2_0G11008.1/V3.Lp_chr2_0G11010.1/V3.Lp_chr2_0G11014.1/V3.Lp_chr2_0G11016.1/V3.Lp_chr2_0G11018.1/V3.Lp_chr2_0G11028.1/V3.Lp_chr2_0G11030.1
GO:0071214	BP	cellular response to abiotic stimulus	10	176	3.21e-07	V3.Lp_chr2_0G10992.1/V3.Lp_chr2_0G10994.1/V3.Lp_chr2_0G10996.1/V3.Lp_chr2_0G11008.1/V3.Lp_chr2_0G11010.1/V3.Lp_chr2_0G11014.1/V3.Lp_chr2_0G11016.1/V3.Lp_chr2_0G11018.1/V3.Lp_chr2_0G11028.1/V3.Lp_chr2_0G11030.1
GO:0104004	BP	cellular response to environmental stimulus	10	176	3.21e-07	V3.Lp_chr2_0G10992.1/V3.Lp_chr2_0G10994.1/V3.Lp_chr2_0G10996.1/V3.Lp_chr2_0G11008.1/V3.Lp_chr2_0G11010.1/V3.Lp_chr2_0G11014.1/V3.Lp_chr2_0G11016.1/V3.Lp_chr2_0G11018.1/V3.Lp_chr2_0G11028.1/V3.Lp_chr2_0G11030.1
GO:0051240	BP	positive regulation of multicellular organismal process	10	208	1.52e-06	V3.Lp_chr2_0G10992.1/V3.Lp_chr2_0G10994.1/V3.Lp_chr2_0G10996.1/V3.Lp_chr2_0G11008.1/V3.Lp_chr2_0G11010.1/V3.Lp_chr2_0G11014.1/V3.Lp_chr2_0G11016.1/V3.Lp_chr2_0G11018.1/V3.Lp_chr2_0G11028.1/V3.Lp_chr2_0G11030.1
GO:0051094	BP	positive regulation of developmental process	10	221	2.61e-06	V3.Lp_chr2_0G10992.1/V3.Lp_chr2_0G10994.1/V3.Lp_chr2_0G10996.1/V3.Lp_chr2_0G11008.1/V3.Lp_chr2_0G11010.1/V3.Lp_chr2_0G11014.1/V3.Lp_chr2_0G11016.1/V3.Lp_chr2_0G11018.1/V3.Lp_chr2_0G11028.1/V3.Lp_chr2_0G11030.1
GO:0048580	BP	regulation of post-embryonic development	11	396	7.14e-05	V3.Lp_chr2_0G10992.1/V3.Lp_chr2_0G10994.1/V3.Lp_chr2_0G10996.1/V3.Lp_chr2_0G11008.1/V3.Lp_chr2_0G11010.1/V3.Lp_chr2_0G11014.1/V3.Lp_chr2_0G11016.1/V3.Lp_chr2_0G11018.1/V3.Lp_chr2_0G11028.1/V3.Lp_chr2_0G11030.1/V3.Lp_chr3_0G13730.1
GO:0042214	BP	terpene metabolic process	3	14	0.000535865	V3.Lp_chr6_0G1558.1/V3.Lp_chr6_0G1560.1/V3.Lp_chr7_0.1G9298.1
GO:0009625	BP	response to insect	3	20	0.00157639	V3.Lp_chr2_0G21232.1/V3.Lp_chr3_0G8298.1/V3.Lp_chr3_0G8300.1
GO:0009611	BP	response to wounding	7	232	0.00218302	V3.Lp_chr3_0G8298.1/V3.Lp_chr3_0G8300.1/V3.Lp_chr4_0G12642.1/V3.Lp_chr6_0G1558.1/V3.Lp_chr6_0G1560.1/V3.Lp_chr6_0G6154.1/V3.Lp_chr7_0.1G2516.1
GO:0042445	BP	hormone metabolic process	7	268	0.00512576	V3.Lp_chr2_0G1208.1/V3.Lp_chr2_0G1210.1/V3.Lp_chr3_0G19590.1/V3.Lp_chr4_0G29488.1/V3.Lp_chr4_0G29498.1/V3.Lp_chr6_0G6154.1/V3.Lp_chr7_0.1G9298.1
GO:0009690	BP	cytokinin metabolic process	3	31	0.00563241	V3.Lp_chr2_0G1208.1/V3.Lp_chr2_0G1210.1/V3.Lp_chr3_0G19590.1
GO:0009695	BP	jasmonic acid biosynthetic process	3	32	0.00597063	V3.Lp_chr4_0G29488.1/V3.Lp_chr4_0G29498.1/V3.Lp_chr6_0G6154.1
GO:0009694	BP	jasmonic acid metabolic process	3	33	0.00642827	V3.Lp_chr4_0G29488.1/V3.Lp_chr4_0G29498.1/V3.Lp_chr6_0G6154.1
GO:0009308	BP	amine metabolic process	4	81	0.00799699	V3.Lp_chr2_0G1208.1/V3.Lp_chr2_0G1210.1/V3.Lp_chr3_0G19590.1/V3.Lp_chr4_0G3668.1
GO:0010083	BP	regulation of vegetative meristem growth	2	13	0.0181679	V3.Lp_chr2_0G1208.1/V3.Lp_chr2_0G1210.1
GO:0016102	BP	diterpenoid biosynthetic process	3	49	0.0187945	V3.Lp_chr6_0G1558.1/V3.Lp_chr6_0G1560.1/V3.Lp_chr7_0.1G9298.1
GO:1905613	BP	regulation of developmental vegetative growth	2	14	0.0204535	V3.Lp_chr2_0G1208.1/V3.Lp_chr2_0G1210.1
GO:0016125	BP	sterol metabolic process	3	56	0.0262751	V3.Lp_chr4_0G29488.1/V3.Lp_chr4_0G29498.1/V3.Lp_chr4_0G3328.1
GO:0080036	BP	regulation of cytokinin-activated signaling pathway	2	17	0.0288834	V3.Lp_chr2_0G1208.1/V3.Lp_chr2_0G1210.1
GO:0048439	BP	flower morphogenesis	2	20	0.039348	V3.Lp_chr2_0G1208.1/V3.Lp_chr2_0G1210.1
GO:0034754	BP	cellular hormone metabolic process	3	66	0.0393627	V3.Lp_chr2_0G1208.1/V3.Lp_chr2_0G1210.1/V3.Lp_chr3_0G19590.1
GO:0009862	BP	systemic acquired resistance, salicylic acid mediated signaling pathway	2	21	0.0414855	V3.Lp_chr3_0G8298.1/V3.Lp_chr3_0G8300.1
GO:0010112	BP	regulation of systemic acquired resistance	2	22	0.0436111	V3.Lp_chr3_0G8298.1/V3.Lp_chr3_0G8300.1
GO:0015696	BP	ammonium transport	2	22	0.0436111	V3.Lp_chr4_0G3756.1/V3.Lp_chr6_0G14050.1
GO:0046685	BP	response to arsenic-containing substance	2	23	0.0469601	V3.Lp_chr1_0G9698.1/V3.Lp_chr1_0G9702.1
GO:0015695	BP	organic cation transport	2	24	0.0497129	V3.Lp_chr4_0G3756.1/V3.Lp_chr6_0G14050.1
GO:0009535	CC	chloroplast thylakoid membrane	15	257	9.27e-11	V3.Lp_chr2_0G10992.1/V3.Lp_chr2_0G10994.1/V3.Lp_chr2_0G10996.1/V3.Lp_chr2_0G11008.1/V3.Lp_chr2_0G11010.1/V3.Lp_chr2_0G11014.1/V3.Lp_chr2_0G11016.1/V3.Lp_chr2_0G11018.1/V3.Lp_chr2_0G11028.1/V3.Lp_chr2_0G11030.1/V3.Lp_chr2_0G12070.1/V3.Lp_chr4_0G29488.1/V3.Lp_chr4_0G29498.1/V3.Lp_chr6_0G5682.1/V3.Lp_chr6_0G6154.1
GO:0055035	CC	plastid thylakoid membrane	15	261	1.11e-10	V3.Lp_chr2_0G10992.1/V3.Lp_chr2_0G10994.1/V3.Lp_chr2_0G10996.1/V3.Lp_chr2_0G11008.1/V3.Lp_chr2_0G11010.1/V3.Lp_chr2_0G11014.1/V3.Lp_chr2_0G11016.1/V3.Lp_chr2_0G11018.1/V3.Lp_chr2_0G11028.1/V3.Lp_chr2_0G11030.1/V3.Lp_chr2_0G12070.1/V3.Lp_chr4_0G29488.1/V3.Lp_chr4_0G29498.1/V3.Lp_chr6_0G5682.1/V3.Lp_chr6_0G6154.1
GO:0034357	CC	photosynthetic membrane	15	273	1.89e-10	V3.Lp_chr2_0G10992.1/V3.Lp_chr2_0G10994.1/V3.Lp_chr2_0G10996.1/V3.Lp_chr2_0G11008.1/V3.Lp_chr2_0G11010.1/V3.Lp_chr2_0G11014.1/V3.Lp_chr2_0G11016.1/V3.Lp_chr2_0G11018.1/V3.Lp_chr2_0G11028.1/V3.Lp_chr2_0G11030.1/V3.Lp_chr2_0G12070.1/V3.Lp_chr4_0G29488.1/V3.Lp_chr4_0G29498.1/V3.Lp_chr6_0G5682.1/V3.Lp_chr6_0G6154.1
GO:0042651	CC	thylakoid membrane	15	273	1.89e-10	V3.Lp_chr2_0G10992.1/V3.Lp_chr2_0G10994.1/V3.Lp_chr2_0G10996.1/V3.Lp_chr2_0G11008.1/V3.Lp_chr2_0G11010.1/V3.Lp_chr2_0G11014.1/V3.Lp_chr2_0G11016.1/V3.Lp_chr2_0G11018.1/V3.Lp_chr2_0G11028.1/V3.Lp_chr2_0G11030.1/V3.Lp_chr2_0G12070.1/V3.Lp_chr4_0G29488.1/V3.Lp_chr4_0G29498.1/V3.Lp_chr6_0G5682.1/V3.Lp_chr6_0G6154.1
GO:0044436	CC	thylakoid part	15	300	6.65e-10	V3.Lp_chr2_0G10992.1/V3.Lp_chr2_0G10994.1/V3.Lp_chr2_0G10996.1/V3.Lp_chr2_0G11008.1/V3.Lp_chr2_0G11010.1/V3.Lp_chr2_0G11014.1/V3.Lp_chr2_0G11016.1/V3.Lp_chr2_0G11018.1/V3.Lp_chr2_0G11028.1/V3.Lp_chr2_0G11030.1/V3.Lp_chr2_0G12070.1/V3.Lp_chr4_0G29488.1/V3.Lp_chr4_0G29498.1/V3.Lp_chr6_0G5682.1/V3.Lp_chr6_0G6154.1
GO:0009534	CC	chloroplast thylakoid	15	324	1.77e-09	V3.Lp_chr2_0G10992.1/V3.Lp_chr2_0G10994.1/V3.Lp_chr2_0G10996.1/V3.Lp_chr2_0G11008.1/V3.Lp_chr2_0G11010.1/V3.Lp_chr2_0G11014.1/V3.Lp_chr2_0G11016.1/V3.Lp_chr2_0G11018.1/V3.Lp_chr2_0G11028.1/V3.Lp_chr2_0G11030.1/V3.Lp_chr2_0G12070.1/V3.Lp_chr4_0G29488.1/V3.Lp_chr4_0G29498.1/V3.Lp_chr6_0G5682.1/V3.Lp_chr6_0G6154.1
GO:0031976	CC	plastid thylakoid	15	326	1.87e-09	V3.Lp_chr2_0G10992.1/V3.Lp_chr2_0G10994.1/V3.Lp_chr2_0G10996.1/V3.Lp_chr2_0G11008.1/V3.Lp_chr2_0G11010.1/V3.Lp_chr2_0G11014.1/V3.Lp_chr2_0G11016.1/V3.Lp_chr2_0G11018.1/V3.Lp_chr2_0G11028.1/V3.Lp_chr2_0G11030.1/V3.Lp_chr2_0G12070.1/V3.Lp_chr4_0G29488.1/V3.Lp_chr4_0G29498.1/V3.Lp_chr6_0G5682.1/V3.Lp_chr6_0G6154.1
GO:0009579	CC	thylakoid	15	386	1.65e-08	V3.Lp_chr2_0G10992.1/V3.Lp_chr2_0G10994.1/V3.Lp_chr2_0G10996.1/V3.Lp_chr2_0G11008.1/V3.Lp_chr2_0G11010.1/V3.Lp_chr2_0G11014.1/V3.Lp_chr2_0G11016.1/V3.Lp_chr2_0G11018.1/V3.Lp_chr2_0G11028.1/V3.Lp_chr2_0G11030.1/V3.Lp_chr2_0G12070.1/V3.Lp_chr4_0G29488.1/V3.Lp_chr4_0G29498.1/V3.Lp_chr6_0G5682.1/V3.Lp_chr6_0G6154.1
GO:0052689	MF	carboxylic ester hydrolase activity	9	116	1.2e-07	V3.Lp_chr1_0G18414.1/V3.Lp_chr1_0G18418.1/V3.Lp_chr1_0G18444.1/V3.Lp_chr2_0G3634.1/V3.Lp_chr2_0G3646.1/V3.Lp_chr2_0G3648.1/V3.Lp_chr5_0G16742.1/V3.Lp_chr5_0G16744.1/V3.Lp_chr6_0G14104.1
GO:0016298	MF	lipase activity	6	61	8.82e-06	V3.Lp_chr1_0G18414.1/V3.Lp_chr1_0G18418.1/V3.Lp_chr1_0G18444.1/V3.Lp_chr5_0G16742.1/V3.Lp_chr5_0G16744.1/V3.Lp_chr7_0.1G4042.1
GO:0004620	MF	phospholipase activity	5	46	4.63e-05	V3.Lp_chr1_0G18414.1/V3.Lp_chr1_0G18418.1/V3.Lp_chr1_0G18444.1/V3.Lp_chr5_0G16742.1/V3.Lp_chr5_0G16744.1
GO:0008970	MF	phosphatidylcholine 1-acylhydrolase activity	3	16	0.00080185	V3.Lp_chr1_0G18414.1/V3.Lp_chr1_0G18418.1/V3.Lp_chr1_0G18444.1
GO:0016835	MF	carbon-oxygen lyase activity	4	74	0.00597063	V3.Lp_chr3_0G13730.1/V3.Lp_chr4_0G3668.1/V3.Lp_chr6_0G1558.1/V3.Lp_chr6_0G1560.1
GO:0050403	MF	trans-zeatin O-beta-D-glucosyltransferase activity	2	13	0.0181679	V3.Lp_chr2_0G1208.1/V3.Lp_chr2_0G1210.1
GO:0050404	MF	zeatin O-beta-D-xylosyltransferase activity	2	13	0.0181679	V3.Lp_chr2_0G1208.1/V3.Lp_chr2_0G1210.1
GO:0008422	MF	beta-glucosidase activity	3	55	0.0253507	V3.Lp_chr2_0G17848.1/V3.Lp_chr3_0G23864.1/V3.Lp_chr4_0G3734.1
GO:0015926	MF	glucosidase activity	3	66	0.0393627	V3.Lp_chr2_0G17848.1/V3.Lp_chr3_0G23864.1/V3.Lp_chr4_0G3734.1
GO:0035252	MF	UDP-xylosyltransferase activity	2	22	0.0436111	V3.Lp_chr2_0G1208.1/V3.Lp_chr2_0G1210.1
GO:0016747	MF	transferase activity, transferring acyl groups other than amino-acyl groups	5	225	0.0470999	V3.Lp_chr4_0G10648.1/V3.Lp_chr4_0G6430.1/V3.Lp_chr5_0G16742.1/V3.Lp_chr5_0G16744.1/V3.Lp_chr7_0.1G1590.1
