# Supplementary material for: Combined genomic and transcriptomic analysis reveals the contribution of tandem duplication genes to low-temperature adaptation in perennial ryegrass
Source: Front Plant Sci. 2023 Jul 12;14:1216048. doi: 10.3389/fpls.2023.1216048 (PMC10368995; doi:10.3389/fpls.2023.1216048)
Supplement: Supplementary file 12 [file Table_12.xlsx]

## Sheet: Table S12
Supplementary Table 12. Characteristics of the 45 Lhc superfamily genes in L. perenne.
Gene Name	Gene ID	Chromosome	Gene Position		At_ortholog_ID	AA	pI	MW	At_ortholog_Name	At_ortholog_Other_Name
			Strat	End				（KDa）
LpELIP1	V3.Lp_chr2_0G10992.1	Lp_chr2_0	159961182	159962205	AT3G22840	190	9.68	19.5675	AtELIP1	ELIP, LIL1.1
LpELIP2	V3.Lp_chr2_0G10994.1	Lp_chr2_0	160083443	160084443	AT3G22840	190	9.39	19.4794	AtELIP1	ELIP, LIL1.1
LpELIP3	V3.Lp_chr2_0G10996.1	Lp_chr2_0	160086018	160095140	AT3G22840	375	10.06	38.0907	AtELIP1	ELIP, LIL1.1
LpELIP4	V3.Lp_chr2_0G11006.1	Lp_chr2_0	160124132	160124950	AT3G22840	135	11.71	14.1143	AtELIP1	ELIP, LIL1.1
LpELIP5	V3.Lp_chr2_0G11010.1	Lp_chr2_0	160153379	160154320	AT3G22840	170	10.19	17.2619	AtELIP1	ELIP, LIL1.1
LpELIP6	V3.Lp_chr2_0G11014.1	Lp_chr2_0	160204375	160205295	AT3G22840	166	9.67	16.9356	AtELIP1	ELIP, LIL1.1
LpELIP7	V3.Lp_chr2_0G11016.1	Lp_chr2_0	160273516	160274330	AT3G22840	167	10.2	17.0707	AtELIP1	ELIP, LIL1.1
LpELIP8	V3.Lp_chr2_0G11018.1	Lp_chr2_0	160299968	160300635	AT3G22840	189	8.25	19.1489	AtELIP1	ELIP, LIL1.1
LpELIP9	V3.Lp_chr2_0G11020.1	Lp_chr2_0	160313057	160313924	AT3G22840	219	9.06	22.6719	AtELIP1	ELIP, LIL1.1
LpELIP10	V3.Lp_chr2_0G11024.1	Lp_chr2_0	160410469	160410990	AT3G22840	173	9.18	17.5572	AtELIP1	ELIP, LIL1.1
LpELIP11	V3.Lp_chr2_0G11028.1	Lp_chr2_0	160446528	160446866	AT3G22840	112	6.12	11.6615	AtELIP1	ELIP, LIL1.1
LpELIP12	V3.Lp_chr2_0G11030.1	Lp_chr2_0	160450779	160451625	AT3G22840	166	10.2	16.9697	AtELIP1	ELIP, LIL1.1
LpELIP13	V3.Lp_chr2_0G11038.1	Lp_chr2_0	160540751	160541676	AT3G22840	189	10.12	19.3161	AtELIP1	ELIP, LIL1.1
LpELIP14	V3.Lp_chr6_0G7338.1	Lp_chr6_0	99144582	99145708	AT3G22840	182	9.84	18.4933	AtELIP1	ELIP, LIL1.1
LpFCII	V3.Lp_chr1_0G6560.1	Lp_chr1_0	85648480	85657479	AT2G30390	507	5.9	56.3433	AtFCII	FC2
LpLhca2	V3.Lp_chr2_0G6162.1	Lp_chr2_0	77239976	77241291	AT3G61470	253	5.65	27.1539	AtLhca2
LpLhca3	V3.Lp_chr6_0G6264.1	Lp_chr6_0	83091939	83097728	AT1G61520	531	6.51	58.6804	AtLhca3
LpLhca4	V3.Lp_chr5_0G12682.1	Lp_chr5_0	178545239	178546620	AT3G47470	256	5.55	27.7666	AtLhca4	CAB4
LpLhca5	V3.Lp_chr6_0G16760.1	Lp_chr6_0	227767012	227769109	AT1G45474	238	6.55	25.7647	AtLhca5
LpLhca6	V3.Lp_chr5_0G13614.1	Lp_chr5_0	190764942	190766459	AT1G19150	271	6.3	29.7931	AtLhca6	LHCA2*1
LpLhcb1.1	V3.Lp_chr1_0G688.1	Lp_chr1_0	7542875	7544136	AT2G34420	267	5.16	28.3683	AtLhcb1.5	LHB1B2
LpLhcb1.2	V3.Lp_chr1_0G18450.1	Lp_chr1_0	251242302	251246881	AT2G34420	344	5.23	36.7226	AtLhcb1.5	LHB1B2
LpLhcb1.3	V3.Lp_chr1_0G18456.1	Lp_chr1_0	251313612	251315094	AT2G34420	266	5.15	28.2943	AtLhcb1.5	LHB1B2
LpLhcb1.4	V3.Lp_chr3_0G16344.1	Lp_chr3_0	254739461	254740150	AT2G34430	201	5.2	21.8279	AtLhcb1.4	LHB1B1
LpLhcb1.5	V3.Lp_chr5_0G3216.1	Lp_chr5_0	43085937	43086988	AT2G34420	266	5.14	28.13	AtLhcb1.5	LHB1B2
LpLhcb1.6	V3.Lp_chr5_0G3220.1	Lp_chr5_0	43110661	43112219	AT2G34420	266	5.02	28.2201	AtLhcb1.5	LHB1B2
LpLhcb1.7	V3.Lp_chr5_0G3224.1	Lp_chr5_0	43181729	43182823	AT2G34420	266	5.29	28.2102	AtLhcb1.5	LHB1B2
LpLhcb1.8	V3.Lp_chr5_0G5754.1	Lp_chr5_0	77873164	77874764	AT2G34420	266	5.14	28.3714	AtLhcb1.5	LHB1B2
LpLhcb1.9	V3.Lp_chr5_0G18156.1	Lp_chr5_0	251432315	251433317	AT2G34420	265	5.27	28.0028	AtLhcb1.5	LHB1B2
LpLhcb1.10	V3.Lp_chr6_0G5682.1	Lp_chr6_0	75235720	75236776	AT2G34420	266	5.29	28.4295	AtLhcb1.5	LHB1B2
LpLhcb1.11	V3.Lp_chr6_0G5684.1	Lp_chr6_0	75244698	75253732	AT2G34420	266	5.29	28.3624	AtLhcb1.5	LHB1B2
LpLhcb1.12	V3.Lp_chr6_0G5686.1	Lp_chr6_0	75248058	75250344	AT1G29930	266	5.15	28.3644	AtLhcb1.3	CAB1, CAB140, AB140
LpLhcb1.13	V3.Lp_chr6_0G5688.1	Lp_chr6_0	75252648	75256359	AT2G34420	266	5.29	28.4104	AtLhcb1.5	LHB1B2
LpLhcb1.14	V3.Lp_chr7_0.1G2532.1	Lp_chr7_0.1	65008912	65010000	AT2G34430	266	5.42	28.1462	AtLhcb1.4	LHB1B1
LpLhcb1.15	V3.Lp_chr7_0.1G2534.1	Lp_chr7_0.1	65106454	65107612	AT2G34420	265	5.29	28.1653	AtLhcb1.5	LHB1B2
LpLhcb1.16	V3.Lp_chr7_0.1G4514.1	Lp_chr7_0.1	121718037	121719075	AT2G34430	259	5.12	27.3472	AtLhcb1.4	LHB1B1
LpLhcb1.17	V3.Lp_chr7_0.1G4518.1	Lp_chr7_0.1	121729337	121730376	AT2G34420	259	5.12	27.3883	AtLhcb1.5	LHB1B2
LpLhcb2	V3.Lp_chr4_0G16708.1	Lp_chr4_0	228440776	228441851	AT3G27690	263	5.26	28.3862	AtLhcb2.3	LHCB2.4, LHCB2
LpLhcb4	V3.Lp_chr2_0G6922.1	Lp_chr2_0	88890046	88891389	AT3G08940	288	5.09	31.3577	AtLhcb4.2	CP29
LpLhcb5	V3.Lp_chr4_0G10718.1	Lp_chr4_0	136333259	136334986	AT4G10340	284	5.48	30.524	AtLhcb5	CP26
LpLhcb7	V3.Lp_chr5_0G10960.1	Lp_chr5_0	154765603	154768629	AT1G76570	316	8.81	34.7093	AtLhcb7
LpOHP1	V3.Lp_chr5_0G5798.1	Lp_chr5_0	78679107	78679941	AT5G02120	110	10.05	11.9532	AtOHP1	LIL2, OHP, PDE335
LpPsbS	V3.Lp_chr3_0G20522.1	Lp_chr3_0	310242591	310245091	AT1G44575	269	8.78	28.0036	AtPsbS	CP22
LpSEP1	V3.Lp_chr4_0G14628.1	Lp_chr4_0	193993317	193994322	AT4G34190	190	11.17	20.7058	AtSEP1	LIL4
LpSEP2	V3.Lp_chr2_0G22508.1	Lp_chr2_0	316460416	316461818	AT2G21970	276	10.3	29.4266	AtSEP2	LIL5
