# Supplementary material for: Combined genomic and transcriptomic analysis reveals the contribution of tandem duplication genes to low-temperature adaptation in perennial ryegrass
Source: Front Plant Sci. 2023 Jul 12;14:1216048. doi: 10.3389/fpls.2023.1216048 (PMC10368995; doi:10.3389/fpls.2023.1216048)
Supplement: Supplementary file 13 [file Table_13.xlsx]

## Sheet: Table S13
Supplementary Table 13. The fold change and FDR of 45 LpLhcs under low termperature stress for 9, 13 and 17d.
Gene Name	Gene ID	9d	FDR	13d	FDR	17d	FDR
LpLhca2	V3.Lp_chr2_0G6162.1	-0.629511	0.00669942	-0.998526	3.07e-31	-0.513682	0.00817058
LpLhca3	V3.Lp_chr6_0G6264.1	-0.513235	0.0382977	-0.879423	5.88e-29	-0.491581	0.0103711
LpLhca4	V3.Lp_chr5_0G12682.1	-0.0573649	0.856185	-0.474152	6.07e-07	0.0662769	0.815972
LpLhca5	V3.Lp_chr6_0G16760.1	1.39441	5.67e-09	0.954685	1.18e-10	1.04085	1.55e-07
LpLhca6	V3.Lp_chr5_0G13614.1	0.689927	0.00546116	0.185984	0.337292	0.443857	0.0215575
LpLhcb1.1	V3.Lp_chr1_0G688.1	-0.09106	0.764847	-0.491146	2.17e-09	-0.00827265	0.980786
LpLhcb1.2	V3.Lp_chr1_0G18450.1	1.15882	4.42e-08	0.840436	1.27e-15	1.27387	2.99e-12
LpLhcb1.3	V3.Lp_chr1_0G18456.1	0.316009	0.22543	0.0513294	0.653052	0.647252	9.53e-05
LpLhcb1.4	V3.Lp_chr3_0G16344.1	NA	NA	NA	NA	NA	NA
LpLhcb1.5	V3.Lp_chr5_0G3216.1	0.177754	0.498163	-0.242927	0.00147972	0.285033	0.155713
LpLhcb1.6	V3.Lp_chr5_0G3220.1	0.190128	0.463515	-0.212951	0.0104171	0.194888	0.334096
LpLhcb1.7	V3.Lp_chr5_0G3224.1	-0.57912	0.0164039	-0.822882	2.45e-07	-0.375139	0.100467
LpLhcb1.8	V3.Lp_chr5_0G5754.1	1.70838	5.88e-20	1.22146	4e-30	1.67082	1.33e-22
LpLhcb1.9	V3.Lp_chr5_0G18156.1	-0.997215	1.8e-06	-1.22471	1.55e-59	-0.758921	8.44e-06
LpLhcb1.10	V3.Lp_chr6_0G5682.1	2.00748	5.9e-32	1.64838	9.74e-78	2.09425	2.39e-29
LpLhcb1.11	V3.Lp_chr6_0G5684.1	0.848922	1.31e-05	0.488099	5.11e-06	0.796376	0.000274181
LpLhcb1.12	V3.Lp_chr6_0G5686.1	0.558249	0.022068	0.158453	0.253154	0.559386	0.00562629
LpLhcb1.13	V3.Lp_chr6_0G5688.1	0.987137	5.46e-07	0.563709	2.7e-08	0.950112	3.32e-06
LpLhcb1.14	V3.Lp_chr7_0.1G2532.1	0.707034	9.02e-05	0.338345	0.000268977	0.745955	1.66e-05
LpLhcb1.15	V3.Lp_chr7_0.1G2534.1	0.902408	0.338476	0.878384	0.218398	0.149766	0.888421
LpLhcb1.16	V3.Lp_chr7_0.1G4514.1	0.831008	0.00029534	0.525126	3.33e-07	1.00506	6.1e-08
LpLhcb1.17	V3.Lp_chr7_0.1G4518.1	0.632593	0.0152029	0.386057	0.0082268	0.830103	0.00020464
LpLhcb2	V3.Lp_chr4_0G16708.1	-0.622071	0.00446456	-0.973487	5.28e-44	-0.55152	0.00738529
LpLhcb4	V3.Lp_chr2_0G6922.1	-0.00584157	0.988059	-0.467805	3.71e-07	-0.0669305	0.80915
LpLhcb5	V3.Lp_chr4_0G10718.1	-0.504845	0.0490691	-0.806798	2.46e-20	-0.463973	0.00726149
LpLhcb7	V3.Lp_chr5_0G10960.1	0.240299	0.517453	-0.0786903	0.743649	0.00417129	0.992314
LpELIP1	V3.Lp_chr2_0G10992.1	4.22673	1.1e-64	3.88814	5.52e-50	3.41434	4.55e-32
LpELIP2	V3.Lp_chr2_0G10994.1	4.80295	5.71e-60	4.44707	4.31e-47	4.28913	5.9e-29
LpELIP3	V3.Lp_chr2_0G10996.1	5.28296	1.91e-89	4.88513	1.66e-82	4.52326	4.13e-41
LpELIP4	V3.Lp_chr2_0G11006.1	6.45807	4.35e-16	5.99875	1.23e-13	5.78833	2.64e-10
LpELIP5	V3.Lp_chr2_0G11010.1	3.38874	1.28e-20	2.77737	1.25e-16	2.73113	2.28e-14
LpELIP6	V3.Lp_chr2_0G11014.1	5.54964	3.61e-70	4.78827	8.41e-55	4.55763	4.34e-29
LpELIP7	V3.Lp_chr2_0G11016.1	5.17742	7.03e-74	4.46053	2.3e-63	4.17756	2.05e-32
LpELIP8	V3.Lp_chr2_0G11018.1	2.86291	1e-21	2.71338	8.6e-13	2.31123	1.28e-07
LpELIP9	V3.Lp_chr2_0G11020.1	1.69577	3.29e-06	1.56244	9.63e-05	0.766012	0.0645051
LpELIP10	V3.Lp_chr2_0G11024.1	6.16666	0.00102347	5.26874	0.00790679	4.39119	0.0858072
LpELIP11	V3.Lp_chr2_0G11028.1	4.2114	0.000748827	3.17388	0.0249423	3.15073	0.0284785
LpELIP12	V3.Lp_chr2_0G11030.1	5.21033	3.51e-93	4.36524	2.01e-75	4.21803	1.65e-32
LpELIP13	V3.Lp_chr2_0G11038.1	1.96742	1.87e-15	1.76886	6.11e-12	1.2326	6.15e-08
LpELIP14	V3.Lp_chr6_0G7338.1	-0.164825	0.81305	-0.650201	0.226067	0.332253	0.550325
LpOHP1	V3.Lp_chr5_0G5798.1	-0.0603104	0.863997	-0.487906	0.000667944	-0.399987	0.138395
LpSEP1	V3.Lp_chr4_0G14628.1	1.17835	5.83e-09	0.564518	4.36e-05	0.785976	1.17e-06
LpSEP2	V3.Lp_chr2_0G22508.1	0.140062	0.804468	-0.29741	0.396565	-0.11832	0.832034
LpPsbS	V3.Lp_chr3_0G20522.1	0.970193	2.24e-05	0.53839	7.77e-05	0.683378	0.000134797
LpFCII	V3.Lp_chr1_0G6560.1	0.484444	0.0684168	0.139936	0.220224	0.207137	0.319571
