# Supplementary material for: Combined genomic and transcriptomic analysis reveals the contribution of tandem duplication genes to low-temperature adaptation in perennial ryegrass
Source: Front Plant Sci. 2023 Jul 12;14:1216048. doi: 10.3389/fpls.2023.1216048 (PMC10368995; doi:10.3389/fpls.2023.1216048)
Supplement: Supplementary file 14 [file Table_14.xlsx]

## Sheet: Table S14
Supplementary Table 14. Characteristics of the ELIPs in eight Poaceae species.
Species	Gene ID	Chromosome	Strat	End	At_ortholog_ID	At_ortholog_Name	At_ortholog_Other_Name	Duplication pattern
L. perenne	V3.Lp_chr2_0G10992.1	Lp_chr2_0	159961182	159962205	AT3G22840	AtELIP1	ELIP, LIL1.1	Tandem duplication
	V3.Lp_chr2_0G10994.1	Lp_chr2_0	160083443	160084443	AT3G22840	AtELIP1	ELIP, LIL1.1	Tandem duplication
	V3.Lp_chr2_0G10996.1	Lp_chr2_0	160086018	160095140	AT3G22840	AtELIP1	ELIP, LIL1.1	Tandem duplication
	V3.Lp_chr2_0G11006.1	Lp_chr2_0	160124132	160124950	AT3G22840	AtELIP1	ELIP, LIL1.1	singletons
	V3.Lp_chr2_0G11010.1	Lp_chr2_0	160153379	160154320	AT3G22840	AtELIP1	ELIP, LIL1.1	Tandem duplication
	V3.Lp_chr2_0G11014.1	Lp_chr2_0	160204375	160205295	AT3G22840	AtELIP1	ELIP, LIL1.1	Tandem duplication
	V3.Lp_chr2_0G11016.1	Lp_chr2_0	160273516	160274330	AT3G22840	AtELIP1	ELIP, LIL1.1	Tandem duplication
	V3.Lp_chr2_0G11018.1	Lp_chr2_0	160299968	160300635	AT3G22840	AtELIP1	ELIP, LIL1.1	Tandem duplication
	V3.Lp_chr2_0G11020.1	Lp_chr2_0	160313057	160313924	AT3G22840	AtELIP1	ELIP, LIL1.1	Tandem duplication
	V3.Lp_chr2_0G11024.1	Lp_chr2_0	160410469	160410990	AT3G22840	AtELIP1	ELIP, LIL1.1	singletons
	V3.Lp_chr2_0G11028.1	Lp_chr2_0	160446528	160446866	AT3G22840	AtELIP1	ELIP, LIL1.1	Tandem duplication
	V3.Lp_chr2_0G11030.1	Lp_chr2_0	160450779	160451625	AT3G22840	AtELIP1	ELIP, LIL1.1	Tandem duplication
	V3.Lp_chr2_0G11038.1	Lp_chr2_0	160540751	160541676	AT3G22840	AtELIP1	ELIP, LIL1.1	singletons
	V3.Lp_chr6_0G7338.1	Lp_chr6_0	99144582	99145708	AT3G22840	AtELIP1	ELIP, LIL1.1	singletons
A. splendens	GWHGBHQB032346	GWHBHQB00000012	6368810	6369460	AT3G22840	AtELIP1	ELIP, LIL1.1	singletons
	GWHGBHQB032350	GWHBHQB00000012	6388410	6394050	AT3G22840	AtELIP1	ELIP, LIL1.1	Tandem duplication
	GWHGBHQB032351	GWHBHQB00000012	6395421	6396015	AT3G22840	AtELIP1	ELIP, LIL1.1	Tandem duplication
	GWHGBHQB032357	GWHBHQB00000012	6430510	6431104	AT3G22840	AtELIP1	ELIP, LIL1.1	Tandem duplication
	GWHGBHQB032358	GWHBHQB00000012	6459791	6468142	AT3G22840	AtELIP1	ELIP, LIL1.1	Tandem duplication
	GWHGBHQB035512	GWHBHQB00000013	33392117	33392778	AT3G22840	AtELIP1	ELIP, LIL1.1	Tandem duplication
	GWHGBHQB035513	GWHBHQB00000013	33397645	33401138	AT3G22840	AtELIP1	ELIP, LIL1.1	Tandem duplication
	GWHGBHQB035515	GWHBHQB00000013	33421350	33428744	AT3G22840	AtELIP1	ELIP, LIL1.1	Tandem duplication
	GWHGBHQB035516	GWHBHQB00000013	33430140	33430771	AT3G22840	AtELIP1	ELIP, LIL1.1	Tandem duplication
	GWHGBHQB035517	GWHBHQB00000013	33459053	33459707	AT3G22840	AtELIP1	ELIP, LIL1.1	Tandem duplication
	GWHGBHQB041161	GWHBHQB00000024	29367711	29368826	AT3G22840	AtELIP1	ELIP, LIL1.1	singletons
B. distachyon	Bradi1g55560.1	Bd1	54278450	54280517	AT4G14690	AtELIP2	LIL1.2	Tandem duplication
	Bradi1g55570.1	Bd1	54285046	54285804	AT3G22840	AtELIP1	ELIP, LIL1.1	Tandem duplication
	Bradi1g55580.1	Bd1	54289824	54290593	AT3G22840	AtELIP1	ELIP, LIL1.1	singletons
	Bradi1g55600.1	Bd1	54296561	54297565	AT3G22840	AtELIP1	ELIP, LIL1.1	Tandem duplication
	Bradi1g55610.1	Bd1	54306554	54307344	AT3G22840	AtELIP1	ELIP, LIL1.1	Tandem duplication
	Bradi1g55620.1	Bd1	54334122	54335495	AT4G14690	AtELIP2	LIL1.2	Tandem duplication
H. valgare	HORVU.MOREX.r3.1HG0048900.1	chr1H	323679995	323680805	AT3G22840	AtELIP1	ELIP, LIL1.1	singletons
	HORVU.MOREX.r3.1HG0048930.1	chr1H	323713562	323714215	AT3G22840	AtELIP1	ELIP, LIL1.1	singletons
	HORVU.MOREX.r3.1HG0068450.1	chr1H	443668194	443669305	AT3G22840	AtELIP1	ELIP, LIL1.1	Tandem duplication
	HORVU.MOREX.r3.1HG0068460.1	chr1H	443744614	443745305	AT3G22840	AtELIP1	ELIP, LIL1.1	Tandem duplication
	HORVU.MOREX.r3.1HG0068480.1	chr1H	443808678	443809371	AT3G22840	AtELIP1	ELIP, LIL1.1	Tandem duplication
	HORVU.MOREX.r3.1HG0068490.1	chr1H	443873894	443874862	AT3G22840	AtELIP1	ELIP, LIL1.1	Tandem duplication
	HORVU.MOREX.r3.4HG0392110.1	chr4H	503478754	503479827	AT3G22840	AtELIP1	ELIP, LIL1.1	singletons
	HORVU.MOREX.r3.4HG0395490.1	chr4H	526404813	526405475	AT3G22840	AtELIP1	ELIP, LIL1.1	Tandem duplication
	HORVU.MOREX.r3.4HG0395500.1	chr4H	526440744	526441406	AT3G22840	AtELIP1	ELIP, LIL1.1	Tandem duplication
	HORVU.MOREX.r3.5HG0481860.1	chr5H	439497155	439497900	AT3G22840	AtELIP1	ELIP, LIL1.1	Tandem duplication
	HORVU.MOREX.r3.5HG0481870.1	chr5H	439503633	439504151	AT3G22840	AtELIP1	ELIP, LIL1.1	Tandem duplication
	HORVU.MOREX.r3.5HG0481890.1	chr5H	439582068	439582822	AT3G22840	AtELIP1	ELIP, LIL1.1	Tandem duplication
	HORVU.MOREX.r3.5HG0481900.1	chr5H	439588040	439588558	AT3G22840	AtELIP1	ELIP, LIL1.1	Tandem duplication
	HORVU.MOREX.r3.5HG0481920.1	chr5H	439597061	439597822	AT3G22840	AtELIP1	ELIP, LIL1.1	Tandem duplication
	HORVU.MOREX.r3.5HG0481950.1	chr5H	439655062	439656051	AT3G22840	AtELIP1	ELIP, LIL1.1	singletons
	HORVU.MOREX.r3.5HG0482040.1	chr5H	439789840	439790598	AT3G22840	AtELIP1	ELIP, LIL1.1	Tandem duplication
	HORVU.MOREX.r3.5HG0482050.1	chr5H	439808255	439809113	AT3G22840	AtELIP1	ELIP, LIL1.1	Tandem duplication
	HORVU.MOREX.r3.5HG0482060.1	chr5H	439814971	439815780	AT3G22840	AtELIP1	ELIP, LIL1.1	Tandem duplication
	HORVU.MOREX.r3.5HG0482070.1	chr5H	439908507	439909289	AT3G22840	AtELIP1	ELIP, LIL1.1	Tandem duplication
	HORVU.MOREX.r3.5HG0482080.1	chr5H	439914937	439915455	AT3G22840	AtELIP1	ELIP, LIL1.1	Tandem duplication
O. sativa	LOC_Os01g14410.1	Chr1	8061858	8062908	AT3G22840	AtELIP1	ELIP, LIL1.1	singletons
	LOC_Os02g16560.1	Chr2	9471260	9472085	AT3G22840	AtELIP1	ELIP, LIL1.1	singletons
	LOC_Os07g08150.1	Chr7	4143340	4144573	AT3G22840	AtELIP1	ELIP, LIL1.1	Tandem duplication
	LOC_Os07g08160.1	Chr7	4145912	4146866	AT3G22840	AtELIP1	ELIP, LIL1.1	Tandem duplication
Z. mays	GRMZM2G355752_P01	Chr2	240431882	240432461	AT3G22840	AtELIP1	ELIP, LIL1.1	singletons
	GRMZM2G425728_P01	Chr7	9985532	9990001	AT4G14690	AtELIP2	LIL1.2	singletons
S. bicolor	Sb|Sobic.002G052000.2	Chr2	4934949	4935969	AT3G22840	AtELIP1	ELIP, LIL1.1	Tandem duplication
	Sb|Sobic.002G052100.1	Chr2	4938648	4939979	AT3G22840	AtELIP1	ELIP, LIL1.1	Tandem duplication
S. italica	Si|Seita.2G053200.1	scaffold_2	4242209	4242781	AT4G14690	AtELIP2	LIL1.2	Tandem duplication
	Si|Seita.2G053300.1	scaffold_2	4257994	4258573	AT3G22840	AtELIP1	ELIP, LIL1.1	Tandem duplication
	Si|Seita.2G053700.1	scaffold_2	4277808	4278360	AT3G22840	AtELIP1	ELIP, LIL1.1	Tandem duplication
	Si|Seita.2G053800.1	scaffold_2	4280949	4281717	AT3G22840	AtELIP1	ELIP, LIL1.1	Tandem duplication
	Si|Seita.2G053900.1	scaffold_2	4294660	4295876	AT3G22840	AtELIP1	ELIP, LIL1.1	Tandem duplication
