# Supplementary material for: Combined genomic and transcriptomic analysis reveals the contribution of tandem duplication genes to low-temperature adaptation in perennial ryegrass
Source: Front Plant Sci. 2023 Jul 12;14:1216048. doi: 10.3389/fpls.2023.1216048 (PMC10368995; doi:10.3389/fpls.2023.1216048)
Supplement: Supplementary file 15 [file Table_15.xlsx]

## Sheet: Table S15
Supplementary Table 15. The FPKM of 14 LpEILPs in six different tissues.
Gene Name	Gene ID	FPKM
		Leaf sheath	Inflorescence	Mature leaf	Meristem	Root	Stem
LpELIP1	V3.Lp_chr2_0G10992.1	0	28.437	3.78285	0.214318	0	1.58282
LpELIP2	V3.Lp_chr2_0G10994.1	1.49257	65.7337	9.0747	0	0	7.76481
LpELIP3	V3.Lp_chr2_0G10996.1	0	68.0479	39.2362	0	0	6.14486
LpELIP4	V3.Lp_chr2_0G11006.1	0.597029	6.15816	2.25959	0	0	0.225112
LpELIP5	V3.Lp_chr2_0G11010.1	0	0.388152	0.755418	0.651736	0	1.01669
LpELIP6	V3.Lp_chr2_0G11014.1	0.654681	4.13441	2.22586	0	0	0.582814
LpELIP7	V3.Lp_chr2_0G11016.1	0	10.495	2.96206	0	0	1.35689
LpELIP8	V3.Lp_chr2_0G11018.1	0	0	0	0	0	0
LpELIP9	V3.Lp_chr2_0G11020.1	0	2.75961	0.902324	1.44169	0	0
LpELIP10	V3.Lp_chr2_0G11024.1	0	0	0	0	0	0
LpELIP11	V3.Lp_chr2_0G11028.1	0	0	0	0	0	0
LpELIP12	V3.Lp_chr2_0G11030.1	0	40.2316	8.17036	0	0.448616	2.6667
LpELIP13	V3.Lp_chr2_0G11038.1	1.50074	19.1749	7.42585	10.6403	1.17826	1.4284
LpELIP14	V3.Lp_chr6_0G7338.1	0.667092	7.09373	7.3888	0	0	2.95354
